# Supplementary material for: The Dual Function of KDM5C in Both Gene Transcriptional Activation and Repression Promotes Breast Cancer Cell Growth and Tumorigenesis
Source: Adv Sci (Weinh). 2021 Feb 18;8(9):2004635. doi: 10.1002/advs.202004635 (PMC8097366; doi:10.1002/advs.202004635)
Supplement: Supplementary file 2 — Supporting Information [file ADVS-8-2004635-s002.xlsx]

## Sheet: Cytosol
Checked	Protein FDR Confidence	Master	Accession	Description	Exp. q-value	Sum PEP Score	Coverage	# Peptides	# PSMs	# Unique Peptides	# Protein Groups	# AAs	MW [kDa]	calc. pI	Found in Sample: [S1] F1: Light, Control	Found in Sample: [S3] F1: Heavy, Sample	Modifications	Abundance Ratio: (Heavy) / (Light)	Abundances (Scaled): F1: Light, Control	Abundances (Scaled): F1: Heavy, Sample	emPAI	# Razor Peptides	Score Sequest HT	# Peptides Sequest HT
FALSE	High	Master Protein	Q9C0C9	(E3-independent) E2 ubiquitin-conjugating enzyme OS=Homo sapiens OX=9606 GN=UBE2O PE=1 SV=3	0	155.842	21.0526	20	39	19	1	1292	141.2	5.12	High	High		0.914	104.5	95.5	2.384	0	146.11	20
FALSE	High	Master Protein	Q4KWH8	1-phosphatidylinositol 4,5-bisphosphate phosphodiesterase eta-1 OS=Homo sapiens OX=9606 GN=PLCH1 PE=1 SV=1	0.001	6.235	0.472534	1	3	1	1	1693	189.1	7.74	High	High		1.267	88.2	111.8	0.049	0	4.76	1
FALSE	High	Master Protein	P19174	1-phosphatidylinositol 4,5-bisphosphate phosphodiesterase gamma-1 OS=Homo sapiens OX=9606 GN=PLCG1 PE=1 SV=1	0	9.21	1.00775	1	3	1	1	1290	148.4	6.05	High	High					0.066	0	2.69	1
FALSE	High	Master Protein	Q15029	116 kDa U5 small nuclear ribonucleoprotein component OS=Homo sapiens OX=9606 GN=EFTUD2 PE=1 SV=1	0	226.133	37.3457	26	54	26	1	972	109.4	5	High	High		0.987	100.6	99.4	7.171	0	188.43	26
FALSE	High	Master Protein	P31946	14-3-3 protein beta/alpha OS=Homo sapiens OX=9606 GN=YWHAB PE=1 SV=3	0	63.693	39.4309	7	20	5	1	246	28.1	4.83	High	High		0.675	119.4	80.6	6.627	0	63.68	7
FALSE	High	Master Protein	P62258	14-3-3 protein epsilon OS=Homo sapiens OX=9606 GN=YWHAE PE=1 SV=1	0	98.266	53.3333	11	31	9	1	255	29.2	4.74	High	High	Acetyl [N-Term]	1.017	99.1	100.9	20.544	0	106.05	11
FALSE	High	Master Protein	Q04917	14-3-3 protein eta OS=Homo sapiens OX=9606 GN=YWHAH PE=1 SV=4	0	41.114	31.7073	6	14	4	1	246	28.2	4.84	High	High		1.834	70.6	129.4	2.594	0	47.33	6
FALSE	High	Master Protein	P61981	14-3-3 protein gamma OS=Homo sapiens OX=9606 GN=YWHAG PE=1 SV=2	0	51.88	24.6964	5	18	3	1	247	28.3	4.89	High	High		1.075	96.4	103.6	3.642	0	63.58	5
FALSE	High	Master Protein	P27348	14-3-3 protein theta OS=Homo sapiens OX=9606 GN=YWHAQ PE=1 SV=1	0	84.195	42.8571	9	26	7	1	245	27.7	4.78	High	High		1.005	99.7	100.3	11.915	0	76.07	9
FALSE	High	Master Protein	P63104	14-3-3 protein zeta/delta OS=Homo sapiens OX=9606 GN=YWHAZ PE=1 SV=1	0	128.492	45.7143	11	36	9	1	245	27.7	4.79	High	High		1.2	90.9	109.1	28.764	3	137.18	11
FALSE	High	Master Protein	Q9C0C2	182 kDa tankyrase-1-binding protein OS=Homo sapiens OX=9606 GN=TNKS1BP1 PE=1 SV=4	0	88.008	11.0468	13	22	13	1	1729	181.7	4.86	High	High		0.924	103.9	96.1	0.599	0	70.02	13
FALSE	High	Master Protein	Q9BZG8	2-(3-amino-3-carboxypropyl)histidine synthase subunit 1 OS=Homo sapiens OX=9606 GN=DPH1 PE=1 SV=2	0.001	7.427	5.19187	1	2	1	1	443	48.8	8.18	High	High		1.091	95.6	104.4	0.166	0	7.66	1
FALSE	Low	Master Protein	Q02218	2-oxoglutarate dehydrogenase, mitochondrial OS=Homo sapiens OX=9606 GN=OGDH PE=1 SV=3	0.085	0.955	0.879765	1	1	1	1	1023	115.9	6.86	High	Not Found		0.01	200		0.044	0	0	1
FALSE	Medium	Master Protein	P12694	2-oxoisovalerate dehydrogenase subunit alpha, mitochondrial OS=Homo sapiens OX=9606 GN=BCKDHA PE=1 SV=2	0.027	2.21	2.24719	1	1	1	1	445	50.4	8.27	Not Found	Not Found					0.089	0	0	1
FALSE	High	Master Protein	P29728	2'-5'-oligoadenylate synthase 2 OS=Homo sapiens OX=9606 GN=OAS2 PE=1 SV=3	0	145.804	35.8832	22	42	21	1	719	82.4	8.25	High	High		0.433	139.6	60.4	6.602	1	140.48	22
FALSE	High	Master Protein	Q9Y6K5	2'-5'-oligoadenylate synthase 3 OS=Homo sapiens OX=9606 GN=OAS3 PE=1 SV=3	0	224.508	36.5225	29	63	29	1	1087	121.1	8.4	High	High		0.639	122	78	5.537	0	242.99	29
FALSE	High	Master Protein	P09543	2',3'-cyclic-nucleotide 3'-phosphodiesterase OS=Homo sapiens OX=9606 GN=CNP PE=1 SV=2	0	188.262	43.2304	18	61	17	1	421	47.5	9.07	High	High		0.907	104.9	95.1	29.47	1	200.56	18
FALSE	Low	Master Protein	Q6L8Q7	2',5'-phosphodiesterase 12 OS=Homo sapiens OX=9606 GN=PDE12 PE=1 SV=2	0.053	1.348	1.80624	1	1	1	1	609	67.3	6.57	Not Found	Not Found					0.089	0	2.68	1
FALSE	High	Master Protein	Q99460	26S proteasome non-ATPase regulatory subunit 1 OS=Homo sapiens OX=9606 GN=PSMD1 PE=1 SV=2	0	255.021	38.8248	26	68	26	1	953	105.8	5.39	High	High		1.082	96.1	103.9	8.59	0	280.37	26
FALSE	High	Master Protein	O75832	26S proteasome non-ATPase regulatory subunit 10 OS=Homo sapiens OX=9606 GN=PSMD10 PE=1 SV=1	0	33.368	33.1858	4	8	4	1	226	24.4	6.1	High	High		0.929	103.7	96.3	3.125	0	36.86	4
FALSE	High	Master Protein	O00231	26S proteasome non-ATPase regulatory subunit 11 OS=Homo sapiens OX=9606 GN=PSMD11 PE=1 SV=3	0	165.519	42.654	15	47	15	1	422	47.4	6.48	High	High		1.109	94.8	105.2	14.399	0	170.73	15
FALSE	High	Master Protein	O00232	26S proteasome non-ATPase regulatory subunit 12 OS=Homo sapiens OX=9606 GN=PSMD12 PE=1 SV=3	0	158.799	33.5526	18	56	18	1	456	52.9	7.65	High	High		1.122	94.3	105.7	13.03	0	193.01	18
FALSE	High	Master Protein	Q9UNM6	26S proteasome non-ATPase regulatory subunit 13 OS=Homo sapiens OX=9606 GN=PSMD13 PE=1 SV=2	0	198.695	61.7021	16	63	16	1	376	42.9	5.81	High	High		1.187	91.5	108.5	40.246	0	245.04	16
FALSE	High	Master Protein	O00487	26S proteasome non-ATPase regulatory subunit 14 OS=Homo sapiens OX=9606 GN=PSMD14 PE=1 SV=1	0	93.061	54.5161	11	29	11	1	310	34.6	6.52	High	High		1.072	96.5	103.5	13.384	0	101.78	11
FALSE	High	Master Protein	Q13200	26S proteasome non-ATPase regulatory subunit 2 OS=Homo sapiens OX=9606 GN=PSMD2 PE=1 SV=3	0	483.683	53.9648	38	162	38	1	908	100.1	5.2	High	High		0.929	103.7	96.3	59.72	0	593.27	38
FALSE	High	Master Protein	O43242	26S proteasome non-ATPase regulatory subunit 3 OS=Homo sapiens OX=9606 GN=PSMD3 PE=1 SV=2	0	150.393	44.1948	19	54	19	1	534	60.9	8.44	High	High		1.074	96.4	103.6	9	0	173.25	19
FALSE	High	Master Protein	P55036	26S proteasome non-ATPase regulatory subunit 4 OS=Homo sapiens OX=9606 GN=PSMD4 PE=1 SV=1	0	41.405	23.6074	6	14	6	1	377	40.7	4.79	High	High		1.289	87.4	112.6	3.217	0	49.89	6
FALSE	High	Master Protein	Q16401	26S proteasome non-ATPase regulatory subunit 5 OS=Homo sapiens OX=9606 GN=PSMD5 PE=1 SV=3	0	208.668	56.1508	21	73	21	1	504	56.2	5.48	High	High		1.025	98.8	101.2	31.745	0	220.14	21
FALSE	High	Master Protein	Q15008	26S proteasome non-ATPase regulatory subunit 6 OS=Homo sapiens OX=9606 GN=PSMD6 PE=1 SV=1	0	152.805	39.8458	16	56	16	1	389	45.5	5.62	High	High		0.909	104.8	95.2	24.929	0	170.77	16
FALSE	High	Master Protein	P51665	26S proteasome non-ATPase regulatory subunit 7 OS=Homo sapiens OX=9606 GN=PSMD7 PE=1 SV=2	0	130.847	50.9259	10	34	10	1	324	37	6.77	High	High		1.051	97.5	102.5	62.096	0	130.11	10
FALSE	High	Master Protein	P48556	26S proteasome non-ATPase regulatory subunit 8 OS=Homo sapiens OX=9606 GN=PSMD8 PE=1 SV=2	0	57.468	23.4286	6	15	6	1	350	39.6	9.7	High	High		1.06	97.1	102.9	2.631	0	49.67	6
FALSE	High	Master Protein	O00233	26S proteasome non-ATPase regulatory subunit 9 OS=Homo sapiens OX=9606 GN=PSMD9 PE=1 SV=3	0.001	6.539	9.86547	2	3	2	1	223	24.7	6.95	High	High		0.803	110.9	89.1	0.701	0	6.75	2
FALSE	High	Master Protein	P62333	26S proteasome regulatory subunit 10B OS=Homo sapiens OX=9606 GN=PSMC6 PE=1 SV=1	0	145.471	42.9306	12	46	12	1	389	44.1	7.49	High	High		1.029	98.6	101.4	17.588	0	154.94	12
FALSE	High	Master Protein	P62191	26S proteasome regulatory subunit 4 OS=Homo sapiens OX=9606 GN=PSMC1 PE=1 SV=1	0	193.667	45.2273	14	83	13	1	440	49.2	6.21	High	High		0.989	100.5	99.5	25.827	0	293.79	14
FALSE	High	Master Protein	P17980	26S proteasome regulatory subunit 6A OS=Homo sapiens OX=9606 GN=PSMC3 PE=1 SV=3	0	144.544	46.2415	15	45	15	1	439	49.2	5.24	High	High		1.061	97.1	102.9	14.086	0	153.17	15
FALSE	High	Master Protein	P43686	26S proteasome regulatory subunit 6B OS=Homo sapiens OX=9606 GN=PSMC4 PE=1 SV=2	0	211.974	72.0096	22	55	22	1	418	47.3	5.21	High	High	Acetyl [N-Term]	0.982	100.9	99.1	49.548	0	211.74	22
FALSE	High	Master Protein	P35998	26S proteasome regulatory subunit 7 OS=Homo sapiens OX=9606 GN=PSMC2 PE=1 SV=3	0	210.061	58.1986	22	91	22	1	433	48.6	5.95	High	High		0.876	106.6	93.4	38.242	0	305	22
FALSE	High	Master Protein	P62195	26S proteasome regulatory subunit 8 OS=Homo sapiens OX=9606 GN=PSMC5 PE=1 SV=1	0	185.697	57.1429	19	74	18	1	406	45.6	7.55	High	High		1.166	92.3	107.7	33.333	1	226.2	19
FALSE	High	Master Protein	Q9Y3D9	28S ribosomal protein S23, mitochondrial OS=Homo sapiens OX=9606 GN=MRPS23 PE=1 SV=2	0.006	4.134	10.5263	1	1	1	1	190	21.8	8.9	High	Peak Found		0.894	105.6	94.4	0.179	0	5.12	1
FALSE	High	Master Protein	P82663	28S ribosomal protein S25, mitochondrial OS=Homo sapiens OX=9606 GN=MRPS25 PE=1 SV=1	0.009	3.646	6.93642	1	1	1	1	173	20.1	8.82	High	Not Found					0.233	0	1.84	1
FALSE	High	Master Protein	Q92552	28S ribosomal protein S27, mitochondrial OS=Homo sapiens OX=9606 GN=MRPS27 PE=1 SV=3	0	14.3	5.7971	1	3	1	1	414	47.6	6.18	High	High		0.874	106.7	93.3	0.259	0	13.17	1
FALSE	High	Master Protein	P51398	28S ribosomal protein S29, mitochondrial OS=Homo sapiens OX=9606 GN=DAP3 PE=1 SV=1	0.004	5.564	5.02513	1	1	1	1	398	45.5	8.88	High	Peak Found		1.347	85.2	114.8	0.101	0	4.17	1
FALSE	Low	Master Protein	P82930	28S ribosomal protein S34, mitochondrial OS=Homo sapiens OX=9606 GN=MRPS34 PE=1 SV=2	0.148	0.504	12.3853	1	1	1	1	218	25.6	9.98	Not Found	Not Found					0.179	0	0	1
FALSE	High	Master Protein	Q9Y2R9	28S ribosomal protein S7, mitochondrial OS=Homo sapiens OX=9606 GN=MRPS7 PE=1 SV=2	0.006	4.044	5.78512	1	1	1	1	242	28.1	9.99	Peak Found	High		1.552	78.4	121.6	0.129	0	4.17	1
FALSE	High	Master Protein	Q99714	3-hydroxyacyl-CoA dehydrogenase type-2 OS=Homo sapiens OX=9606 GN=HSD17B10 PE=1 SV=3	0	108.417	69.3487	11	30	11	1	261	26.9	7.78	High	High		1.039	98.1	101.9	30.623	0	124.45	11
FALSE	High	Master Protein	O15530	3-phosphoinositide-dependent protein kinase 1 OS=Homo sapiens OX=9606 GN=PDPK1 PE=1 SV=1	0	20.205	12.9496	5	6	5	1	556	63.1	7.36	High	High		2.729	53.6	146.4	0.562	0	12.6	5
FALSE	Medium	Master Protein	Q8IV48	3'-5' exoribonuclease 1 OS=Homo sapiens OX=9606 GN=ERI1 PE=1 SV=3	0.025	2.28	2.86533	1	1	1	1	349	40	6.7	Peak Found	High					0.129	0	2.36	1
FALSE	High	Master Protein	O95861	3'(2'),5'-bisphosphate nucleotidase 1 OS=Homo sapiens OX=9606 GN=BPNT1 PE=1 SV=1	0	34.197	20.7792	5	8	5	1	308	33.4	5.69	High	High		0.714	116.7	83.3	1.228	0	24.16	5
FALSE	Low	Master Protein	P49189	4-trimethylaminobutyraldehyde dehydrogenase OS=Homo sapiens OX=9606 GN=ALDH9A1 PE=1 SV=3	0.167	0.441	2.02429	1	1	1	1	494	53.8	5.87	Not Found	Not Found					0.08	0	0	1
FALSE	High	Master Protein	P46783	40S ribosomal protein S10 OS=Homo sapiens OX=9606 GN=RPS10 PE=1 SV=1	0	60.682	32.7273	5	29	5	1	165	18.9	10.15	High	High		1.197	91	109	13.678	0	89.06	5
FALSE	High	Master Protein	P62280	40S ribosomal protein S11 OS=Homo sapiens OX=9606 GN=RPS11 PE=1 SV=3	0	69.354	36.7089	8	26	8	1	158	18.4	10.3	High	High		1.565	78	122	62.096	0	73.21	8
FALSE	High	Master Protein	P25398	40S ribosomal protein S12 OS=Homo sapiens OX=9606 GN=RPS12 PE=1 SV=3	0	48.669	45.4545	5	12	5	1	132	14.5	7.21	High	High		1.21	90.5	109.5	36.276	0	34.81	5
FALSE	High	Master Protein	P62277	40S ribosomal protein S13 OS=Homo sapiens OX=9606 GN=RPS13 PE=1 SV=2	0	37.997	29.1391	4	16	4	1	151	17.2	10.54	High	High		0.887	106	94	7.111	0	46.16	4
FALSE	High	Master Protein	P62263	40S ribosomal protein S14 OS=Homo sapiens OX=9606 GN=RPS14 PE=1 SV=3	0	52.855	29.8013	4	20	4	1	151	16.3	10.05	High	High		0.916	104.4	95.6	70.969	0	57.03	4
FALSE	High	Master Protein	P62841	40S ribosomal protein S15 OS=Homo sapiens OX=9606 GN=RPS15 PE=1 SV=2	0	36.451	31.7241	2	7	2	1	145	17	10.39	High	High		1.06	97.1	102.9	6.499	0	38.16	2
FALSE	High	Master Protein	P62244	40S ribosomal protein S15a OS=Homo sapiens OX=9606 GN=RPS15A PE=1 SV=2	0	21.051	24.6154	3	8	3	1	130	14.8	10.13	High	High		1.048	97.7	102.3	2.981	0	18.08	3
FALSE	High	Master Protein	P62249	40S ribosomal protein S16 OS=Homo sapiens OX=9606 GN=RPS16 PE=1 SV=2	0	30.295	38.3562	6	15	6	1	146	16.4	10.21	High	High		1.203	90.8	109.2	7.254	0	42.91	6
FALSE	High	Master Protein	P08708	40S ribosomal protein S17 OS=Homo sapiens OX=9606 GN=RPS17 PE=1 SV=2	0	72.75	50.3704	7	21	7	1	135	15.5	9.85	High	High		1.09	95.7	104.3	680.292	0	75.34	7
FALSE	High	Master Protein	P62269	40S ribosomal protein S18 OS=Homo sapiens OX=9606 GN=RPS18 PE=1 SV=3	0	24.145	24.3421	4	9	4	1	152	17.7	10.99	High	High		1.183	91.6	108.4	2.831	0	23.77	4
FALSE	High	Master Protein	P39019	40S ribosomal protein S19 OS=Homo sapiens OX=9606 GN=RPS19 PE=1 SV=2	0	19.43	34.4828	5	8	5	1	145	16.1	10.32	High	High		0.938	103.2	96.8	2.831	0	12.86	5
FALSE	High	Master Protein	P15880	40S ribosomal protein S2 OS=Homo sapiens OX=9606 GN=RPS2 PE=1 SV=2	0	80.68	27.9863	6	32	6	1	293	31.3	10.24	High	High		0.971	101.5	98.5	4.926	0	110.41	6
FALSE	High	Master Protein	P60866	40S ribosomal protein S20 OS=Homo sapiens OX=9606 GN=RPS20 PE=1 SV=1	0	37.759	20.1681	3	13	3	1	119	13.4	9.94	High	High		1.184	91.6	108.4	45.416	0	43.95	3
FALSE	High	Master Protein	P62266	40S ribosomal protein S23 OS=Homo sapiens OX=9606 GN=RPS23 PE=1 SV=3	0	8.155	7.69231	1	2	1	1	143	15.8	10.49	High	High		1.055	97.3	102.7	0.778	0	7.37	1
FALSE	High	Master Protein	P62847	40S ribosomal protein S24 OS=Homo sapiens OX=9606 GN=RPS24 PE=1 SV=1	0	37.299	28.5714	3	15	3	1	133	15.4	10.78	High	High		1.138	93.6	106.4	18.307	0	50.23	3
FALSE	High	Master Protein	P62851	40S ribosomal protein S25 OS=Homo sapiens OX=9606 GN=RPS25 PE=1 SV=1	0	20.134	22.4	3	10	3	1	125	13.7	10.11	High	High		1.07	96.6	103.4	9	0	23.44	3
FALSE	High	Master Protein	P62854	40S ribosomal protein S26 OS=Homo sapiens OX=9606 GN=RPS26 PE=1 SV=3	0	29.557	36.5217	3	7	3	1	115	13	11	High	High		0.926	103.8	96.2	13.678	0	24.33	3
FALSE	High	Master Protein	P42677	40S ribosomal protein S27 OS=Homo sapiens OX=9606 GN=RPS27 PE=1 SV=3	0	7.69	28.5714	2	2	2	1	84	9.5	9.45	High	High		0.728	115.7	84.3	1.512	0	5.68	2
FALSE	High	Master Protein	P23396	40S ribosomal protein S3 OS=Homo sapiens OX=9606 GN=RPS3 PE=1 SV=2	0	150.106	69.1358	18	97	18	1	243	26.7	9.66	High	High		1.008	99.6	100.4	142.845	0	346.08	18
FALSE	High	Master Protein	P61247	40S ribosomal protein S3a OS=Homo sapiens OX=9606 GN=RPS3A PE=1 SV=2	0	104.08	38.2576	9	61	9	1	264	29.9	9.73	High	High		1.101	95.2	104.8	17.33	0	182.32	9
FALSE	High	Master Protein	P62701	40S ribosomal protein S4, X isoform OS=Homo sapiens OX=9606 GN=RPS4X PE=1 SV=2	0	102.068	39.1635	13	40	13	1	263	29.6	10.15	High	High		1.091	95.7	104.3	20.544	0	119.71	13
FALSE	High	Master Protein	P46782	40S ribosomal protein S5 OS=Homo sapiens OX=9606 GN=RPS5 PE=1 SV=4	0	53.232	24.0196	4	13	4	1	204	22.9	9.72	High	High		1.053	97.4	102.6	14.849	0	45.14	4
FALSE	High	Master Protein	P62753	40S ribosomal protein S6 OS=Homo sapiens OX=9606 GN=RPS6 PE=1 SV=1	0	51.782	19.6787	5	22	5	1	249	28.7	10.84	High	High		1.019	99.1	100.9	7.377	0	68.97	5
FALSE	High	Master Protein	P62081	40S ribosomal protein S7 OS=Homo sapiens OX=9606 GN=RPS7 PE=1 SV=1	0	86.828	47.9381	8	20	8	1	194	22.1	10.1	High	High		1.091	95.7	104.3	62.096	0	100.32	8
FALSE	High	Master Protein	P62241	40S ribosomal protein S8 OS=Homo sapiens OX=9606 GN=RPS8 PE=1 SV=2	0	96.506	48.0769	9	42	9	1	208	24.2	10.32	High	High		1.049	97.6	102.4	150.991	0	139.72	9
FALSE	High	Master Protein	P46781	40S ribosomal protein S9 OS=Homo sapiens OX=9606 GN=RPS9 PE=1 SV=3	0	44.695	31.9588	10	30	10	1	194	22.6	10.65	High	High		1.155	92.8	107.2	15.379	0	71.48	10
FALSE	High	Master Protein	P08865	40S ribosomal protein SA OS=Homo sapiens OX=9606 GN=RPSA PE=1 SV=4	0	178.465	57.9661	13	63	13	1	295	32.8	4.87	High	High		1.047	97.7	102.3	397.107	0	267.15	13
FALSE	High	Master Protein	Q9BRK5	45 kDa calcium-binding protein OS=Homo sapiens OX=9606 GN=SDF4 PE=1 SV=1	0	29.843	14.9171	4	7	4	1	362	41.8	4.86	High	High		0.955	102.3	97.7	1.081	0	19.52	4
FALSE	High	Master Protein	P08195	4F2 cell-surface antigen heavy chain OS=Homo sapiens OX=9606 GN=SLC3A2 PE=1 SV=3	0	188.253	36.0317	18	56	18	1	630	68	5.01	High	High		1.043	97.9	102.1	16.475	0	219.43	18
FALSE	High	Master Protein	Q9H0D6	5'-3' exoribonuclease 2 OS=Homo sapiens OX=9606 GN=XRN2 PE=1 SV=1	0.001	6.305	4.31579	2	2	2	1	950	108.5	7.47	High	Peak Found		0.888	105.9	94.1	0.08	0	6.03	2
FALSE	High	Master Protein	Q13131	5'-AMP-activated protein kinase catalytic subunit alpha-1 OS=Homo sapiens OX=9606 GN=PRKAA1 PE=1 SV=4	0	198.115	46.1538	20	52	20	1	559	64	8.12	High	High		0.987	100.6	99.4	15.681	0	198.84	20
FALSE	High	Master Protein	Q9Y478	5'-AMP-activated protein kinase subunit beta-1 OS=Homo sapiens OX=9606 GN=PRKAB1 PE=1 SV=4	0	65.865	45.9259	7	15	6	1	270	30.4	6.4	High	High		1.02	99	101	7.577	1	58.45	7
FALSE	High	Master Protein	O43741	5'-AMP-activated protein kinase subunit beta-2 OS=Homo sapiens OX=9606 GN=PRKAB2 PE=1 SV=1	0.001	7.413	10.6618	2	3	1	1	272	30.3	6.46	Not Found	Not Found					0.334	0	9.43	2
FALSE	High	Master Protein	P54619	5'-AMP-activated protein kinase subunit gamma-1 OS=Homo sapiens OX=9606 GN=PRKAG1 PE=1 SV=1	0	90.878	40.4834	11	30	11	1	331	37.6	6.92	High	High		0.761	113.6	86.4	10.053	0	71.94	11
FALSE	High	Master Protein	Q9H857	5'-nucleotidase domain-containing protein 2 OS=Homo sapiens OX=9606 GN=NT5DC2 PE=1 SV=1	0	17.233	10.1923	4	5	4	1	520	60.7	6.77	High	High		1.258	88.6	111.4	0.417	0	12.07	4
FALSE	High	Master Protein	O95336	6-phosphogluconolactonase OS=Homo sapiens OX=9606 GN=PGLS PE=1 SV=2	0	10.643	8.91473	2	3	2	1	258	27.5	6.05	High	High		1.651	75.5	124.5	0.585	0	8.83	2
FALSE	High	Master Protein	P10809	60 kDa heat shock protein, mitochondrial OS=Homo sapiens OX=9606 GN=HSPD1 PE=1 SV=2	0	410.841	69.2845	32	226	32	1	573	61	5.87	High	High		0.947	102.7	97.3	285.512	0	867.17	32
FALSE	High	Master Protein	P05388	60S acidic ribosomal protein P0 OS=Homo sapiens OX=9606 GN=RPLP0 PE=1 SV=1	0	129.645	52.3659	10	67	10	1	317	34.3	5.97	High	High		1.098	95.3	104.7	22.357	0	248.82	10
FALSE	High	Master Protein	P05386	60S acidic ribosomal protein P1 OS=Homo sapiens OX=9606 GN=RPLP1 PE=1 SV=1	0	40.822	51.7544	2	8	2	1	114	11.5	4.32	High	High		1.031	98.5	101.5	14.849	0	51.43	2
FALSE	High	Master Protein	P05387	60S acidic ribosomal protein P2 OS=Homo sapiens OX=9606 GN=RPLP2 PE=1 SV=1	0	58.608	69.5652	4	15	4	1	115	11.7	4.54	High	High		1.168	92.3	107.7	99	0	61.6	4
FALSE	High	Master Protein	Q96D46	60S ribosomal export protein NMD3 OS=Homo sapiens OX=9606 GN=NMD3 PE=1 SV=1	0	120.456	41.1531	17	34	17	1	503	57.6	7.14	High	High	Acetyl [N-Term]	0.905	105	95	9.826	0	98.3	17
FALSE	High	Master Protein	P27635	60S ribosomal protein L10 OS=Homo sapiens OX=9606 GN=RPL10 PE=1 SV=4	0	99.154	32.243	7	34	7	1	214	24.6	10.08	High	High		1.019	99.1	100.9	81.54	0	130.18	7
FALSE	High	Master Protein	P62906	60S ribosomal protein L10a OS=Homo sapiens OX=9606 GN=RPL10A PE=1 SV=2	0	129.923	35.4839	7	74	7	1	217	24.8	9.94	High	High		1.087	95.8	104.2	169.125	0	281.6	7
FALSE	High	Master Protein	P62913	60S ribosomal protein L11 OS=Homo sapiens OX=9606 GN=RPL11 PE=1 SV=2	0	19.883	17.4157	3	13	3	1	178	20.2	9.6	High	High		1.056	97.3	102.7	2.162	0	35.37	3
FALSE	High	Master Protein	P30050	60S ribosomal protein L12 OS=Homo sapiens OX=9606 GN=RPL12 PE=1 SV=1	0	82.881	54.5455	6	51	6	1	165	17.8	9.42	High	High		1.07	96.6	103.4	42.288	0	208.89	6
FALSE	High	Master Protein	P26373	60S ribosomal protein L13 OS=Homo sapiens OX=9606 GN=RPL13 PE=1 SV=4	0	73.048	41.2322	10	54	10	1	211	24.2	11.65	High	High		1.064	96.9	103.1	57.78	0	151.7	10
FALSE	High	Master Protein	P40429	60S ribosomal protein L13a OS=Homo sapiens OX=9606 GN=RPL13A PE=1 SV=2	0	28.443	19.7044	4	43	4	1	203	23.6	10.93	High	High		1.11	94.8	105.2	1.955	0	105.55	4
FALSE	High	Master Protein	P50914	60S ribosomal protein L14 OS=Homo sapiens OX=9606 GN=RPL14 PE=1 SV=4	0	52.382	20.9302	4	23	4	1	215	23.4	10.93	High	High		1.03	98.5	101.5	9	0	70.92	4
FALSE	High	Master Protein	P61313	60S ribosomal protein L15 OS=Homo sapiens OX=9606 GN=RPL15 PE=1 SV=2	0	35.656	20.5882	4	16	4	1	204	24.1	11.62	High	High		0.972	101.4	98.6	4.179	0	47.59	4
FALSE	High	Master Protein	P18621	60S ribosomal protein L17 OS=Homo sapiens OX=9606 GN=RPL17 PE=1 SV=3	0	118.645	41.8478	7	59	7	1	184	21.4	10.17	High	High		1.027	98.7	101.3	145.78	0	206.74	7
FALSE	High	Master Protein	Q07020	60S ribosomal protein L18 OS=Homo sapiens OX=9606 GN=RPL18 PE=1 SV=2	0	32.713	25.5319	4	21	4	1	188	21.6	11.72	High	High		1.262	88.4	111.6	6.743	0	73.43	4
FALSE	High	Master Protein	Q02543	60S ribosomal protein L18a OS=Homo sapiens OX=9606 GN=RPL18A PE=1 SV=2	0	48.965	31.8182	7	45	7	1	176	20.7	10.71	High	High		1.016	99.2	100.8	10.938	0	141.87	7
FALSE	High	Master Protein	P84098	60S ribosomal protein L19 OS=Homo sapiens OX=9606 GN=RPL19 PE=1 SV=1	0	28.768	15.3061	3	9	3	1	196	23.5	11.47	High	High		1.024	98.8	101.2	4.995	0	38.87	3
FALSE	High	Master Protein	P46778	60S ribosomal protein L21 OS=Homo sapiens OX=9606 GN=RPL21 PE=1 SV=2	0	47.727	33.125	6	34	6	1	160	18.6	10.49	High	High		1.148	93.1	106.9	55.234	0	134.19	6
FALSE	High	Master Protein	P35268	60S ribosomal protein L22 OS=Homo sapiens OX=9606 GN=RPL22 PE=1 SV=2	0	21.091	39.0625	3	8	3	1	128	14.8	9.19	High	High		0.854	107.9	92.1	5.813	0	31.86	3
FALSE	High	Master Protein	Q6P5R6	60S ribosomal protein L22-like 1 OS=Homo sapiens OX=9606 GN=RPL22L1 PE=1 SV=2	0.001	6.164	9.83607	1	2	1	1	122	14.6	9.38	High	Not Found		0.01	200		1.154	0	2.58	1
FALSE	High	Master Protein	P62829	60S ribosomal protein L23 OS=Homo sapiens OX=9606 GN=RPL23 PE=1 SV=1	0	77.905	51.4286	6	36	6	1	140	14.9	10.51	High	High		1.126	94.1	105.9	76.426	0	101.44	6
FALSE	High	Master Protein	P62750	60S ribosomal protein L23a OS=Homo sapiens OX=9606 GN=RPL23A PE=1 SV=1	0	23.28	19.8718	3	24	3	1	156	17.7	10.45	High	High		1.079	96.2	103.8	3.642	0	57.86	3
FALSE	High	Master Protein	P83731	60S ribosomal protein L24 OS=Homo sapiens OX=9606 GN=RPL24 PE=1 SV=1	0	39.126	25.4777	4	28	4	1	157	17.8	11.25	High	High		1.035	98.3	101.7	16.783	0	81.22	4
FALSE	High	Master Protein	P61254	60S ribosomal protein L26 OS=Homo sapiens OX=9606 GN=RPL26 PE=1 SV=1	0	32.375	26.8966	5	18	5	1	145	17.2	10.55	High	High		1.05	97.6	102.4	15.681	0	33.85	5
FALSE	High	Master Protein	P61353	60S ribosomal protein L27 OS=Homo sapiens OX=9606 GN=RPL27 PE=1 SV=2	0	56.974	44.8529	6	25	6	1	136	15.8	10.56	High	High		0.97	101.5	98.5	214.443	0	69.61	6
FALSE	High	Master Protein	P46776	60S ribosomal protein L27a OS=Homo sapiens OX=9606 GN=RPL27A PE=1 SV=2	0	34.638	22.973	4	18	4	1	148	16.6	11	High	High		1.212	90.4	109.6	12.335	0	55.25	4
FALSE	Low	Master Protein	P46779	60S ribosomal protein L28 OS=Homo sapiens OX=9606 GN=RPL28 PE=1 SV=3	0.081	1.007	5.10949	1	2	1	1	137	15.7	12.02	High	High		1.095	95.5	104.5	0.668	0	3.68	1
FALSE	High	Master Protein	P39023	60S ribosomal protein L3 OS=Homo sapiens OX=9606 GN=RPL3 PE=1 SV=2	0	247.099	39.7022	13	67	13	1	403	46.1	10.18	High	High		1.093	95.6	104.4	239.41	0	257.22	13
FALSE	High	Master Protein	P62888	60S ribosomal protein L30 OS=Homo sapiens OX=9606 GN=RPL30 PE=1 SV=2	0	65.636	51.3043	5	19	5	1	115	12.8	9.63	High	High		1.009	99.6	100.4	55.234	0	75.9	5
FALSE	High	Master Protein	P62899	60S ribosomal protein L31 OS=Homo sapiens OX=9606 GN=RPL31 PE=1 SV=1	0	9.346	11.2	1	2	1	1	125	14.5	10.54	High	High		1.172	92.1	107.9	0.931	0	7.13	1
FALSE	High	Master Protein	P62910	60S ribosomal protein L32 OS=Homo sapiens OX=9606 GN=RPL32 PE=1 SV=2	0	50.819	28.1481	4	17	4	1	135	15.9	11.33	High	High		1.141	93.4	106.6	50.795	0	60.4	4
FALSE	Medium	Master Protein	P49207	60S ribosomal protein L34 OS=Homo sapiens OX=9606 GN=RPL34 PE=1 SV=3	0.012	3.213	6.83761	1	1	1	1	117	13.3	11.47	Not Found	Not Found					0.468	0	1.91	1
FALSE	High	Master Protein	P18077	60S ribosomal protein L35a OS=Homo sapiens OX=9606 GN=RPL35A PE=1 SV=2	0.001	6.603	15.4545	2	3	2	1	110	12.5	11.06	High	High		1.238	89.4	110.6	1.154	0	6.36	2
FALSE	High	Master Protein	Q9Y3U8	60S ribosomal protein L36 OS=Homo sapiens OX=9606 GN=RPL36 PE=1 SV=3	0	15.532	20	2	4	2	1	105	12.2	11.59	High	High		1.034	98.3	101.7	5.31	0	9.88	2
FALSE	High	Master Protein	P36578	60S ribosomal protein L4 OS=Homo sapiens OX=9606 GN=RPL4 PE=1 SV=5	0	240.928	37.2365	17	110	17	1	427	47.7	11.06	High	High		0.982	100.9	99.1	90.825	0	392.14	17
FALSE	High	Master Protein	P46777	60S ribosomal protein L5 OS=Homo sapiens OX=9606 GN=RPL5 PE=1 SV=3	0	187.33	48.8215	12	78	12	1	297	34.3	9.72	High	High		0.984	100.8	99.2	214.443	0	267.11	12
FALSE	High	Master Protein	Q02878	60S ribosomal protein L6 OS=Homo sapiens OX=9606 GN=RPL6 PE=1 SV=3	0	78.151	31.9444	8	35	8	1	288	32.7	10.58	High	High		1.064	96.9	103.1	13.678	0	94.81	8
FALSE	High	Master Protein	P18124	60S ribosomal protein L7 OS=Homo sapiens OX=9606 GN=RPL7 PE=1 SV=1	0	142.086	47.9839	13	91	13	1	248	29.2	10.65	High	High		1.051	97.5	102.5	132.352	0	295.51	13
FALSE	High	Master Protein	P62424	60S ribosomal protein L7a OS=Homo sapiens OX=9606 GN=RPL7A PE=1 SV=2	0	94.685	31.203	9	65	9	1	266	30	10.61	High	High		1.052	97.5	102.5	82.768	0	216.06	9
FALSE	High	Master Protein	P62917	60S ribosomal protein L8 OS=Homo sapiens OX=9606 GN=RPL8 PE=1 SV=2	0	139.231	40.856	9	55	9	1	257	28	11.03	High	High		1.03	98.5	101.5	344.511	0	246.95	9
FALSE	High	Master Protein	P32969	60S ribosomal protein L9 OS=Homo sapiens OX=9606 GN=RPL9 PE=1 SV=1	0	81.711	40.1042	6	28	6	1	192	21.9	9.95	High	High		1.094	95.5	104.5	52.367	0	96.63	6
FALSE	High	Master Protein	Q9UBM7	7-dehydrocholesterol reductase OS=Homo sapiens OX=9606 GN=DHCR7 PE=1 SV=1	0	8.425	2.73684	1	2	1	1	475	54.5	8.7	High	High		0.996	100.2	99.8	0.274	0	7.58	1
FALSE	High	Master Protein	Q7L2J0	7SK snRNA methylphosphate capping enzyme OS=Homo sapiens OX=9606 GN=MEPCE PE=1 SV=1	0	12.735	5.66038	3	4	3	1	689	74.3	9.57	High	High		1.018	99.1	100.9	0.266	0	10.61	3
FALSE	High	Master Protein	O43572	A-kinase anchor protein 10, mitochondrial OS=Homo sapiens OX=9606 GN=AKAP10 PE=1 SV=2	0	19.541	9.66767	5	6	5	1	662	73.8	6.39	High	High		2.037	65.8	134.2	0.438	0	9.67	5
FALSE	High	Master Protein	Q9UKA4	A-kinase anchor protein 11 OS=Homo sapiens OX=9606 GN=AKAP11 PE=1 SV=1	0	127.835	13.8874	17	32	17	1	1901	210.4	5.39	High	High		0.797	111.3	88.7	1	0	124.79	17
FALSE	High	Master Protein	Q12802	A-kinase anchor protein 13 OS=Homo sapiens OX=9606 GN=AKAP13 PE=1 SV=2	0	31.575	2.59509	5	8	5	1	2813	307.4	5.24	High	High		0.99	100.5	99.5	0.114	0	35.78	5
FALSE	High	Master Protein	O43823	A-kinase anchor protein 8 OS=Homo sapiens OX=9606 GN=AKAP8 PE=1 SV=1	0	72.548	29.1908	10	19	10	1	692	76.1	5.15	High	High		1.313	86.5	113.5	2.275	0	66.04	10
FALSE	High	Master Protein	Q9ULX6	A-kinase anchor protein 8-like OS=Homo sapiens OX=9606 GN=AKAP8L PE=1 SV=3	0	127.204	30.1858	12	46	12	1	646	71.6	5.07	High	High		1.29	87.3	112.7	7.577	0	174.05	12
FALSE	High	Master Protein	Q99996	A-kinase anchor protein 9 OS=Homo sapiens OX=9606 GN=AKAP9 PE=1 SV=4	0	251.201	17.1487	52	73	52	1	3907	452.7	4.98	High	High		0.985	100.7	99.3	0.75	0	190.73	52
FALSE	High	Master Protein	A1L0T0	Acetolactate synthase-like protein OS=Homo sapiens OX=9606 GN=ILVBL PE=1 SV=2	0	17.851	9.01899	3	4	3	1	632	67.8	8.15	High	High		1.545	78.6	121.4	0.311	0	13.77	3
FALSE	High	Master Protein	Q13085	Acetyl-CoA carboxylase 1 OS=Homo sapiens OX=9606 GN=ACACA PE=1 SV=2	0	415.982	32.7792	56	103	56	1	2346	265.4	6.37	High	High		0.931	103.6	96.4	3.449	0	363.44	56
FALSE	Medium	Master Protein	Q13510	Acid ceramidase OS=Homo sapiens OX=9606 GN=ASAH1 PE=1 SV=5	0.034	1.872	2.02532	1	1	1	1	395	44.6	7.62	Not Found	Not Found					0.096	0	0	1
FALSE	High	Master Protein	Q92485	Acid sphingomyelinase-like phosphodiesterase 3b OS=Homo sapiens OX=9606 GN=SMPDL3B PE=1 SV=2	0.005	4.431	3.51648	1	1	1	1	455	50.8	5.64	Peak Found	High		1.519	79.4	120.6	0.101	0	5.45	1
FALSE	High	Master Protein	Q99798	Aconitate hydratase, mitochondrial OS=Homo sapiens OX=9606 GN=ACO2 PE=1 SV=2	0	7.536	3.71795	2	2	2	1	780	85.4	7.61	Not Found	Not Found					0.055	0	6.31	2
FALSE	High	Master Protein	P61160	Actin-related protein 2 OS=Homo sapiens OX=9606 GN=ACTR2 PE=1 SV=1	0	15.906	9.64467	3	4	3	1	394	44.7	6.74	High	High		1.013	99.3	100.7	0.369	0	7.48	3
FALSE	Medium	Master Protein	O15143	Actin-related protein 2/3 complex subunit 1B OS=Homo sapiens OX=9606 GN=ARPC1B PE=1 SV=3	0.01	3.435	4.83871	1	1	1	1	372	40.9	8.35	Not Found	High					0.129	0	3.27	1
FALSE	High	Master Protein	P61158	Actin-related protein 3 OS=Homo sapiens OX=9606 GN=ACTR3 PE=1 SV=3	0.005	4.98	6.2201	2	2	2	1	418	47.3	5.88	High	Peak Found		0.76	113.7	86.3	0.212	0	5.6	2
FALSE	High	Master Protein	P68133	Actin, alpha skeletal muscle OS=Homo sapiens OX=9606 GN=ACTA1 PE=1 SV=1	0	241.278	53.0504	18	566	1	1	377	42	5.39	Not Found	Not Found					495.195	0	1619	18
FALSE	High	Master Protein	P62736	Actin, aortic smooth muscle OS=Homo sapiens OX=9606 GN=ACTA2 PE=1 SV=1	0	223.547	52.7851	18	464	2	1	377	42	5.39	Peak Found	High		1.125	94.1	105.9	299.788	8	1282	18
FALSE	High	Master Protein	P63261	Actin, cytoplasmic 2 OS=Homo sapiens OX=9606 GN=ACTG1 PE=1 SV=1	0	599.203	79.4667	30	1121	13	1	375	41.8	5.48	High	High	Acetyl [N-Term]	1.054	97.4	102.6	246208	29	4958.15	30
FALSE	High	Master Protein	Q8N9N2	Activating signal cointegrator 1 complex subunit 1 OS=Homo sapiens OX=9606 GN=ASCC1 PE=1 SV=1	0.006	4.275	3.5	1	1	1	1	400	45.5	5.54	High	Peak Found					0.105	0	2.66	1
FALSE	High	Master Protein	Q9H1I8	Activating signal cointegrator 1 complex subunit 2 OS=Homo sapiens OX=9606 GN=ASCC2 PE=1 SV=3	0	8.546	2.37781	2	3	2	1	757	86.3	5.16	High	High		1.219	90.1	109.9	0.233	0	6.41	2
FALSE	High	Master Protein	Q8N3C0	Activating signal cointegrator 1 complex subunit 3 OS=Homo sapiens OX=9606 GN=ASCC3 PE=1 SV=3	0	23.694	3.63306	6	8	6	1	2202	251.3	7.09	High	High		1.205	90.7	109.3	0.144	0	18.13	6
FALSE	High	Master Protein	Q6VMQ6	Activating transcription factor 7-interacting protein 1 OS=Homo sapiens OX=9606 GN=ATF7IP PE=1 SV=3	0	16.891	3.62205	3	4	3	1	1270	136.3	4.7	High	High		0.769	113	87	0.166	0	15.27	3
FALSE	High	Master Protein	O95433	Activator of 90 kDa heat shock protein ATPase homolog 1 OS=Homo sapiens OX=9606 GN=AHSA1 PE=1 SV=1	0	197.064	60.355	15	86	15	1	338	38.3	5.53	High	High		0.953	102.4	97.6	80.113	0	333.97	15
FALSE	High	Master Protein	Q12979	Active breakpoint cluster region-related protein OS=Homo sapiens OX=9606 GN=ABR PE=2 SV=2	0	39.088	9.77881	6	11	5	1	859	97.5	6.55	High	High		0.881	106.3	93.7	0.628	0	32.87	6
FALSE	High	Master Protein	O00767	Acyl-CoA desaturase OS=Homo sapiens OX=9606 GN=SCD PE=1 SV=2	0	12.384	10.8635	2	3	2	1	359	41.5	9	High	High		0.699	117.7	82.3	0.438	0	9.98	2
FALSE	High	Master Protein	Q4G176	Acyl-CoA synthetase family member 3, mitochondrial OS=Homo sapiens OX=9606 GN=ACSF3 PE=1 SV=3	0.001	7.08	2.43056	1	2	1	1	576	64.1	8.37	High	High		0.782	112.3	87.7	0.133	0	5.26	1
FALSE	High	Master Protein	O75608	Acyl-protein thioesterase 1 OS=Homo sapiens OX=9606 GN=LYPLA1 PE=1 SV=1	0.006	4.26	10.4348	2	2	2	1	230	24.7	6.77	Peak Found	High					0.389	0	4.26	2
FALSE	High	Master Protein	O95372	Acyl-protein thioesterase 2 OS=Homo sapiens OX=9606 GN=LYPLA2 PE=1 SV=1	0	41.85	33.3333	4	9	4	1	231	24.7	7.23	High	High		0.718	116.4	83.6	3.394	0	33.15	4
FALSE	Medium	Master Protein	O43734	Adapter protein CIKS OS=Homo sapiens OX=9606 GN=TRAF3IP2 PE=1 SV=3	0.049	1.45	2.09059	1	1	1	1	574	64.6	6.76	Not Found	Not Found					0.068	0	2.21	1
FALSE	High	Master Protein	P07741	Adenine phosphoribosyltransferase OS=Homo sapiens OX=9606 GN=APRT PE=1 SV=2	0	59.276	48.3333	6	14	6	1	180	19.6	6.02	High	High		1.031	98.5	101.5	7.483	0	55.26	6
FALSE	High	Master Protein	P25054	Adenomatous polyposis coli protein OS=Homo sapiens OX=9606 GN=APC PE=1 SV=2	0.005	5.014	0.668308	1	1	1	1	2843	311.5	7.8	High	Peak Found		1.488	80.4	119.6	0.012	0	4.38	1
FALSE	High	Master Protein	P23526	Adenosylhomocysteinase OS=Homo sapiens OX=9606 GN=AHCY PE=1 SV=4	0.005	5.168	3.00926	1	1	1	1	432	47.7	6.34	High	Peak Found		0.916	104.4	95.6	0.105	0	5.66	1
FALSE	Low	Master Protein	P51828	Adenylate cyclase type 7 OS=Homo sapiens OX=9606 GN=ADCY7 PE=2 SV=1	0.164	0.449	2.77778	1	1	1	1	1080	120.2	8.12	Not Found	Not Found					0.037	0	3.8	1
FALSE	High	Master Protein	P54819	Adenylate kinase 2, mitochondrial OS=Homo sapiens OX=9606 GN=AK2 PE=1 SV=2	0	66.015	44.3515	7	16	7	1	239	26.5	7.81	High	High		1.092	95.6	104.4	5.661	0	53.14	7
FALSE	High	Master Protein	P27144	Adenylate kinase 4, mitochondrial OS=Homo sapiens OX=9606 GN=AK4 PE=1 SV=1	0	60.599	46.6368	7	17	7	1	223	25.3	8.4	High	High		1.02	99	101	6.499	0	66.36	7
FALSE	High	Master Protein	Q9Y3D8	Adenylate kinase isoenzyme 6 OS=Homo sapiens OX=9606 GN=AK6 PE=1 SV=1	0	28.99	42.4419	5	9	5	1	172	20	4.58	High	High		1.013	99.4	100.6	5.579	0	19.86	5
FALSE	High	Master Protein	P30520	Adenylosuccinate synthetase isozyme 2 OS=Homo sapiens OX=9606 GN=ADSS PE=1 SV=3	0.004	5.591	5.26316	2	2	2	1	456	50.1	6.55	High	High		1.167	92.3	107.7	0.194	0	5	2
FALSE	High	Master Protein	Q01518	Adenylyl cyclase-associated protein 1 OS=Homo sapiens OX=9606 GN=CAP1 PE=1 SV=5	0	13.579	10.9474	3	4	3	1	475	51.9	8.06	High	Not Found		0.01	200		0.218	0	15.02	3
FALSE	High	Master Protein	P40123	Adenylyl cyclase-associated protein 2 OS=Homo sapiens OX=9606 GN=CAP2 PE=1 SV=1	0.005	4.685	3.14465	1	1	1	1	477	52.8	6.37	High	Peak Found		0.627	122.9	77.1	0.072	0	2.72	1
FALSE	High	Master Protein	O95396	Adenylyltransferase and sulfurtransferase MOCS3 OS=Homo sapiens OX=9606 GN=MOCS3 PE=1 SV=1	0	55.586	24.3478	7	15	7	1	460	49.6	6.21	High	High		0.976	101.2	98.8	1.712	0	58.49	7
FALSE	Medium	Master Protein	Q9HDC9	Adipocyte plasma membrane-associated protein OS=Homo sapiens OX=9606 GN=APMAP PE=1 SV=2	0.012	3.281	4.56731	1	1	1	1	416	46.5	6.16	Peak Found	High		0.929	103.7	96.3	0.089	0	4.19	1
FALSE	High	Master Protein	P61204	ADP-ribosylation factor 3 OS=Homo sapiens OX=9606 GN=ARF3 PE=1 SV=2	0	142.629	54.6961	9	42	4	1	181	20.6	7.43	High	High		0.992	100.4	99.6	532.67	8	158.23	9
FALSE	High	Master Protein	P18085	ADP-ribosylation factor 4 OS=Homo sapiens OX=9606 GN=ARF4 PE=1 SV=3	0	101.844	60.5556	9	31	5	1	180	20.5	7.14	High	High		1.064	96.9	103.1	67.129	0	119.14	9
FALSE	High	Master Protein	P84085	ADP-ribosylation factor 5 OS=Homo sapiens OX=9606 GN=ARF5 PE=1 SV=2	0	124.177	70.5556	9	37	4	1	180	20.5	6.79	High	High		1.072	96.5	103.5	120.153	0	145.21	9
FALSE	High	Master Protein	P62330	ADP-ribosylation factor 6 OS=Homo sapiens OX=9606 GN=ARF6 PE=1 SV=2	0	69.147	65.7143	7	20	7	1	175	20.1	8.95	High	High		1.217	90.2	109.8	45.416	0	71.53	7
FALSE	High	Master Protein	Q8N6T3	ADP-ribosylation factor GTPase-activating protein 1 OS=Homo sapiens OX=9606 GN=ARFGAP1 PE=1 SV=2	0	8.034	7.88177	2	2	2	1	406	44.6	5.66	High	Peak Found		1.311	86.5	113.5	0.202	0	6.58	2
FALSE	High	Master Protein	Q9UJY5	ADP-ribosylation factor-binding protein GGA1 OS=Homo sapiens OX=9606 GN=GGA1 PE=1 SV=1	0	40.025	20.6573	9	16	8	1	639	70.3	5.29	High	High		1.197	91	109	2.162	1	39.85	9
FALSE	High	Master Protein	Q9UJY4	ADP-ribosylation factor-binding protein GGA2 OS=Homo sapiens OX=9606 GN=GGA2 PE=1 SV=3	0	76.613	17.6183	7	23	6	1	613	67.1	6.55	High	High		0.916	104.4	95.6	2.687	0	100.34	7
FALSE	High	Master Protein	Q9NZ52	ADP-ribosylation factor-binding protein GGA3 OS=Homo sapiens OX=9606 GN=GGA3 PE=1 SV=1	0	11.956	4.426	3	4	2	1	723	78.3	5.58	High	High		1.251	88.9	111.1	0.322	0	7.04	3
FALSE	High	Master Protein	P40616	ADP-ribosylation factor-like protein 1 OS=Homo sapiens OX=9606 GN=ARL1 PE=1 SV=1	0	55.882	48.0663	6	15	6	1	181	20.4	5.72	High	High		1.523	79.3	120.7	24.119	0	47.96	6
FALSE	High	Master Protein	P36404	ADP-ribosylation factor-like protein 2 OS=Homo sapiens OX=9606 GN=ARL2 PE=1 SV=4	0	18.557	30.4348	5	6	5	1	184	20.9	6.34	High	High		1.197	91	109	2.511	0	16.65	5
FALSE	Medium	Master Protein	Q15041	ADP-ribosylation factor-like protein 6-interacting protein 1 OS=Homo sapiens OX=9606 GN=ARL6IP1 PE=1 SV=2	0.023	2.461	4.92611	1	1	1	1	203	23.3	9.32	Not Found	Not Found					0.389	0	3.27	1
FALSE	Low	Master Protein	Q8N6S5	ADP-ribosylation factor-like protein 6-interacting protein 6 OS=Homo sapiens OX=9606 GN=ARL6IP6 PE=1 SV=1	0.078	1.037	17.2566	1	1	1	1	226	24.7	6.33	Not Found	Not Found					0.292	0	0	1
FALSE	High	Master Protein	Q96BM9	ADP-ribosylation factor-like protein 8A OS=Homo sapiens OX=9606 GN=ARL8A PE=1 SV=1	0	106.428	52.6882	12	35	2	1	186	21.4	7.77	High	High		1.061	97	103	141.51	7	109.59	12
FALSE	High	Master Protein	Q9NVJ2	ADP-ribosylation factor-like protein 8B OS=Homo sapiens OX=9606 GN=ARL8B PE=1 SV=1	0	94.874	49.4624	11	28	2	1	186	21.5	8.43	High	High		0.783	112.2	87.8	69.17	0	99.21	11
FALSE	High	Master Protein	P05141	ADP/ATP translocase 2 OS=Homo sapiens OX=9606 GN=SLC25A5 PE=1 SV=7	0	37.464	21.1409	6	12	6	1	298	32.8	9.69	High	High		0.742	114.8	85.2	2.34	0	27.28	6
FALSE	High	Master Protein	Q9Y6U3	Adseverin OS=Homo sapiens OX=9606 GN=SCIN PE=1 SV=4	0	110.888	24.1958	12	29	12	1	715	80.4	5.71	High	High		0.939	103.2	96.8	2.615	0	100.17	12
FALSE	High	Master Protein	P55196	Afadin OS=Homo sapiens OX=9606 GN=AFDN PE=1 SV=3	0	47.048	6.57895	8	12	8	1	1824	206.7	6.47	High	High		1.03	98.5	101.5	0.28	0	33	8
FALSE	High	Master Protein	O00468	Agrin OS=Homo sapiens OX=9606 GN=AGRN PE=1 SV=5	0	208.01	21.8674	31	59	31	1	2067	217.1	6.39	High	High		0.851	108.1	91.9	1.976	0	194.51	31
FALSE	High	Master Protein	O00170	AH receptor-interacting protein OS=Homo sapiens OX=9606 GN=AIP PE=1 SV=2	0	138.211	50.303	11	39	11	1	330	37.6	6.29	High	High		1.172	92.1	107.9	17.233	0	152.65	11
FALSE	Medium	Master Protein	Q8TD30	Alanine aminotransferase 2 OS=Homo sapiens OX=9606 GN=GPT2 PE=1 SV=1	0.01	3.452	1.72084	1	1	1	1	523	57.9	7.71	Not Found	Not Found					0.075	0	3.11	1
FALSE	High	Master Protein	Q5JTZ9	Alanine--tRNA ligase, mitochondrial OS=Homo sapiens OX=9606 GN=AARS2 PE=1 SV=1	0	18.71	6.09137	5	5	5	1	985	107.3	6.27	High	High		0.922	104.1	95.9	0.212	0	9.94	5
FALSE	High	Master Protein	Q6PD74	Alpha- and gamma-adaptin-binding protein p34 OS=Homo sapiens OX=9606 GN=AAGAB PE=1 SV=1	0	11.61	13.0159	2	3	2	1	315	34.6	4.64	High	High		1.146	93.2	106.8	0.585	0	12.18	2
FALSE	High	Master Protein	P12814	Alpha-actinin-1 OS=Homo sapiens OX=9606 GN=ACTN1 PE=1 SV=2	0	274.304	41.8161	29	67	15	1	892	103	5.41	High	High		1.078	96.2	103.8	9.398	0	250.58	29
FALSE	High	Master Protein	O43707	Alpha-actinin-4 OS=Homo sapiens OX=9606 GN=ACTN4 PE=1 SV=2	0	390.203	54.8847	36	102	22	1	911	104.8	5.44	High	High		1.135	93.7	106.3	22.495	11	387.93	36
FALSE	High	Master Protein	P35611	Alpha-adducin OS=Homo sapiens OX=9606 GN=ADD1 PE=1 SV=2	0	35.967	11.5332	6	9	6	1	737	80.9	5.83	High	High		0.84	108.7	91.3	0.751	0	28.65	6
FALSE	High	Master Protein	P49419	Alpha-aminoadipic semialdehyde dehydrogenase OS=Homo sapiens OX=9606 GN=ALDH7A1 PE=1 SV=5	0	8.864	3.15399	1	2	1	1	539	58.5	7.99	High	High					0.16	0	7.01	1
FALSE	High	Master Protein	P61163	Alpha-centractin OS=Homo sapiens OX=9606 GN=ACTR1A PE=1 SV=1	0	46.769	19.6809	6	13	2	1	376	42.6	6.64	High	High		0.931	103.6	96.4	2.162	2	44.56	6
FALSE	High	Master Protein	P06733	Alpha-enolase OS=Homo sapiens OX=9606 GN=ENO1 PE=1 SV=2	0.005	5.417	4.37788	1	1	1	1	434	47.1	7.39	High	Peak Found		0.735	115.3	84.7	0.083	0	3.96	1
FALSE	High	Master Protein	Q9C0B1	Alpha-ketoglutarate-dependent dioxygenase FTO OS=Homo sapiens OX=9606 GN=FTO PE=1 SV=3	0.005	4.556	2.9703	1	1	1	1	505	58.2	5.22	High	Not Found		0.01	200		0.075	0	3.49	1
FALSE	Low	Master Protein	Q16706	Alpha-mannosidase 2 OS=Homo sapiens OX=9606 GN=MAN2A1 PE=1 SV=2	0.154	0.48	0.961538	1	1	1	1	1144	131.1	7.58	Not Found	Not Found					0.037	0	0	1
FALSE	High	Master Protein	P54802	Alpha-N-acetylglucosaminidase OS=Homo sapiens OX=9606 GN=NAGLU PE=1 SV=2	0	16.996	6.72948	3	4	3	1	743	82.2	6.65	High	High		0.957	102.2	97.8	0.259	0	14.02	3
FALSE	High	Master Protein	Q9NVD7	Alpha-parvin OS=Homo sapiens OX=9606 GN=PARVA PE=1 SV=1	0.005	5.04	4.30108	1	1	1	1	372	42.2	5.95	Not Found	Not Found					0.11	0	4.03	1
FALSE	Medium	Master Protein	Q86TB3	Alpha-protein kinase 2 OS=Homo sapiens OX=9606 GN=ALPK2 PE=2 SV=3	0.028	2.141	0.276498	1	2	1	1	2170	236.9	5.24	High	High					0.038	0	3.59	1
FALSE	High	Master Protein	P54920	Alpha-soluble NSF attachment protein OS=Homo sapiens OX=9606 GN=NAPA PE=1 SV=3	0	48.696	28.8136	6	11	6	1	295	33.2	5.36	High	High		0.625	123.1	76.9	2.34	0	30.25	6
FALSE	High	Master Protein	P40222	Alpha-taxilin OS=Homo sapiens OX=9606 GN=TXLNA PE=1 SV=3	0.005	5.401	6.95971	2	2	2	1	546	61.9	6.52	Not Found	Not Found					0.141	0	2.78	2
FALSE	Medium	Master Protein	Q9BTX7	Alpha-tocopherol transfer protein-like OS=Homo sapiens OX=9606 GN=TTPAL PE=1 SV=2	0.046	1.545	3.80117	1	1	1	1	342	38.5	6.44	Not Found	Not Found					0.116	0	1.82	1
FALSE	High	Master Protein	Q08117	Amino-terminal enhancer of split OS=Homo sapiens OX=9606 GN=AES PE=1 SV=4	0	9.681	14.2132	2	3	2	1	197	22	6.37	High	High		1.238	89.4	110.6	1.154	0	7.8	2
FALSE	High	Master Protein	Q12904	Aminoacyl tRNA synthase complex-interacting multifunctional protein 1 OS=Homo sapiens OX=9606 GN=AIMP1 PE=1 SV=2	0	41.434	26.2821	5	10	5	1	312	34.3	8.43	High	High		1.205	90.7	109.3	1.818	0	39.53	5
FALSE	High	Master Protein	Q13155	Aminoacyl tRNA synthase complex-interacting multifunctional protein 2 OS=Homo sapiens OX=9606 GN=AIMP2 PE=1 SV=2	0	42.372	26.25	5	12	5	1	320	35.3	8.22	High	High		1.188	91.4	108.6	1.683	0	42.91	5
FALSE	High	Master Protein	Q92870	Amyloid-beta A4 precursor protein-binding family B member 2 OS=Homo sapiens OX=9606 GN=APBB2 PE=1 SV=3	0	12.664	4.74934	2	3	2	1	758	83.3	6.1	High	High		0.873	106.8	93.2	0.158	0	10.78	2
FALSE	High	Master Protein	P05067	Amyloid-beta A4 protein OS=Homo sapiens OX=9606 GN=APP PE=1 SV=3	0	13.442	4.93506	3	4	3	1	770	86.9	4.82	High	Peak Found		0.94	103.1	96.9	0.233	0	12.57	3
FALSE	High	Master Protein	Q6FI81	Anamorsin OS=Homo sapiens OX=9606 GN=CIAPIN1 PE=1 SV=2	0	39.787	20.1923	6	16	6	1	312	33.6	5.62	High	High		0.851	108	92	2.511	0	45.62	6
FALSE	High	Master Protein	Q9H1A4	Anaphase-promoting complex subunit 1 OS=Homo sapiens OX=9606 GN=ANAPC1 PE=1 SV=1	0	14.696	2.16049	2	4	2	1	1944	216.4	6.3	High	High					0.088	0	14.43	2
FALSE	High	Master Protein	Q9UJX4	Anaphase-promoting complex subunit 5 OS=Homo sapiens OX=9606 GN=ANAPC5 PE=1 SV=2	0	12.857	5.16556	3	3	3	1	755	85	6.87	High	Peak Found		0.693	118.2	81.8	0.166	0	7.52	3
FALSE	High	Master Protein	Q9Y679	Ancient ubiquitous protein 1 OS=Homo sapiens OX=9606 GN=AUP1 PE=1 SV=1	0.009	3.572	2.73109	1	1	1	1	476	53	8.09	High	Not Found		0.01	200		0.093	0	2.72	1
FALSE	High	Master Protein	P04920	Anion exchange protein 2 OS=Homo sapiens OX=9606 GN=SLC4A2 PE=1 SV=4	0.005	4.431	1.36986	1	1	1	1	1241	136.9	6.29	High	Not Found		0.01	200		0.037	0	2.42	1
FALSE	Low	Master Protein	Q969K4	Ankyrin repeat and BTB/POZ domain-containing protein 1 OS=Homo sapiens OX=9606 GN=ABTB1 PE=1 SV=1	0.115	0.693	8.159	1	1	1	1	478	53.9	5.33	Not Found	Not Found					0.08	0	0	1
FALSE	High	Master Protein	Q9P2G1	Ankyrin repeat and IBR domain-containing protein 1 OS=Homo sapiens OX=9606 GN=ANKIB1 PE=1 SV=3	0	11.174	3.94858	3	3	3	1	1089	121.9	5.11	High	Not Found		0.01	200		0.12	0	8.88	3
FALSE	High	Master Protein	Q92625	Ankyrin repeat and SAM domain-containing protein 1A OS=Homo sapiens OX=9606 GN=ANKS1A PE=1 SV=4	0	29.794	6.43739	5	8	5	1	1134	123	6.38	High	High		0.772	112.9	87.1	0.297	0	26.86	5
FALSE	Medium	Master Protein	Q9NXR5	Ankyrin repeat domain-containing protein 10 OS=Homo sapiens OX=9606 GN=ANKRD10 PE=1 SV=2	0.016	3.032	2.61905	1	1	1	1	420	44.7	5.97	High	Peak Found		0.69	118.3	81.7	0.166	0	1.98	1
FALSE	High	Master Protein	O75179	Ankyrin repeat domain-containing protein 17 OS=Homo sapiens OX=9606 GN=ANKRD17 PE=1 SV=3	0.001	6.043	0.499424	1	2	1	1	2603	274.1	6.52	High	High		0.894	105.6	94.4	0.039	0	5.65	1
FALSE	Low	Master Protein	Q9GZV1	Ankyrin repeat domain-containing protein 2 OS=Homo sapiens OX=9606 GN=ANKRD2 PE=1 SV=3	0.14	0.538	3.33333	1	1	1	1	360	39.8	6.09	High	Not Found		0.01	200		0.105	0	2.07	1
FALSE	Medium	Master Protein	Q9UPS8	Ankyrin repeat domain-containing protein 26 OS=Homo sapiens OX=9606 GN=ANKRD26 PE=1 SV=3	0.039	1.758	0.819193	1	1	1	1	1709	196.2	5.72	Not Found	High					0.021	0	2	1
FALSE	High	Master Protein	Q96NW4	Ankyrin repeat domain-containing protein 27 OS=Homo sapiens OX=9606 GN=ANKRD27 PE=1 SV=2	0	16.636	4.57143	4	5	4	1	1050	116.9	6.87	High	High		0.874	106.7	93.3	0.191	0	13.85	4
FALSE	Low	Master Protein	P0C6C1	Ankyrin repeat domain-containing protein 34C OS=Homo sapiens OX=9606 GN=ANKRD34C PE=3 SV=2	0.158	0.465	3.17757	1	1	1	1	535	58.2	9.03	Not Found	Not Found					0.061	0	2.13	1
FALSE	High	Master Protein	Q6AI12	Ankyrin repeat domain-containing protein 40 OS=Homo sapiens OX=9606 GN=ANKRD40 PE=1 SV=2	0	8.944	5.16304	1	2	1	1	368	41.1	4.97	High	High		1.156	92.8	107.2	0.274	0	7.87	1
FALSE	High	Master Protein	Q9ULJ7	Ankyrin repeat domain-containing protein 50 OS=Homo sapiens OX=9606 GN=ANKRD50 PE=1 SV=4	0.005	5.243	1.60952	2	2	2	1	1429	155.8	6.6	Peak Found	High					0.058	0	3.14	2
FALSE	High	Master Protein	Q12955	Ankyrin-3 OS=Homo sapiens OX=9606 GN=ANK3 PE=1 SV=3	0	16.952	1.11949	4	5	4	1	4377	480.1	6.49	High	Peak Found		0.07	186.8	13.2	0.042	0	11.59	4
FALSE	High	Master Protein	P50995	Annexin A11 OS=Homo sapiens OX=9606 GN=ANXA11 PE=1 SV=1	0.008	3.725	1.78218	1	1	1	1	505	54.4	7.65	Not Found	Not Found					0.11	0	1.77	1
FALSE	High	Master Protein	P20073	Annexin A7 OS=Homo sapiens OX=9606 GN=ANXA7 PE=1 SV=3	0	106.518	27.8689	12	30	12	1	488	52.7	5.68	High	High		0.961	102	98	9.965	0	104.58	12
FALSE	High	Master Protein	O76027	Annexin A9 OS=Homo sapiens OX=9606 GN=ANXA9 PE=1 SV=3	0	113.565	51.8841	14	30	14	1	345	38.3	5.77	High	High		1.024	98.8	101.2	13.678	0	104.17	14
FALSE	High	Master Protein	Q10567	AP-1 complex subunit beta-1 OS=Homo sapiens OX=9606 GN=AP1B1 PE=1 SV=2	0	260.388	40.4636	31	78	18	1	949	104.6	5.06	High	High		1.144	93.3	106.7	15.276	9	258.73	31
FALSE	High	Master Protein	O43747	AP-1 complex subunit gamma-1 OS=Homo sapiens OX=9606 GN=AP1G1 PE=1 SV=5	0	171.74	29.927	17	49	16	1	822	91.3	6.8	High	High		1.007	99.6	100.4	6.097	1	168.92	17
FALSE	High	Master Protein	O75843	AP-1 complex subunit gamma-like 2 OS=Homo sapiens OX=9606 GN=AP1G2 PE=1 SV=1	0	11.765	4.07643	3	6	2	1	785	87.1	6.55	High	High		0.753	114.1	85.9	0.284	0	6.63	3
FALSE	High	Master Protein	Q9BXS5	AP-1 complex subunit mu-1 OS=Homo sapiens OX=9606 GN=AP1M1 PE=1 SV=3	0	77.325	31.6785	10	25	7	1	423	48.6	7.3	High	High		1.042	97.9	102.1	3.417	0	73.56	10
FALSE	High	Master Protein	Q9Y6Q5	AP-1 complex subunit mu-2 OS=Homo sapiens OX=9606 GN=AP1M2 PE=1 SV=4	0	143.528	47.5177	16	47	13	1	423	48.1	8.22	High	High		1.128	94	106	11.496	2	148.03	16
FALSE	High	Master Protein	P61966	AP-1 complex subunit sigma-1A OS=Homo sapiens OX=9606 GN=AP1S1 PE=1 SV=1	0	17.64	20.2532	3	6	3	1	158	18.7	5.73	High	High		0.986	100.7	99.3	2.162	0	20.79	3
FALSE	High	Master Protein	O95782	AP-2 complex subunit alpha-1 OS=Homo sapiens OX=9606 GN=AP2A1 PE=1 SV=3	0	134.126	28.4545	22	40	16	1	977	107.5	7.03	High	High		1.079	96.2	103.8	3.042	3	112.63	22
FALSE	High	Master Protein	O94973	AP-2 complex subunit alpha-2 OS=Homo sapiens OX=9606 GN=AP2A2 PE=1 SV=2	0	44.883	10.5431	8	13	2	1	939	103.9	6.96	High	High		0.954	102.4	97.6	0.597	0	29.11	8
FALSE	High	Master Protein	P63010	AP-2 complex subunit beta OS=Homo sapiens OX=9606 GN=AP2B1 PE=1 SV=1	0	197.434	38.1003	27	56	14	1	937	104.5	5.38	High	High		0.91	104.7	95.3	7.377	0	173.54	27
FALSE	High	Master Protein	Q96CW1	AP-2 complex subunit mu OS=Homo sapiens OX=9606 GN=AP2M1 PE=1 SV=2	0	65.076	26.4368	9	21	9	1	435	49.6	9.54	High	High		0.867	107.1	92.9	2.857	0	70.07	9
FALSE	High	Master Protein	O00203	AP-3 complex subunit beta-1 OS=Homo sapiens OX=9606 GN=AP3B1 PE=1 SV=3	0	86.626	15.5393	15	27	15	1	1094	121.2	6.04	High	High		0.944	102.9	97.1	1.392	0	66.1	15
FALSE	High	Master Protein	O14617	AP-3 complex subunit delta-1 OS=Homo sapiens OX=9606 GN=AP3D1 PE=1 SV=1	0	120.979	23.0703	20	33	20	1	1153	130.1	8.48	High	High		0.935	103.4	96.6	2.406	0	94.79	20
FALSE	High	Master Protein	Q9Y2T2	AP-3 complex subunit mu-1 OS=Homo sapiens OX=9606 GN=AP3M1 PE=1 SV=1	0	34.958	16.0287	5	9	5	1	418	46.9	6.93	High	High		1.096	95.4	104.6	1.371	0	28.6	5
FALSE	High	Master Protein	Q92572	AP-3 complex subunit sigma-1 OS=Homo sapiens OX=9606 GN=AP3S1 PE=1 SV=1	0	9.321	7.77202	1	2	1	1	193	21.7	5.39	High	High		1.077	96.3	103.7	0.468	0	7.01	1
FALSE	Medium	Master Protein	P59780	AP-3 complex subunit sigma-2 OS=Homo sapiens OX=9606 GN=AP3S2 PE=2 SV=1	0.028	2.161	5.18135	1	1	1	1	193	22	5.22	High	Not Found		0.01	200		0.212	0	2.32	1
FALSE	High	Master Protein	Q9Y6B7	AP-4 complex subunit beta-1 OS=Homo sapiens OX=9606 GN=AP4B1 PE=1 SV=2	0	158.497	38.295	20	40	20	1	739	83.2	5.86	High	High		1.113	94.7	105.3	4.315	0	115.01	20
FALSE	High	Master Protein	Q9UPM8	AP-4 complex subunit epsilon-1 OS=Homo sapiens OX=9606 GN=AP4E1 PE=1 SV=2	0	131.764	24.6262	19	34	19	1	1137	127.2	5.99	High	High		0.974	101.3	98.7	2.054	0	105.07	19
FALSE	High	Master Protein	O00189	AP-4 complex subunit mu-1 OS=Homo sapiens OX=9606 GN=AP4M1 PE=1 SV=2	0	51.597	34.6578	13	16	13	1	453	49.9	7.2	High	High		1.119	94.4	105.6	1.762	0	39.96	13
FALSE	High	Master Protein	Q2VPB7	AP-5 complex subunit beta-1 OS=Homo sapiens OX=9606 GN=AP5B1 PE=1 SV=4	0	12.76	4.89749	3	4	3	1	878	93.9	5.92	High	High		1.011	99.4	100.6	0.216	0	9.74	3
FALSE	High	Master Protein	Q9NUS5	AP-5 complex subunit sigma-1 OS=Homo sapiens OX=9606 GN=AP5S1 PE=1 SV=1	0.009	3.549	5.5	1	1	1	1	200	22.5	6.87	High	Not Found		0.01	200		0.155	0	1.65	1
FALSE	High	Master Protein	O43299	AP-5 complex subunit zeta-1 OS=Homo sapiens OX=9606 GN=AP5Z1 PE=1 SV=2	0	32.606	7.31103	3	8	3	1	807	88.5	7.01	High	High		0.838	108.8	91.2	0.38	0	28.08	3
FALSE	High	Master Protein	Q2M2I8	AP2-associated protein kinase 1 OS=Homo sapiens OX=9606 GN=AAK1 PE=1 SV=3	0.005	5.033	1.56087	1	2	1	1	961	103.8	6.6	High	High		0.724	116	84	0.096	0	1.95	1
FALSE	High	Master Protein	Q9BQE5	Apolipoprotein L2 OS=Homo sapiens OX=9606 GN=APOL2 PE=1 SV=1	0	16.782	6.52819	2	5	2	1	337	37.1	6.74	High	High		0.74	115	85	0.896	0	15.67	2
FALSE	High	Master Protein	Q9BZZ5	Apoptosis inhibitor 5 OS=Homo sapiens OX=9606 GN=API5 PE=1 SV=3	0	45.522	19.6565	8	12	8	1	524	59	7.34	High	High		1.08	96.2	103.8	1.202	0	32.28	8
FALSE	High	Master Protein	Q07812	Apoptosis regulator BAX OS=Homo sapiens OX=9606 GN=BAX PE=1 SV=1	0	40.749	43.2292	6	10	6	1	192	21.2	5.22	High	High		0.662	120.3	79.7	4.623	0	32.45	6
FALSE	High	Master Protein	Q96KQ4	Apoptosis-stimulating of p53 protein 1 OS=Homo sapiens OX=9606 GN=PPP1R13B PE=1 SV=3	0.006	4.225	1.37615	1	1	1	1	1090	119.5	6.76	Not Found	Not Found					0.039	0	2.75	1
FALSE	High	Master Protein	Q9Y2X7	ARF GTPase-activating protein GIT1 OS=Homo sapiens OX=9606 GN=GIT1 PE=1 SV=2	0	90.533	26.544	14	25	14	1	761	84.3	6.8	High	High		1.153	92.9	107.1	1.33	0	66.74	14
FALSE	High	Master Protein	Q15057	Arf-GAP with coiled-coil, ANK repeat and PH domain-containing protein 2 OS=Homo sapiens OX=9606 GN=ACAP2 PE=1 SV=3	0	32.853	8.48329	5	8	5	1	778	88	6.8	High	High		1.004	99.8	100.2	0.435	0	26.84	5
FALSE	High	Master Protein	Q96P47	Arf-GAP with GTPase, ANK repeat and PH domain-containing protein 3 OS=Homo sapiens OX=9606 GN=AGAP3 PE=1 SV=2	0	20.768	5.02857	3	5	3	1	875	95	7.97	High	High		2.694	54.1	145.9	0.278	0	18.29	3
FALSE	Medium	Master Protein	Q96P48	Arf-GAP with Rho-GAP domain, ANK repeat and PH domain-containing protein 1 OS=Homo sapiens OX=9606 GN=ARAP1 PE=1 SV=3	0.014	3.172	1.03448	1	1	1	1	1450	162.1	6.23	Not Found	Not Found					0.03	0	1.94	1
FALSE	High	Master Protein	Q8TDY4	Arf-GAP with SH3 domain, ANK repeat and PH domain-containing protein 3 OS=Homo sapiens OX=9606 GN=ASAP3 PE=1 SV=1	0.005	5.062	1.88261	1	2	1	1	903	99.1	6.4	High	High		1.25	88.9	111.1	0.099	0	6.18	1
FALSE	High	Master Protein	P53367	Arfaptin-1 OS=Homo sapiens OX=9606 GN=ARFIP1 PE=1 SV=2	0	81.304	36.193	9	24	9	1	373	41.7	6.7	High	High		1.135	93.7	106.3	3.642	0	96.41	9
FALSE	High	Master Protein	P53365	Arfaptin-2 OS=Homo sapiens OX=9606 GN=ARFIP2 PE=1 SV=1	0	90.169	29.3255	8	23	8	1	341	37.8	6.04	High	High		1.146	93.2	106.8	7.185	0	91.26	8
FALSE	High	Master Protein	P54136	Arginine--tRNA ligase, cytoplasmic OS=Homo sapiens OX=9606 GN=RARS PE=1 SV=2	0	196.194	47.1212	23	53	23	1	660	75.3	6.68	High	High		1.083	96	104	10.743	0	165.08	23
FALSE	High	Master Protein	Q9P2R6	Arginine-glutamic acid dipeptide repeats protein OS=Homo sapiens OX=9606 GN=RERE PE=1 SV=2	0	8.035	1.66028	2	4	2	1	1566	172.3	7.69	High	High		0.932	103.5	96.5	0.147	0	2.15	2
FALSE	High	Master Protein	P00966	Argininosuccinate synthase OS=Homo sapiens OX=9606 GN=ASS1 PE=1 SV=2	0	12.297	7.03883	2	3	2	1	412	46.5	8.02	High	High		1.301	86.9	113.1	0.304	0	8.4	2
FALSE	High	Master Protein	Q8N2F6	Armadillo repeat-containing protein 10 OS=Homo sapiens OX=9606 GN=ARMC10 PE=1 SV=1	0	15.307	10.7872	3	5	3	1	343	37.5	6.61	High	High		1.086	95.9	104.1	1.154	0	11.22	3
FALSE	High	Master Protein	Q96C12	Armadillo repeat-containing protein 5 OS=Homo sapiens OX=9606 GN=ARMC5 PE=1 SV=2	0	8.349	3.85027	3	3	3	1	935	97.6	7.11	Not Found	High					0.162	0	5.51	3
FALSE	High	Master Protein	Q6NXE6	Armadillo repeat-containing protein 6 OS=Homo sapiens OX=9606 GN=ARMC6 PE=1 SV=2	0	84.03	36.9261	11	22	11	1	501	54.1	6.24	High	High		0.723	116.1	83.9	3.771	0	84.51	11
FALSE	High	Master Protein	Q8IUR7	Armadillo repeat-containing protein 8 OS=Homo sapiens OX=9606 GN=ARMC8 PE=1 SV=2	0	65.581	21.5453	11	18	11	1	673	75.5	6.73	High	High		1.297	87.1	112.9	1.512	0	46.16	11
FALSE	Medium	Master Protein	Q9UH62	Armadillo repeat-containing X-linked protein 3 OS=Homo sapiens OX=9606 GN=ARMCX3 PE=1 SV=1	0.011	3.328	2.90237	1	1	1	1	379	42.5	8.37	High	Not Found					0.116	0	2.54	1
FALSE	Medium	Master Protein	Q6P1M9	Armadillo repeat-containing X-linked protein 5 OS=Homo sapiens OX=9606 GN=ARMCX5 PE=1 SV=1	0.044	1.602	2.32975	1	1	1	1	558	62.3	8.73	Not Found	High					0.066	0	2.39	1
FALSE	Low	Master Protein	Q5VUY0	Arylacetamide deacetylase-like 3 OS=Homo sapiens OX=9606 GN=AADACL3 PE=2 SV=5	0.117	0.683	8.84521	1	1	1	1	407	46.1	7.59	Not Found	Not Found					0.116	0	0	1
FALSE	High	Master Protein	P15289	Arylsulfatase A OS=Homo sapiens OX=9606 GN=ARSA PE=1 SV=3	0.007	3.906	2.76134	1	1	1	1	507	53.6	6.07	High	Not Found		0.01	200		0.116	0	2.8	1
FALSE	High	Master Protein	P08243	Asparagine synthetase [glutamine-hydrolyzing] OS=Homo sapiens OX=9606 GN=ASNS PE=1 SV=4	0	60.126	24.9554	10	16	10	1	561	64.3	6.86	High	High		1.152	92.9	107.1	1.61	0	49.04	10
FALSE	Medium	Master Protein	P00505	Aspartate aminotransferase, mitochondrial OS=Homo sapiens OX=9606 GN=GOT2 PE=1 SV=3	0.011	3.419	2.7907	1	1	1	1	430	47.5	9.01	High	Peak Found					0.077	0	2.14	1
FALSE	High	Master Protein	P14868	Aspartate--tRNA ligase, cytoplasmic OS=Homo sapiens OX=9606 GN=DARS PE=1 SV=2	0	199.193	56.487	26	69	26	1	501	57.1	6.55	High	High		0.893	105.6	94.4	17.548	0	197.54	26
FALSE	High	Master Protein	Q9ULA0	Aspartyl aminopeptidase OS=Homo sapiens OX=9606 GN=DNPEP PE=1 SV=1	0	165.648	57.4737	16	67	16	1	475	52.4	7.42	High	High		1.059	97.1	102.9	29.2	0	235.64	16
FALSE	Medium	Master Protein	Q99856	AT-rich interactive domain-containing protein 3A OS=Homo sapiens OX=9606 GN=ARID3A PE=1 SV=2	0.024	2.302	2.19224	1	1	1	1	593	62.9	4.91	Not Found	Not Found					0.072	0	2.13	1
FALSE	High	Master Protein	Q9UBB4	Ataxin-10 OS=Homo sapiens OX=9606 GN=ATXN10 PE=1 SV=1	0	120.724	45.4737	17	36	17	1	475	53.5	5.25	High	High		0.847	108.3	91.7	8.261	0	119.6	17
FALSE	Medium	Master Protein	Q99700	Ataxin-2 OS=Homo sapiens OX=9606 GN=ATXN2 PE=1 SV=2	0.03	2.071	1.14242	1	1	1	1	1313	140.2	9.57	High	Not Found					0.04	0	1.65	1
FALSE	High	Master Protein	Q8WWM7	Ataxin-2-like protein OS=Homo sapiens OX=9606 GN=ATXN2L PE=1 SV=2	0	30.559	6.4186	5	7	5	1	1075	113.3	8.59	High	High		0.978	101.1	98.9	0.399	0	25.82	5
FALSE	High	Master Protein	P54252	Ataxin-3 OS=Homo sapiens OX=9606 GN=ATXN3 PE=1 SV=5	0	22.883	14.1274	4	6	4	1	361	41.2	4.78	High	High	Acetyl [N-Term]	1.035	98.3	101.7	0.995	0	16.5	4
FALSE	High	Master Protein	Q8NHH9	Atlastin-2 OS=Homo sapiens OX=9606 GN=ATL2 PE=1 SV=2	0	29.43	12.1784	5	9	4	1	583	66.2	5.48	High	High		0.976	101.2	98.8	0.778	0	27.49	5
FALSE	High	Master Protein	Q6DD88	Atlastin-3 OS=Homo sapiens OX=9606 GN=ATL3 PE=1 SV=1	0	255.401	58.5952	22	82	21	1	541	60.5	5.66	High	High		1.064	96.9	103.1	48.77	2	305.24	22
FALSE	High	Master Protein	P25705	ATP synthase subunit alpha, mitochondrial OS=Homo sapiens OX=9606 GN=ATP5F1A PE=1 SV=1	0	200.873	41.5913	17	63	17	1	553	59.7	9.13	High	High		1.135	93.7	106.3	14.459	0	244.72	17
FALSE	High	Master Protein	P06576	ATP synthase subunit beta, mitochondrial OS=Homo sapiens OX=9606 GN=ATP5F1B PE=1 SV=3	0	231.034	54.4423	20	63	20	1	529	56.5	5.4	High	High		1.081	96.1	103.9	34.35	0	241.52	20
FALSE	Low	Master Protein	P36542	ATP synthase subunit gamma, mitochondrial OS=Homo sapiens OX=9606 GN=ATP5F1C PE=1 SV=1	0.099	0.804	3.3557	1	1	1	1	298	33	9.22	Not Found	Not Found					0.136	0	2.16	1
FALSE	Medium	Master Protein	Q99766	ATP synthase subunit s, mitochondrial OS=Homo sapiens OX=9606 GN=ATP5S PE=1 SV=3	0.022	2.581	5.11628	1	1	1	1	215	24.9	7.56	Peak Found	High		1.395	83.5	116.5	0.136	0	2.57	1
FALSE	High	Master Protein	P33897	ATP-binding cassette sub-family D member 1 OS=Homo sapiens OX=9606 GN=ABCD1 PE=1 SV=2	0	13.196	3.22148	2	3	2	1	745	82.9	8.95	High	High		0.797	111.3	88.7	0.162	0	10.55	2
FALSE	High	Master Protein	P61221	ATP-binding cassette sub-family E member 1 OS=Homo sapiens OX=9606 GN=ABCE1 PE=1 SV=1	0	19.384	12.6878	5	6	5	1	599	67.3	8.34	High	High		0.993	100.3	99.7	0.453	0	13.86	5
FALSE	High	Master Protein	Q8NE71	ATP-binding cassette sub-family F member 1 OS=Homo sapiens OX=9606 GN=ABCF1 PE=1 SV=2	0	88.197	16.6864	11	21	11	1	845	95.9	6.8	High	High		1.027	98.7	101.3	1.783	0	80.56	11
FALSE	High	Master Protein	Q9UG63	ATP-binding cassette sub-family F member 2 OS=Homo sapiens OX=9606 GN=ABCF2 PE=1 SV=2	0	184.216	34.3499	19	64	19	1	623	71.2	7.37	High	High		1.123	94.2	105.8	17.632	0	171.07	19
FALSE	High	Master Protein	Q9NUQ8	ATP-binding cassette sub-family F member 3 OS=Homo sapiens OX=9606 GN=ABCF3 PE=1 SV=2	0	71.328	22.1439	12	21	12	1	709	79.7	6.34	High	High		1.173	92	108	1.848	0	65.68	12
FALSE	High	Master Protein	P53396	ATP-citrate synthase OS=Homo sapiens OX=9606 GN=ACLY PE=1 SV=3	0	308.283	41.9619	35	100	35	1	1101	120.8	7.33	High	High		1.013	99.3	100.7	11.217	0	342.83	35
FALSE	High	Master Protein	P17858	ATP-dependent 6-phosphofructokinase, liver type OS=Homo sapiens OX=9606 GN=PFKL PE=1 SV=6	0	359.879	50.2564	26	132	22	1	780	85	7.5	High	High		1.053	97.4	102.6	40.901	1	589.66	26
FALSE	High	Master Protein	P08237	ATP-dependent 6-phosphofructokinase, muscle type OS=Homo sapiens OX=9606 GN=PFKM PE=1 SV=2	0	201.912	34.8718	18	62	15	1	780	85.1	7.99	High	High		0.911	104.6	95.4	10.103	0	226.95	18
FALSE	High	Master Protein	Q01813	ATP-dependent 6-phosphofructokinase, platelet type OS=Homo sapiens OX=9606 GN=PFKP PE=1 SV=2	0	338.164	46.1735	28	126	24	1	784	85.5	7.55	High	High		0.994	100.3	99.7	53.714	6	478.65	28
FALSE	High	Master Protein	O76031	ATP-dependent Clp protease ATP-binding subunit clpX-like, mitochondrial OS=Homo sapiens OX=9606 GN=CLPX PE=1 SV=2	0	54.118	19.9052	10	14	10	1	633	69.2	7.58	High	High		1.601	76.9	123.1	1.047	0	44.25	10
FALSE	High	Master Protein	Q96FC9	ATP-dependent DNA helicase DDX11 OS=Homo sapiens OX=9606 GN=DDX11 PE=1 SV=1	0	22.059	4.2268	3	6	3	1	970	108.2	7.31	High	High		0.782	112.3	87.7	0.259	0	18.11	3
FALSE	High	Master Protein	O94761	ATP-dependent DNA helicase Q4 OS=Homo sapiens OX=9606 GN=RECQL4 PE=1 SV=2	0	47.121	10.8444	8	11	8	1	1208	133	8.09	High	High		0.799	111.1	88.9	0.598	0	41.51	8
FALSE	High	Master Protein	Q08211	ATP-dependent RNA helicase A OS=Homo sapiens OX=9606 GN=DHX9 PE=1 SV=4	0	332.061	43.2283	36	100	36	1	1270	140.9	6.84	High	High		1.086	95.9	104.1	7.9	0	342.42	36
FALSE	High	Master Protein	Q92499	ATP-dependent RNA helicase DDX1 OS=Homo sapiens OX=9606 GN=DDX1 PE=1 SV=2	0	80.021	20	11	22	11	1	740	82.4	7.23	High	High		1.006	99.7	100.3	1.664	0	64.53	11
FALSE	High	Master Protein	Q9NVP1	ATP-dependent RNA helicase DDX18 OS=Homo sapiens OX=9606 GN=DDX18 PE=1 SV=2	0.005	4.64	3.13433	2	2	2	1	670	75.4	9.5	Peak Found	High					0.125	0	5.1	2
FALSE	High	Master Protein	Q9NUU7	ATP-dependent RNA helicase DDX19A OS=Homo sapiens OX=9606 GN=DDX19A PE=1 SV=1	0	75.163	40.1674	13	19	13	1	478	53.9	6.58	High	High		0.932	103.5	96.5	2.621	0	59.97	13
FALSE	High	Master Protein	Q9GZR7	ATP-dependent RNA helicase DDX24 OS=Homo sapiens OX=9606 GN=DDX24 PE=1 SV=1	0	34.603	10.1281	6	10	6	1	859	96.3	9.06	High	High		0.116	179.2	20.8	0.49	0	32.57	6
FALSE	High	Master Protein	O00148	ATP-dependent RNA helicase DDX39A OS=Homo sapiens OX=9606 GN=DDX39A PE=1 SV=2	0	229.509	44.2623	16	107	6	1	427	49.1	5.68	High	High		1.257	88.6	111.4	90.525	16	367.26	16
FALSE	High	Master Protein	O00571	ATP-dependent RNA helicase DDX3X OS=Homo sapiens OX=9606 GN=DDX3X PE=1 SV=3	0	162.319	35.4985	18	47	17	1	662	73.2	7.18	High	High		1.031	98.5	101.5	6.252	0	166.86	18
FALSE	High	Master Protein	Q86XP3	ATP-dependent RNA helicase DDX42 OS=Homo sapiens OX=9606 GN=DDX42 PE=1 SV=1	0	159.535	36.9936	22	43	22	1	938	102.9	7.02	High	High		1.102	95.1	104.9	3.582	0	168.64	22
FALSE	High	Master Protein	Q8NHQ9	ATP-dependent RNA helicase DDX55 OS=Homo sapiens OX=9606 GN=DDX55 PE=1 SV=3	0.001	6.48	4.83333	2	2	2	1	600	68.5	9.25	High	Not Found		0.01	200		0.129	0	6.02	2
FALSE	High	Master Protein	Q9H2U1	ATP-dependent RNA helicase DHX36 OS=Homo sapiens OX=9606 GN=DHX36 PE=1 SV=2	0	54.275	12.004	8	13	8	1	1008	114.7	7.68	High	High		1.047	97.7	102.3	0.661	0	35.22	8
FALSE	High	Master Protein	Q14562	ATP-dependent RNA helicase DHX8 OS=Homo sapiens OX=9606 GN=DHX8 PE=1 SV=1	0	37.001	7.04918	7	11	6	1	1220	139.2	8.32	High	High		0.913	104.6	95.4	0.444	0	23.52	7
FALSE	Medium	Master Protein	Q8IYB8	ATP-dependent RNA helicase SUPV3L1, mitochondrial OS=Homo sapiens OX=9606 GN=SUPV3L1 PE=1 SV=1	0.024	2.298	1.27226	1	1	1	1	786	87.9	7.99	Not Found	Not Found					0.053	0	0	1
FALSE	High	Master Protein	O43681	ATPase ASNA1 OS=Homo sapiens OX=9606 GN=ASNA1 PE=1 SV=2	0	152.068	55.1724	13	47	13	1	348	38.8	4.91	High	High		0.648	121.4	78.6	99	0	166.9	13
FALSE	High	Master Protein	Q6PL18	ATPase family AAA domain-containing protein 2 OS=Homo sapiens OX=9606 GN=ATAD2 PE=1 SV=1	0	18.794	3.38129	4	6	4	1	1390	158.5	6.32	High	High		0.856	107.8	92.2	0.197	0	15.27	4
FALSE	High	Master Protein	Q96S55	ATPase WRNIP1 OS=Homo sapiens OX=9606 GN=WRNIP1 PE=1 SV=2	0	241.615	44.9624	20	76	20	1	665	72.1	6.1	High	High		1.263	88.4	111.6	27.014	0	274.54	20
FALSE	Low	Master Protein	Q8WXE1	ATR-interacting protein OS=Homo sapiens OX=9606 GN=ATRIP PE=1 SV=1	0.167	0.438	1.39064	1	1	1	1	791	85.8	6.32	High	Peak Found		1.013	99.4	100.6	0.058	0	1.79	1
FALSE	High	Master Protein	Q8NI60	Atypical kinase COQ8A, mitochondrial OS=Homo sapiens OX=9606 GN=COQ8A PE=1 SV=1	0	25.343	9.11901	5	7	5	1	647	71.9	6.99	High	High		0.961	102	98	0.682	0	16.1	5
FALSE	High	Master Protein	O14965	Aurora kinase A OS=Homo sapiens OX=9606 GN=AURKA PE=1 SV=2	0.005	4.406	3.47395	1	1	1	1	403	45.8	9.39	Not Found	Not Found					0.086	0	2.8	1
FALSE	High	Master Protein	Q9H1Y0	Autophagy protein 5 OS=Homo sapiens OX=9606 GN=ATG5 PE=1 SV=2	0.008	3.764	4.72727	1	1	1	1	275	32.4	5.77	Not Found	High		100		200	0.145	0	3.84	1
FALSE	High	Master Protein	Q2TAZ0	Autophagy-related protein 2 homolog A OS=Homo sapiens OX=9606 GN=ATG2A PE=1 SV=3	0	16.087	3.30237	3	5	3	1	1938	212.7	5.88	High	High		0.786	112	88	0.118	0	19.31	3
FALSE	High	Master Protein	Q96BY7	Autophagy-related protein 2 homolog B OS=Homo sapiens OX=9606 GN=ATG2B PE=1 SV=5	0	32.355	4.37921	7	9	7	1	2078	232.6	5.76	High	High		0.458	137.1	62.9	0.17	0	21.71	7
FALSE	High	Master Protein	Q5W0U4	B box and SPRY domain-containing protein OS=Homo sapiens OX=9606 GN=BSPRY PE=2 SV=1	0.003	5.894	2.73632	1	2	1	1	402	44.4	6.42	High	High		0.775	112.7	87.3	0.212	0	0	1
FALSE	High	Master Protein	Q9NR09	Baculoviral IAP repeat-containing protein 6 OS=Homo sapiens OX=9606 GN=BIRC6 PE=1 SV=2	0	132.588	8.72967	27	38	27	1	4857	529.9	6.05	High	High		0.875	106.6	93.4	0.417	0	119.02	27
FALSE	High	Master Protein	O95817	BAG family molecular chaperone regulator 3 OS=Homo sapiens OX=9606 GN=BAG3 PE=1 SV=3	0	118.643	40.5217	12	36	12	1	575	61.6	6.95	High	High		0.854	107.9	92.1	3.732	0	128.47	12
FALSE	High	Master Protein	Q9HCM4	Band 4.1-like protein 5 OS=Homo sapiens OX=9606 GN=EPB41L5 PE=1 SV=3	0	35.441	10.3683	6	10	6	1	733	81.8	6.58	High	High		1.047	97.7	102.3	0.833	0	22.41	6
FALSE	High	Master Protein	Q7L1Q6	Basic leucine zipper and W2 domain-containing protein 1 OS=Homo sapiens OX=9606 GN=BZW1 PE=1 SV=1	0	54.928	26.253	10	22	7	1	419	48	5.92	High	High		1.128	94	106	3.299	3	56.89	10
FALSE	High	Master Protein	Q9Y6E2	Basic leucine zipper and W2 domain-containing protein 2 OS=Homo sapiens OX=9606 GN=BZW2 PE=1 SV=1	0	55.258	21.2411	8	17	5	1	419	48.1	6.68	High	High		0.867	107.1	92.9	2.282	0	50.62	8
FALSE	High	Master Protein	Q13286	Battenin OS=Homo sapiens OX=9606 GN=CLN3 PE=1 SV=1	0	9.263	3.88128	1	2	1	1	438	47.6	6.38	High	High		0.973	101.4	98.6	0.468	0	7.27	1
FALSE	High	Master Protein	Q9NYF8	Bcl-2-associated transcription factor 1 OS=Homo sapiens OX=9606 GN=BCLAF1 PE=1 SV=2	0	25.649	6.41304	4	7	4	1	920	106.1	9.98	High	High		2.569	56	144	0.372	0	17.99	4
FALSE	High	Master Protein	Q9BXK5	Bcl-2-like protein 13 OS=Homo sapiens OX=9606 GN=BCL2L13 PE=1 SV=1	0	12.461	4.53608	2	4	2	1	485	52.7	4.44	High	High		1.024	98.8	101.2	0.492	0	10.86	2
FALSE	High	Master Protein	Q12982	BCL2/adenovirus E1B 19 kDa protein-interacting protein 2 OS=Homo sapiens OX=9606 GN=BNIP2 PE=1 SV=1	0	40.245	13.0573	4	11	4	1	314	36	4.81	High	High		1.059	97.1	102.9	3.87	0	29.09	4
FALSE	High	Master Protein	Q14457	Beclin-1 OS=Homo sapiens OX=9606 GN=BECN1 PE=1 SV=2	0	7.928	2.22222	1	2	1	1	450	51.9	4.89	High	High					0.172	0	5.84	1
FALSE	Low	Master Protein	Q09327	Beta-1,4-mannosyl-glycoprotein 4-beta-N-acetylglucosaminyltransferase OS=Homo sapiens OX=9606 GN=MGAT3 PE=2 SV=3	0.171	0.424	2.06379	1	1	1	1	533	61.3	8.28	Not Found	Not Found					0.08	0	0	1
FALSE	High	Master Protein	Q13425	Beta-2-syntrophin OS=Homo sapiens OX=9606 GN=SNTB2 PE=1 SV=1	0	7.849	5	2	2	2	1	540	57.9	8.82	High	Peak Found					0.145	0	5.63	2
FALSE	High	Master Protein	Q562R1	Beta-actin-like protein 2 OS=Homo sapiens OX=9606 GN=ACTBL2 PE=1 SV=2	0	100.254	17.5532	9	155	1	1	376	42	5.59	Not Found	Not Found					15.156	0	415.44	9
FALSE	High	Master Protein	Q8WYA6	Beta-catenin-like protein 1 OS=Homo sapiens OX=9606 GN=CTNNBL1 PE=1 SV=1	0	100.105	26.4654	13	31	13	1	563	65.1	5.05	High	High	Acetyl [N-Term]	1.1	95.2	104.8	5.629	0	98.99	13
FALSE	High	Master Protein	P42025	Beta-centractin OS=Homo sapiens OX=9606 GN=ACTR1B PE=1 SV=1	0	23.719	15.6915	5	9	1	1	376	42.3	6.4	High	Not Found					1.228	0	20.22	5
FALSE	High	Master Protein	P16278	Beta-galactosidase OS=Homo sapiens OX=9606 GN=GLB1 PE=1 SV=2	0	8.557	1.4771	1	2	1	1	677	76	6.57	High	High		0.917	104.4	95.6	0.16	0	6.84	1
FALSE	Medium	Master Protein	P06865	Beta-hexosaminidase subunit alpha OS=Homo sapiens OX=9606 GN=HEXA PE=1 SV=2	0.041	1.719	2.0794	1	1	1	1	529	60.7	5.16	Peak Found	High					0.086	0	1.91	1
FALSE	High	Master Protein	Q9Y4K1	Beta/gamma crystallin domain-containing protein 1 OS=Homo sapiens OX=9606 GN=CRYBG1 PE=1 SV=3	0	13.998	1.85723	2	3	2	1	1723	188.6	5.86	High	High		0.974	101.3	98.7	0.073	0	12.62	2
FALSE	High	Master Protein	P55957	BH3-interacting domain death agonist OS=Homo sapiens OX=9606 GN=BID PE=1 SV=1	0	15.727	34.359	4	5	4	1	195	22	5.44	High	High		0.269	157.7	42.3	2.162	0	11.57	4
FALSE	High	Master Protein	O43252	Bifunctional 3'-phosphoadenosine 5'-phosphosulfate synthase 1 OS=Homo sapiens OX=9606 GN=PAPSS1 PE=1 SV=2	0	94.158	29.6474	13	27	12	1	624	70.8	6.86	High	High		1.105	95	105	3.281	0	75.68	13
FALSE	High	Master Protein	O95340	Bifunctional 3'-phosphoadenosine 5'-phosphosulfate synthase 2 OS=Homo sapiens OX=9606 GN=PAPSS2 PE=1 SV=2	0	61.824	22.9642	9	17	8	1	614	69.5	8.03	High	High		0.536	130.2	69.8	1.482	0	57.2	9
FALSE	High	Master Protein	Q13057	Bifunctional coenzyme A synthase OS=Homo sapiens OX=9606 GN=COASY PE=1 SV=4	0	50.32	18.9716	6	11	6	1	564	62.3	6.99	High	High		0.955	102.3	97.7	1.326	0	36.75	6
FALSE	High	Master Protein	P07814	Bifunctional glutamate/proline--tRNA ligase OS=Homo sapiens OX=9606 GN=EPRS PE=1 SV=5	0	159.516	23.082	24	43	24	1	1512	170.5	7.33	High	High		0.983	100.9	99.1	1.477	0	142.12	24
FALSE	High	Master Protein	P31939	Bifunctional purine biosynthesis protein PURH OS=Homo sapiens OX=9606 GN=ATIC PE=1 SV=3	0.006	4.095	2.19595	1	1	1	1	592	64.6	6.71	High	Peak Found		0.995	100.3	99.7	0.062	0	4.41	1
FALSE	Medium	Master Protein	Q9NSY1	BMP-2-inducible protein kinase OS=Homo sapiens OX=9606 GN=BMP2K PE=1 SV=2	0.043	1.637	1.11972	1	1	1	1	1161	129.1	6.51	Not Found	Not Found					0.041	0	0	1
FALSE	High	Master Protein	Q10589	Bone marrow stromal antigen 2 OS=Homo sapiens OX=9606 GN=BST2 PE=1 SV=1	0	12.176	13.8889	2	4	2	1	180	19.8	5.6	High	High		0.77	113	87	0.874	0	11.25	2
FALSE	High	Master Protein	P18075	Bone morphogenetic protein 7 OS=Homo sapiens OX=9606 GN=BMP7 PE=1 SV=1	0.005	5.183	5.10441	2	3	2	1	431	49.3	7.85	High	High					0.389	0	6.97	2
FALSE	Low	Master Protein	P34820	Bone morphogenetic protein 8B OS=Homo sapiens OX=9606 GN=BMP8B PE=2 SV=2	0.12	0.66	3.23383	1	1	1	1	402	44.7	8.41	High	Not Found		0.01	200		0.129	0	1.85	1
FALSE	High	Master Protein	Q9NWK9	Box C/D snoRNA protein 1 OS=Homo sapiens OX=9606 GN=ZNHIT6 PE=1 SV=1	0	56.697	20.6383	8	17	8	1	470	53.9	5.8	High	High	Acetyl [N-Term]	0.994	100.3	99.7	1.371	0	45.76	8
FALSE	High	Master Protein	P80723	Brain acid soluble protein 1 OS=Homo sapiens OX=9606 GN=BASP1 PE=1 SV=2	0	20.055	8.37004	1	4	1	1	227	22.7	4.63	High	High		0.939	103.2	96.8	0.848	0	19.13	1
FALSE	High	Master Protein	Q9UQB8	Brain-specific angiogenesis inhibitor 1-associated protein 2 OS=Homo sapiens OX=9606 GN=BAIAP2 PE=1 SV=1	0	40.874	15.3986	7	11	7	1	552	60.8	8.9	High	High		1.34	85.5	114.5	0.756	0	28.22	7
FALSE	High	Master Protein	Q9UHR4	Brain-specific angiogenesis inhibitor 1-associated protein 2-like protein 1 OS=Homo sapiens OX=9606 GN=BAIAP2L1 PE=1 SV=2	0.004	5.82	3.7182	1	1	1	1	511	56.8	8.68	Peak Found	High		0.583	126.3	73.7	0.061	0	4.8	1
FALSE	High	Master Protein	Q96RL1	BRCA1-A complex subunit RAP80 OS=Homo sapiens OX=9606 GN=UIMC1 PE=1 SV=2	0	17.083	4.58971	2	5	2	1	719	79.7	5.45	High	High		1.03	98.5	101.5	0.216	0	19.56	2
FALSE	High	Master Protein	Q6PJG6	BRCA1-associated ATM activator 1 OS=Homo sapiens OX=9606 GN=BRAT1 PE=1 SV=2	0	165.217	40.5603	24	46	23	1	821	88.1	5.27	High	High		0.934	103.4	96.6	6.543	1	147.44	24
FALSE	High	Master Protein	Q9P287	BRCA2 and CDKN1A-interacting protein OS=Homo sapiens OX=9606 GN=BCCIP PE=1 SV=1	0	30.244	19.4268	4	6	4	1	314	36	4.61	High	High		1.176	91.9	108.1	0.995	0	27.32	4
FALSE	High	Master Protein	P11274	Breakpoint cluster region protein OS=Homo sapiens OX=9606 GN=BCR PE=1 SV=2	0	78.19	13.6113	12	22	11	1	1271	142.7	7.03	High	High		0.84	108.7	91.3	1.036	1	70.17	12
FALSE	High	Master Protein	P56945	Breast cancer anti-estrogen resistance protein 1 OS=Homo sapiens OX=9606 GN=BCAR1 PE=1 SV=2	0	35.866	9.31034	4	8	4	1	870	93.3	5.67	High	High		0.581	126.5	73.5	0.389	0	29.23	4
FALSE	High	Master Protein	P51587	Breast cancer type 2 susceptibility protein OS=Homo sapiens OX=9606 GN=BRCA2 PE=1 SV=3	0.001	7.214	0.409596	1	2	1	1	3418	384	6.71	High	High		1.009	99.6	100.4	0.021	0	2.9	1
FALSE	High	Master Protein	Q9Y6D6	Brefeldin A-inhibited guanine nucleotide-exchange protein 1 OS=Homo sapiens OX=9606 GN=ARFGEF1 PE=1 SV=2	0	126.406	12.2769	16	31	8	1	1849	208.6	5.85	High	High		0.874	106.7	93.3	0.907	0	103.19	16
FALSE	High	Master Protein	Q9Y6D5	Brefeldin A-inhibited guanine nucleotide-exchange protein 2 OS=Homo sapiens OX=9606 GN=ARFGEF2 PE=1 SV=3	0	132.55	14.0056	19	34	11	1	1785	201.9	6.33	High	High		1.002	99.9	100.1	0.995	7	112.18	19
FALSE	High	Master Protein	Q5TH69	Brefeldin A-inhibited guanine nucleotide-exchange protein 3 OS=Homo sapiens OX=9606 GN=ARFGEF3 PE=1 SV=3	0	130.056	14.6073	19	30	19	1	2177	240.5	5.82	High	High		0.993	100.4	99.6	0.736	0	112.27	19
FALSE	High	Master Protein	Q9NWV8	BRISC and BRCA1-A complex member 1 OS=Homo sapiens OX=9606 GN=BABAM1 PE=1 SV=1	0	22.604	12.462	3	7	3	1	329	36.5	4.64	High	High		1.025	98.8	101.2	0.73	0	18.84	3
FALSE	High	Master Protein	Q9NXR7	BRISC and BRCA1-A complex member 2 OS=Homo sapiens OX=9606 GN=BABAM2 PE=1 SV=2	0	25.792	12.2715	4	7	4	1	383	43.5	5.81	High	High		0.855	107.8	92.2	0.995	0	17.56	4
FALSE	Medium	Master Protein	Q15018	BRISC complex subunit Abraxas 2 OS=Homo sapiens OX=9606 GN=ABRAXAS2 PE=1 SV=2	0.011	3.419	2.89157	1	1	1	1	415	46.9	6.21	Peak Found	High		0.958	102.1	97.9	0.101	0	2.69	1
FALSE	High	Master Protein	Q9Y597	BTB/POZ domain-containing protein KCTD3 OS=Homo sapiens OX=9606 GN=KCTD3 PE=1 SV=2	0	10.979	1.59509	1	2	1	1	815	88.9	7.03	High	High		0.885	106.1	93.9	0.103	0	9.21	1
FALSE	High	Master Protein	Q9NXV2	BTB/POZ domain-containing protein KCTD5 OS=Homo sapiens OX=9606 GN=KCTD5 PE=1 SV=1	0.005	5.189	10.2564	2	2	2	1	234	26.1	6.24	High	Peak Found		0.805	110.8	89.2	0.425	0	2.62	2
FALSE	High	Master Protein	Q7L273	BTB/POZ domain-containing protein KCTD9 OS=Homo sapiens OX=9606 GN=KCTD9 PE=1 SV=1	0	13.645	7.71208	2	3	2	1	389	42.5	6.37	High	High		0.603	124.8	75.2	0.304	0	10.88	2
FALSE	High	Master Protein	Q13895	Bystin OS=Homo sapiens OX=9606 GN=BYSL PE=1 SV=3	0	45.501	23.341	8	12	8	1	437	49.6	8.12	High	High		1.061	97	103	1.593	0	36.58	8
FALSE	High	Master Protein	P11586	C-1-tetrahydrofolate synthase, cytoplasmic OS=Homo sapiens OX=9606 GN=MTHFD1 PE=1 SV=3	0	147.139	27.1658	19	44	19	1	935	101.5	7.3	High	High		0.907	104.9	95.1	3.238	0	127.47	19
FALSE	High	Master Protein	O60271	C-Jun-amino-terminal kinase-interacting protein 4 OS=Homo sapiens OX=9606 GN=SPAG9 PE=1 SV=4	0	8.971	3.48221	3	3	3	1	1321	146.1	5.15	High	Peak Found		0.129	177.1	22.9	0.088	0	7.53	3
FALSE	High	Master Protein	Q13363	C-terminal-binding protein 1 OS=Homo sapiens OX=9606 GN=CTBP1 PE=1 SV=2	0	131.999	36.8182	11	45	9	1	440	47.5	6.77	High	High		1.259	88.5	111.5	12.043	2	188.18	11
FALSE	High	Master Protein	P56545	C-terminal-binding protein 2 OS=Homo sapiens OX=9606 GN=CTBP2 PE=1 SV=1	0	136.753	37.9775	11	36	9	1	445	48.9	6.95	High	High		1.134	93.7	106.3	10.86	0	145.98	11
FALSE	Low	Master Protein	Q6ZS10	C-type lectin domain family 17, member A OS=Homo sapiens OX=9606 GN=CLEC17A PE=1 SV=2	0.063	1.241	2.38095	1	2	1	1	378	42.9	4.7	High	High		3.118	48.6	151.4	0.233	0	0	1
FALSE	High	Master Protein	P27708	CAD protein OS=Homo sapiens OX=9606 GN=CAD PE=1 SV=3	0	545.677	42.1124	59	168	59	1	2225	242.8	6.46	High	High		1.005	99.7	100.3	9.382	0	608.32	59
FALSE	Low	Master Protein	Q9NYQ6	Cadherin EGF LAG seven-pass G-type receptor 1 OS=Homo sapiens OX=9606 GN=CELSR1 PE=1 SV=1	0.127	0.62	0.331785	1	1	1	1	3014	329.3	5.92	Not Found	Not Found					0	0	0	1
FALSE	High	Master Protein	Q9HCU4	Cadherin EGF LAG seven-pass G-type receptor 2 OS=Homo sapiens OX=9606 GN=CELSR2 PE=1 SV=1	0	19.049	1.1974	3	5	3	1	2923	317.3	5.31	High	High		1.232	89.6	110.4	0.08	0	14.83	3
FALSE	High	Master Protein	P12830	Cadherin-1 OS=Homo sapiens OX=9606 GN=CDH1 PE=1 SV=3	0	58.676	11.7914	8	19	8	1	882	97.4	4.73	High	High		1.022	98.9	101.1	1.512	0	61.5	8
FALSE	High	Master Protein	Q8IWX8	Calcium homeostasis endoplasmic reticulum protein OS=Homo sapiens OX=9606 GN=CHERP PE=1 SV=3	0	108.283	21.5066	12	30	12	1	916	103.6	9.04	High	High		1.207	90.6	109.4	3.072	0	113.68	12
FALSE	High	Master Protein	Q8IYU8	Calcium uptake protein 2, mitochondrial OS=Homo sapiens OX=9606 GN=MICU2 PE=1 SV=2	0	8.891	7.37327	2	2	2	1	434	49.6	9.09	High	High		0.981	101	99	0.212	0	5.33	2
FALSE	High	Master Protein	Q9Y376	Calcium-binding protein 39 OS=Homo sapiens OX=9606 GN=CAB39 PE=1 SV=1	0.007	3.952	4.39883	1	1	1	1	341	39.8	6.89	Peak Found	High		1.123	94.2	105.8	0.093	0	4.15	1
FALSE	Low	Master Protein	Q96RR4	Calcium/calmodulin-dependent protein kinase kinase 2 OS=Homo sapiens OX=9606 GN=CAMKK2 PE=1 SV=2	0.081	1.005	1.87075	1	1	1	1	588	64.7	6.68	High	Not Found					0.062	0	0	1
FALSE	High	Master Protein	Q13557	Calcium/calmodulin-dependent protein kinase type II subunit delta OS=Homo sapiens OX=9606 GN=CAMK2D PE=1 SV=3	0	15.364	5.61122	2	4	1	1	499	56.3	7.25	High	High		1.197	91	109	0.359	0	13.04	2
FALSE	High	Master Protein	Q13555	Calcium/calmodulin-dependent protein kinase type II subunit gamma OS=Homo sapiens OX=9606 GN=CAMK2G PE=1 SV=4	0	24.884	11.1111	5	7	4	1	558	62.6	7.83	High	High		1.157	92.7	107.3	0.682	1	17.9	5
FALSE	High	Master Protein	Q9HB71	Calcyclin-binding protein OS=Homo sapiens OX=9606 GN=CACYBP PE=1 SV=2	0	89.559	53.5088	10	29	10	1	228	26.2	8.25	High	High		1.088	95.8	104.2	19.535	0	99.95	10
FALSE	High	Master Protein	Q96JQ2	Calmin OS=Homo sapiens OX=9606 GN=CLMN PE=1 SV=1	0	115.603	24.7505	16	29	16	1	1002	111.6	4.94	High	High		0.891	105.8	94.2	2.035	0	114.43	16
FALSE	High	Master Protein	P0DP25	Calmodulin-3 OS=Homo sapiens OX=9606 GN=CALM3 PE=1 SV=1	0	23.432	22.1477	3	11	2	1	149	16.8	4.22	High	High		1.099	95.3	104.7	5.31	0	22.39	3
FALSE	High	Master Protein	P27482	Calmodulin-like protein 3 OS=Homo sapiens OX=9606 GN=CALML3 PE=1 SV=2	0.003	5.964	13.4228	2	4	1	1	149	16.9	4.42	Not Found	Not Found					0.874	0	6.56	2
FALSE	Medium	Master Protein	Q5T5Y3	Calmodulin-regulated spectrin-associated protein 1 OS=Homo sapiens OX=9606 GN=CAMSAP1 PE=1 SV=2	0.014	3.173	0.686642	1	1	1	1	1602	177.9	6.73	High	Peak Found		0.364	146.6	53.4	0.022	0	2.7	1
FALSE	High	Master Protein	Q08AD1	Calmodulin-regulated spectrin-associated protein 2 OS=Homo sapiens OX=9606 GN=CAMSAP2 PE=1 SV=3	0	23.488	2.75353	3	6	3	1	1489	168	6.8	High	High		0.794	111.5	88.5	0.16	0	12.89	3
FALSE	High	Master Protein	Q9P1Y5	Calmodulin-regulated spectrin-associated protein 3 OS=Homo sapiens OX=9606 GN=CAMSAP3 PE=1 SV=2	0	44.338	9.36749	8	16	8	1	1249	134.7	8.35	High	High		0.988	100.6	99.4	0.537	0	43.33	8
FALSE	High	Master Protein	P27824	Calnexin OS=Homo sapiens OX=9606 GN=CANX PE=1 SV=2	0	17.011	11.3176	4	6	4	1	592	67.5	4.6	High	High		0.898	105.4	94.6	0.425	0	12.73	4
FALSE	High	Master Protein	P04632	Calpain small subunit 1 OS=Homo sapiens OX=9606 GN=CAPNS1 PE=1 SV=1	0	40.584	20.1493	5	11	5	1	268	28.3	5.2	High	High	Acetyl [N-Term]	0.924	103.9	96.1	4.412	0	32.05	5
FALSE	High	Master Protein	P07384	Calpain-1 catalytic subunit OS=Homo sapiens OX=9606 GN=CAPN1 PE=1 SV=1	0	84.712	20.3081	13	26	13	1	714	81.8	5.67	High	High		0.885	106.1	93.9	2.938	0	57.88	13
FALSE	High	Master Protein	O75808	Calpain-15 OS=Homo sapiens OX=9606 GN=CAPN15 PE=1 SV=1	0	23.138	5.3407	4	7	4	1	1086	117.2	6.71	High	High		1.107	94.9	105.1	0.241	0	16.62	4
FALSE	High	Master Protein	P27797	Calreticulin OS=Homo sapiens OX=9606 GN=CALR PE=1 SV=1	0.005	4.406	3.59712	1	1	1	1	417	48.1	4.44	High	Not Found		0.01	200		0.083	0	3.73	1
FALSE	High	Master Protein	O43852	Calumenin OS=Homo sapiens OX=9606 GN=CALU PE=1 SV=2	0.001	6.923	9.20635	2	2	2	1	315	37.1	4.64	Not Found	Not Found					0.311	0	4.26	2
FALSE	High	Master Protein	P17612	cAMP-dependent protein kinase catalytic subunit alpha OS=Homo sapiens OX=9606 GN=PRKACA PE=1 SV=2	0	21.55	10.8262	3	6	3	1	351	40.6	8.79	High	High		1.224	89.9	110.1	0.73	0	19.78	3
FALSE	High	Master Protein	P10644	cAMP-dependent protein kinase type I-alpha regulatory subunit OS=Homo sapiens OX=9606 GN=PRKAR1A PE=1 SV=1	0	80.832	34.6457	12	24	12	1	381	43	5.35	High	High	Acetyl [N-Term]	0.821	109.8	90.2	11.452	0	68.75	12
FALSE	High	Master Protein	P31323	cAMP-dependent protein kinase type II-beta regulatory subunit OS=Homo sapiens OX=9606 GN=PRKAR2B PE=1 SV=3	0	7.714	3.58852	1	2	1	1	418	46.3	4.92	High	High		1.195	91.1	108.9	0.093	0	5.94	1
FALSE	High	Master Protein	Q9BSD7	Cancer-related nucleoside-triphosphatase OS=Homo sapiens OX=9606 GN=NTPCR PE=1 SV=1	0	10.021	13.6842	2	3	2	1	190	20.7	9.54	High	High		0.671	119.7	80.3	0.389	0	5.23	2
FALSE	High	Master Protein	O75052	Carboxyl-terminal PDZ ligand of neuronal nitric oxide synthase protein OS=Homo sapiens OX=9606 GN=NOS1AP PE=1 SV=3	0	11.039	3.95257	1	3	1	1	506	56.1	6.3	High	High		0.739	115	85	0.145	0	16.41	1
FALSE	High	Master Protein	P50416	Carnitine O-palmitoyltransferase 1, liver isoform OS=Homo sapiens OX=9606 GN=CPT1A PE=1 SV=2	0	8.764	5.30401	3	3	3	1	773	88.3	8.65	Not Found	High		100		200	0.108	0	3.2	3
FALSE	High	Master Protein	O75718	Cartilage-associated protein OS=Homo sapiens OX=9606 GN=CRTAP PE=1 SV=1	0.005	5.441	6.23441	2	2	2	1	401	46.5	5.73	Not Found	High		100		200	0.179	0	4.51	2
FALSE	High	Master Protein	P48729	Casein kinase I isoform alpha OS=Homo sapiens OX=9606 GN=CSNK1A1 PE=1 SV=2	0	70.499	27.5964	8	23	8	1	337	38.9	9.57	High	High		0.856	107.8	92.2	6.197	0	68.32	8
FALSE	High	Master Protein	P49674	Casein kinase I isoform epsilon OS=Homo sapiens OX=9606 GN=CSNK1E PE=1 SV=1	0.007	3.935	2.88462	1	1	1	1	416	47.3	9.66	High	Peak Found		2.304	60.5	139.5	0.11	0	3.61	1
FALSE	High	Master Protein	Q9H078	Caseinolytic peptidase B protein homolog OS=Homo sapiens OX=9606 GN=CLPB PE=1 SV=1	0	9.657	6.36492	4	4	4	1	707	78.7	9.01	High	High		100		200	0.245	0	4.06	4
FALSE	Medium	Master Protein	Q8WXE0	Caskin-2 OS=Homo sapiens OX=9606 GN=CASKIN2 PE=1 SV=2	0.033	1.959	1.99667	1	1	1	1	1202	126.7	7.09	High	Not Found					0.04	0	2.47	1
FALSE	High	Master Protein	Q9H8G2	Caspase activity and apoptosis inhibitor 1 OS=Homo sapiens OX=9606 GN=CAAP1 PE=1 SV=2	0	13.644	7.75623	2	3	2	1	361	38.3	4.72	High	High		1.032	98.4	101.6	0.701	0	12.56	2
FALSE	High	Master Protein	P42575	Caspase-2 OS=Homo sapiens OX=9606 GN=CASP2 PE=1 SV=2	0	17.582	7.52212	3	5	3	1	452	50.7	6.81	High	High		100		200	0.468	0	11.31	3
FALSE	High	Master Protein	P55210	Caspase-7 OS=Homo sapiens OX=9606 GN=CASP7 PE=1 SV=1	0	17.531	13.2013	2	3	2	1	303	34.3	6.07	High	High		0.94	103.1	96.9	0.438	0	12.23	2
FALSE	High	Master Protein	Q14790	Caspase-8 OS=Homo sapiens OX=9606 GN=CASP8 PE=1 SV=1	0.009	3.55	2.08768	1	1	1	1	479	55.4	5.1	High	Peak Found		0.372	145.8	54.2	0.086	0	2.33	1
FALSE	High	Master Protein	P21964	Catechol O-methyltransferase OS=Homo sapiens OX=9606 GN=COMT PE=1 SV=2	0	55.014	24.7232	4	11	4	1	271	30	5.47	High	High		1.04	98	102	4.412	0	56.53	4
FALSE	High	Master Protein	P35221	Catenin alpha-1 OS=Homo sapiens OX=9606 GN=CTNNA1 PE=1 SV=1	0	362.938	51.5453	29	91	29	1	906	100	6.29	High	High		1.003	99.8	100.2	18.307	0	395.33	29
FALSE	High	Master Protein	P35222	Catenin beta-1 OS=Homo sapiens OX=9606 GN=CTNNB1 PE=1 SV=1	0	208.382	35.2113	17	60	13	1	781	85.4	5.86	High	High		1.025	98.8	101.2	9	0	249.34	17
FALSE	High	Master Protein	O60716	Catenin delta-1 OS=Homo sapiens OX=9606 GN=CTNND1 PE=1 SV=1	0	247.027	31.1983	22	62	22	1	968	108.1	6.23	High	High		0.968	101.6	98.4	9	0	210.8	22
FALSE	High	Master Protein	P07858	Cathepsin B OS=Homo sapiens OX=9606 GN=CTSB PE=1 SV=3	0.001	6.567	4.12979	1	2	1	1	339	37.8	6.3	High	High		0.893	105.7	94.3	0.259	0	3.34	1
FALSE	High	Master Protein	P07339	Cathepsin D OS=Homo sapiens OX=9606 GN=CTSD PE=1 SV=1	0	17.48	11.8932	4	5	4	1	412	44.5	6.54	High	High		0.202	166.4	33.6	0.65	0	13.27	4
FALSE	High	Master Protein	P11717	Cation-independent mannose-6-phosphate receptor OS=Homo sapiens OX=9606 GN=IGF2R PE=1 SV=3	0	8.562	1.52549	3	3	3	1	2491	274.2	5.94	High	Not Found					0.046	0	9.26	3
FALSE	High	Master Protein	A5YKK6	CCR4-NOT transcription complex subunit 1 OS=Homo sapiens OX=9606 GN=CNOT1 PE=1 SV=2	0	577.18	35.101	68	162	68	1	2376	266.8	7.11	High	High		1.078	96.3	103.7	8.237	0	501.7	68
FALSE	High	Master Protein	Q9H9A5	CCR4-NOT transcription complex subunit 10 OS=Homo sapiens OX=9606 GN=CNOT10 PE=1 SV=1	0	69.373	16.3978	9	18	9	1	744	82.3	7.78	High	High		1.112	94.7	105.3	1.33	0	61.14	9
FALSE	High	Master Protein	Q9UKZ1	CCR4-NOT transcription complex subunit 11 OS=Homo sapiens OX=9606 GN=CNOT11 PE=1 SV=1	0	43.225	20.9804	6	11	6	1	510	55.2	6.4	High	High		1.147	93.2	106.8	1.276	0	43.9	6
FALSE	High	Master Protein	Q9NZN8	CCR4-NOT transcription complex subunit 2 OS=Homo sapiens OX=9606 GN=CNOT2 PE=1 SV=1	0	26.804	13.1481	3	8	3	1	540	59.7	7.66	High	High		1.252	88.8	111.2	0.585	0	27.28	3
FALSE	High	Master Protein	O75175	CCR4-NOT transcription complex subunit 3 OS=Homo sapiens OX=9606 GN=CNOT3 PE=1 SV=1	0	29.212	13.0146	7	11	7	1	753	81.8	6.2	High	High		0.949	102.6	97.4	1.043	0	20.51	7
FALSE	High	Master Protein	Q9ULM6	CCR4-NOT transcription complex subunit 6 OS=Homo sapiens OX=9606 GN=CNOT6 PE=1 SV=2	0	11.542	8.97666	4	6	4	1	557	63.3	7.27	High	High		0.903	105.1	94.9	0.417	0	10.78	4
FALSE	High	Master Protein	Q9UIV1	CCR4-NOT transcription complex subunit 7 OS=Homo sapiens OX=9606 GN=CNOT7 PE=1 SV=3	0	73.083	30.1754	6	16	6	1	285	32.7	4.84	High	High		1.042	97.9	102.1	9	0	61.18	6
FALSE	High	Master Protein	Q9UFF9	CCR4-NOT transcription complex subunit 8 OS=Homo sapiens OX=9606 GN=CNOT8 PE=1 SV=1	0	7.992	8.90411	2	2	2	1	292	33.5	4.81	High	Peak Found		0.242	161	39	0.292	0	5.32	2
FALSE	High	Master Protein	Q92600	CCR4-NOT transcription complex subunit 9 OS=Homo sapiens OX=9606 GN=CNOT9 PE=1 SV=1	0	46.789	23.7458	6	12	6	1	299	33.6	8.03	High	High		1.08	96.2	103.8	2.34	0	37.75	6
FALSE	High	Master Protein	Q9NPF0	CD320 antigen OS=Homo sapiens OX=9606 GN=CD320 PE=1 SV=1	0.006	4.095	6.02837	1	1	1	1	282	29	4.75	High	Not Found					0.233	0	0	1
FALSE	High	Master Protein	P13987	CD59 glycoprotein OS=Homo sapiens OX=9606 GN=CD59 PE=1 SV=1	0	25.766	18.75	2	8	2	1	128	14.2	6.48	High	High		1.43	82.3	117.7	12.895	0	18	2
FALSE	High	Master Protein	P48960	CD97 antigen OS=Homo sapiens OX=9606 GN=CD97 PE=1 SV=4	0	23.402	8.14371	4	6	4	1	835	91.8	6.87	High	High		0.737	115.1	84.9	0.425	0	16.49	4
FALSE	High	Master Protein	Q15642	Cdc42-interacting protein 4 OS=Homo sapiens OX=9606 GN=TRIP10 PE=1 SV=3	0	10.337	4.15973	1	2	1	1	601	68.3	5.73	High	Peak Found		1.328	85.9	114.1	0.145	0	9.58	1
FALSE	High	Master Protein	Q86Y37	CDK2-associated and cullin domain-containing protein 1 OS=Homo sapiens OX=9606 GN=CACUL1 PE=1 SV=1	0	9.843	14.6341	3	3	3	1	369	41	5.19	Peak Found	High		0.728	115.7	84.3	0.389	0	7.88	3
FALSE	Medium	Master Protein	Q96SN8	CDK5 regulatory subunit-associated protein 2 OS=Homo sapiens OX=9606 GN=CDK5RAP2 PE=1 SV=5	0.024	2.377	1.95457	2	3	2	1	1893	214.9	5.58	High	Peak Found					0.038	0	5.61	2
FALSE	High	Master Protein	Q96JB5	CDK5 regulatory subunit-associated protein 3 OS=Homo sapiens OX=9606 GN=CDK5RAP3 PE=1 SV=2	0.003	5.964	3.95257	2	7	1	1	506	56.9	4.75	High	High					0.259	0	14.58	2
FALSE	High	Master Protein	Q9NXV6	CDKN2A-interacting protein OS=Homo sapiens OX=9606 GN=CDKN2AIP PE=1 SV=3	0.001	7.137	4.13793	2	2	2	1	580	61.1	9.01	High	High		0.82	109.9	90.1	0.129	0	4.84	2
FALSE	High	Master Protein	Q8N163	Cell cycle and apoptosis regulator protein 2 OS=Homo sapiens OX=9606 GN=CCAR2 PE=1 SV=2	0	392.333	56.2297	38	137	38	1	923	102.8	5.22	High	High		1.158	92.7	107.3	27.072	0	548.65	38
FALSE	Low	Master Protein	Q6WBX8	Cell cycle checkpoint control protein RAD9B OS=Homo sapiens OX=9606 GN=RAD9B PE=1 SV=2	0.093	0.863	1.87793	1	1	1	1	426	47.8	6.87	Not Found	Not Found					0.105	0	2.4	1
FALSE	High	Master Protein	O75943	Cell cycle checkpoint protein RAD17 OS=Homo sapiens OX=9606 GN=RAD17 PE=1 SV=2	0	25.251	11.4537	6	6	6	1	681	77	7.06	Peak Found	High		5.066	33	167	0.389	0	14.65	6
FALSE	High	Master Protein	O75419	Cell division control protein 45 homolog OS=Homo sapiens OX=9606 GN=CDC45 PE=1 SV=1	0.001	7.421	3.53357	2	4	2	1	566	65.5	5.53	High	High		0.553	128.8	71.2	0.259	0	4.07	2
FALSE	High	Master Protein	Q99459	Cell division cycle 5-like protein OS=Homo sapiens OX=9606 GN=CDC5L PE=1 SV=2	0	7.741	5.61097	3	3	3	1	802	92.2	8.18	High	Not Found		0.01	200		0.155	0	5.48	3
FALSE	High	Master Protein	O00311	Cell division cycle 7-related protein kinase OS=Homo sapiens OX=9606 GN=CDC7 PE=1 SV=1	0	19.571	3.13589	1	4	1	1	574	63.8	8.73	High	High		1.488	80.4	119.6	0.274	0	17.4	1
FALSE	Low	Master Protein	O75794	Cell division cycle protein 123 homolog OS=Homo sapiens OX=9606 GN=CDC123 PE=1 SV=1	0.088	0.924	4.46429	1	1	1	1	336	39.1	4.81	Not Found	Not Found					0.129	0	2.06	1
FALSE	High	Master Protein	Q13042	Cell division cycle protein 16 homolog OS=Homo sapiens OX=9606 GN=CDC16 PE=1 SV=2	0	16.005	6.93548	3	4	3	1	620	71.6	5.85	High	High		0.691	118.3	81.7	0.283	0	12.32	3
FALSE	High	Master Protein	Q9UJX2	Cell division cycle protein 23 homolog OS=Homo sapiens OX=9606 GN=CDC23 PE=1 SV=3	0	57.29	18.593	9	15	9	1	597	68.8	7.02	High	High		0.869	107	93	1.61	0	42.93	9
FALSE	High	Master Protein	Q9NX58	Cell growth-regulating nucleolar protein OS=Homo sapiens OX=9606 GN=LYAR PE=1 SV=2	0	30.068	11.8734	2	6	2	1	379	43.6	9.54	High	High		0.942	103	97	0.931	0	29.84	2
FALSE	High	Master Protein	P62633	Cellular nucleic acid-binding protein OS=Homo sapiens OX=9606 GN=CNBP PE=1 SV=1	0	69.974	30.5085	4	39	4	1	177	19.5	7.71	High	High		1.041	98	102	6.499	0	164.77	4
FALSE	Low	Master Protein	Q9NXG0	Centlein OS=Homo sapiens OX=9606 GN=CNTLN PE=1 SV=5	0.104	0.765	0.854093	1	1	1	1	1405	161.5	8.15	Not Found	Not Found					0.023	0	0	1
FALSE	High	Master Protein	O43303	Centriolar coiled-coil protein of 110 kDa OS=Homo sapiens OX=9606 GN=CCP110 PE=1 SV=3	0.007	3.899	2.27273	1	2	1	1	1012	113.4	8.65	High	Peak Found		0.578	126.8	73.2	0.038	0	5.02	1
FALSE	High	Master Protein	O43264	Centromere/kinetochore protein zw10 homolog OS=Homo sapiens OX=9606 GN=ZW10 PE=1 SV=3	0	169.614	41.5918	20	41	20	1	779	88.8	6.27	High	High		0.951	102.5	97.5	4.964	0	134.41	20
FALSE	High	Master Protein	Q9UPN4	Centrosomal protein of 131 kDa OS=Homo sapiens OX=9606 GN=CEP131 PE=1 SV=3	0	8.059	1.10803	1	2	1	1	1083	122.1	8.69	High	High		1.124	94.2	105.8	0.066	0	7.14	1
FALSE	Low	Master Protein	Q9UPV0	Centrosomal protein of 164 kDa OS=Homo sapiens OX=9606 GN=CEP164 PE=1 SV=3	0.134	0.579	1.57534	1	1	1	1	1460	164.2	5.36	Not Found	High		100		200	0.024	0	2.84	1
FALSE	High	Master Protein	Q9BYV8	Centrosomal protein of 41 kDa OS=Homo sapiens OX=9606 GN=CEP41 PE=1 SV=1	0.005	5.453	4.82574	1	1	1	1	373	41.3	8.32	High	Peak Found		0.527	131	69	0.116	0	4.44	1
FALSE	High	Master Protein	Q9C0F1	Centrosomal protein of 44 kDa OS=Homo sapiens OX=9606 GN=CEP44 PE=1 SV=2	0.006	4.083	3.84615	1	1	1	1	390	44.1	5.21	High	Peak Found		0.699	117.7	82.3	0.101	0	3.07	1
FALSE	High	Master Protein	Q53EZ4	Centrosomal protein of 55 kDa OS=Homo sapiens OX=9606 GN=CEP55 PE=1 SV=3	0	32.861	17.6724	6	10	6	1	464	54.1	7.01	High	High		0.649	121.3	78.7	1.102	0	25.93	6
FALSE	Low	Master Protein	Q86XR8	Centrosomal protein of 57 kDa OS=Homo sapiens OX=9606 GN=CEP57 PE=1 SV=2	0.168	0.432	3.4	1	1	1	1	500	57.1	9.31	Not Found	Not Found					0.064	0	3	1
FALSE	Medium	Master Protein	Q8IW35	Centrosomal protein of 97 kDa OS=Homo sapiens OX=9606 GN=CEP97 PE=1 SV=1	0.022	2.549	1.15607	1	1	1	1	865	96.9	5.02	High	Peak Found		0.766	113.2	86.8	0.05	0	2.27	1
FALSE	Medium	Master Protein	Q9BV73	Centrosome-associated protein CEP250 OS=Homo sapiens OX=9606 GN=CEP250 PE=1 SV=2	0.023	2.396	0.737101	1	1	1	1	2442	281	5.02	High	Peak Found		1.027	98.7	101.3	0.013	0	1.83	1
FALSE	High	Master Protein	Q96G23	Ceramide synthase 2 OS=Homo sapiens OX=9606 GN=CERS2 PE=1 SV=1	0.006	4.107	4.21053	1	1	1	1	380	44.8	8.98	Not Found	Not Found					0.145	0	2.41	1
FALSE	High	Master Protein	P49585	Choline-phosphate cytidylyltransferase A OS=Homo sapiens OX=9606 GN=PCYT1A PE=1 SV=2	0	75.579	30.2452	7	19	7	1	367	41.7	7.25	High	High		1.121	94.3	105.7	3.262	0	59.37	7
FALSE	High	Master Protein	Q13185	Chromobox protein homolog 3 OS=Homo sapiens OX=9606 GN=CBX3 PE=1 SV=4	0	48.609	39.3443	5	12	5	1	183	20.8	5.33	High	High		1.299	87	113	15.681	0	38.32	5
FALSE	High	Master Protein	Q9Y232	Chromodomain Y-like protein OS=Homo sapiens OX=9606 GN=CDYL PE=1 SV=2	0.006	4.125	2.50836	1	1	1	1	598	66.4	9.45	Not Found	Not Found					0.07	0	1.89	1
FALSE	High	Master Protein	O14646	Chromodomain-helicase-DNA-binding protein 1 OS=Homo sapiens OX=9606 GN=CHD1 PE=1 SV=2	0	56.602	10.5263	11	15	10	1	1710	196.6	7.14	High	High		0.851	108	92	0.381	1	43.72	11
FALSE	High	Master Protein	Q12873	Chromodomain-helicase-DNA-binding protein 3 OS=Homo sapiens OX=9606 GN=CHD3 PE=1 SV=3	0	24.926	2.55	4	6	2	1	2000	226.5	7.3	High	High		2.271	61.1	138.9	0.131	0	16.76	4
FALSE	High	Master Protein	Q14839	Chromodomain-helicase-DNA-binding protein 4 OS=Homo sapiens OX=9606 GN=CHD4 PE=1 SV=2	0	61.511	6.27615	9	16	7	1	1912	217.9	5.86	High	High		0.993	100.4	99.6	0.348	2	43.97	9
FALSE	High	Master Protein	Q8TD26	Chromodomain-helicase-DNA-binding protein 6 OS=Homo sapiens OX=9606 GN=CHD6 PE=1 SV=4	0	12.315	1.73112	4	5	2	1	2715	305.2	6.27	High	Not Found		0.01	200		0.078	0	9.88	4
FALSE	High	Master Protein	Q8WVB6	Chromosome transmission fidelity protein 18 homolog OS=Homo sapiens OX=9606 GN=CHTF18 PE=1 SV=1	0	137.436	30.2564	18	37	18	1	975	107.3	7.21	High	High		1.237	89.4	110.6	2.793	0	138.03	18
FALSE	Low	Master Protein	Q7Z4T9	Cilia- and flagella-associated protein 91 OS=Homo sapiens OX=9606 GN=MAATS1 PE=1 SV=3	0.117	0.682	2.21643	1	1	1	1	767	89.9	8.66	Not Found	High		100		200	0.056	0	2.03	1
FALSE	High	Master Protein	Q9P2M7	Cingulin OS=Homo sapiens OX=9606 GN=CGN PE=1 SV=2	0	13.058	2.75689	2	3	2	1	1197	136.3	5.54	High	High		1.741	73	127	0.077	0	10.85	2
FALSE	Low	Master Protein	O14578	Citron Rho-interacting kinase OS=Homo sapiens OX=9606 GN=CIT PE=1 SV=2	0.081	1.011	1.08535	1	1	1	1	2027	231.3	6.57	Not Found	High		100		200	0.016	0	0	1
FALSE	High	Master Protein	Q00610	Clathrin heavy chain 1 OS=Homo sapiens OX=9606 GN=CLTC PE=1 SV=5	0	1119.47	59.7612	79	399	79	1	1675	191.5	5.69	High	High		1.024	98.8	101.2	237.534	0	1661.84	79
FALSE	High	Master Protein	Q14677	Clathrin interactor 1 OS=Homo sapiens OX=9606 GN=CLINT1 PE=1 SV=1	0	152.972	29.6	16	51	16	1	625	68.2	6.42	High	High		1.13	93.9	106.1	18.307	0	151.32	16
FALSE	Medium	Master Protein	P09496	Clathrin light chain A OS=Homo sapiens OX=9606 GN=CLTA PE=1 SV=1	0.026	2.223	3.22581	1	1	1	1	248	27.1	4.51	Peak Found	High		1.45	81.6	118.4	0.233	0	2.29	1
FALSE	High	Master Protein	P09497	Clathrin light chain B OS=Homo sapiens OX=9606 GN=CLTB PE=1 SV=1	0	11.45	12.2271	3	5	3	1	229	25.2	4.64	High	High		0.853	108	92	1.512	0	11.23	3
FALSE	High	Master Protein	O15551	Claudin-3 OS=Homo sapiens OX=9606 GN=CLDN3 PE=1 SV=1	0.004	5.628	11.8182	2	2	2	1	220	23.3	8.05	High	High		1.036	98.2	101.8	0.668	0	5.05	2
FALSE	High	Master Protein	Q10570	Cleavage and polyadenylation specificity factor subunit 1 OS=Homo sapiens OX=9606 GN=CPSF1 PE=1 SV=2	0	12.708	2.3562	2	4	2	1	1443	160.8	6.4	High	High		0.746	114.6	85.4	0.083	0	10.67	2
FALSE	High	Master Protein	Q9P2I0	Cleavage and polyadenylation specificity factor subunit 2 OS=Homo sapiens OX=9606 GN=CPSF2 PE=1 SV=2	0	71.905	18.9258	10	18	10	1	782	88.4	5.11	High	High		1.189	91.3	108.7	1.19	0	65.37	10
FALSE	High	Master Protein	Q9UKF6	Cleavage and polyadenylation specificity factor subunit 3 OS=Homo sapiens OX=9606 GN=CPSF3 PE=1 SV=1	0	71.873	18.7135	12	22	12	1	684	77.4	5.6	High	High		0.774	112.7	87.3	2.35	0	42.53	12
FALSE	High	Master Protein	Q7Z460	CLIP-associating protein 1 OS=Homo sapiens OX=9606 GN=CLASP1 PE=1 SV=1	0	63.318	7.60728	8	16	5	1	1538	169.3	9.03	High	High		1.05	97.5	102.5	0.381	0	53.26	8
FALSE	High	Master Protein	O75122	CLIP-associating protein 2 OS=Homo sapiens OX=9606 GN=CLASP2 PE=1 SV=2	0	86.965	17.1561	17	27	14	1	1294	141	8.47	High	High		0.916	104.4	95.6	0.99	0	62.93	17
FALSE	High	Master Protein	O75153	Clustered mitochondria protein homolog OS=Homo sapiens OX=9606 GN=CLUH PE=1 SV=2	0	16.729	6.49351	6	8	6	1	1309	146.6	6.13	High	High		0.653	121	79	0.233	0	16.69	6
FALSE	High	Master Protein	P10909	Clusterin OS=Homo sapiens OX=9606 GN=CLU PE=1 SV=1	0	50.257	17.3719	5	12	5	1	449	52.5	6.27	High	High		1.035	98.3	101.7	1.721	0	50.66	5
FALSE	High	Master Protein	P53621	Coatomer subunit alpha OS=Homo sapiens OX=9606 GN=COPA PE=1 SV=2	0	244.189	31.6993	31	60	31	1	1224	138.3	7.66	High	High		1.021	99	101	4.583	0	198.25	31
FALSE	High	Master Protein	P53618	Coatomer subunit beta OS=Homo sapiens OX=9606 GN=COPB1 PE=1 SV=3	0	299.641	43.127	33	92	33	1	953	107.1	6.05	High	High		1.017	99.2	100.8	15.755	0	301.62	33
FALSE	High	Master Protein	P35606	Coatomer subunit beta' OS=Homo sapiens OX=9606 GN=COPB2 PE=1 SV=2	0	63.09	16.2252	11	18	11	1	906	102.4	5.27	High	High		0.974	101.3	98.7	0.964	0	49.75	11
FALSE	High	Master Protein	P48444	Coatomer subunit delta OS=Homo sapiens OX=9606 GN=ARCN1 PE=1 SV=1	0	63.772	18.0039	9	19	9	1	511	57.2	6.21	High	High		1.187	91.5	108.5	2.808	0	46.56	9
FALSE	High	Master Protein	O14579	Coatomer subunit epsilon OS=Homo sapiens OX=9606 GN=COPE PE=1 SV=3	0	32.833	24.6753	5	7	5	1	308	34.5	5.12	High	High		0.598	125.1	74.9	1.154	0	28.29	5
FALSE	High	Master Protein	Q9Y678	Coatomer subunit gamma-1 OS=Homo sapiens OX=9606 GN=COPG1 PE=1 SV=1	0	244.83	44.8513	27	55	23	1	874	97.7	5.47	High	High		1.161	92.5	107.5	9	5	215.98	27
FALSE	High	Master Protein	Q9UBF2	Coatomer subunit gamma-2 OS=Homo sapiens OX=9606 GN=COPG2 PE=1 SV=1	0	181.118	30.9989	19	46	15	1	871	97.6	5.81	High	High		0.99	100.5	99.5	5.31	0	166.62	19
FALSE	High	Master Protein	P61923	Coatomer subunit zeta-1 OS=Homo sapiens OX=9606 GN=COPZ1 PE=1 SV=1	0	19.99	26.5537	3	4	3	1	177	20.2	4.81	High	High	Acetyl [N-Term]	0.897	105.4	94.6	2.728	0	17.67	3
FALSE	High	Master Protein	Q8IUF1	COBW domain-containing protein 2 OS=Homo sapiens OX=9606 GN=CBWD2 PE=2 SV=1	0	37.33	16.962	5	9	5	1	395	44	4.89	High	High		0.986	100.7	99.3	1.154	0	24.71	5
FALSE	High	Master Protein	Q8IWY9	Codanin-1 OS=Homo sapiens OX=9606 GN=CDAN1 PE=1 SV=4	0.001	7.076	1.38549	1	2	1	1	1227	134	6.77	High	High		0.476	135.5	64.5	0.077	0	2.72	1
FALSE	High	Master Protein	P23528	Cofilin-1 OS=Homo sapiens OX=9606 GN=CFL1 PE=1 SV=3	0.009	3.616	7.22892	1	1	1	1	166	18.5	8.09	High	Not Found					0.212	0	2.53	1
FALSE	High	Master Protein	Q8N3U4	Cohesin subunit SA-2 OS=Homo sapiens OX=9606 GN=STAG2 PE=1 SV=3	0.005	5.106	2.1121	1	1	1	1	1231	141.2	5.43	High	Peak Found		0.517	131.9	68.1	0.034	0	5.09	1
FALSE	Low	Master Protein	Q6P1N0	Coiled-coil and C2 domain-containing protein 1A OS=Homo sapiens OX=9606 GN=CC2D1A PE=1 SV=1	0.065	1.211	1.9979	1	1	1	1	951	104	8.09	Not Found	Not Found					0.038	0	2.88	1
FALSE	Low	Master Protein	Q8TBZ0	Coiled-coil domain-containing protein 110 OS=Homo sapiens OX=9606 GN=CCDC110 PE=1 SV=1	0.097	0.844	2.28091	1	1	1	1	833	96.7	6.24	Not Found	Not Found					0.038	0	2.78	1
FALSE	High	Master Protein	P13994	Coiled-coil domain-containing protein 130 OS=Homo sapiens OX=9606 GN=CCDC130 PE=1 SV=2	0.009	3.556	3.78788	1	1	1	1	396	44.8	8.24	Peak Found	High		0.162	172.1	27.9	0.086	0	3.26	1
FALSE	High	Master Protein	Q49A88	Coiled-coil domain-containing protein 14 OS=Homo sapiens OX=9606 GN=CCDC14 PE=1 SV=3	0.001	7.249	3.25289	2	3	2	1	953	106.2	8.4	High	High					0.12	0	4.17	2
FALSE	High	Master Protein	O60826	Coiled-coil domain-containing protein 22 OS=Homo sapiens OX=9606 GN=CCDC22 PE=1 SV=1	0	23.709	11.3238	5	8	5	1	627	70.7	6.74	High	High		2.327	60.1	139.9	0.369	0	27.41	5
FALSE	High	Master Protein	Q16204	Coiled-coil domain-containing protein 6 OS=Homo sapiens OX=9606 GN=CCDC6 PE=1 SV=2	0	95.094	35.865	15	29	15	1	474	53.3	7.34	High	High		0.793	111.6	88.4	6.743	0	94.86	15
FALSE	High	Master Protein	A6NKD9	Coiled-coil domain-containing protein 85C OS=Homo sapiens OX=9606 GN=CCDC85C PE=1 SV=1	0	11.519	8.11456	2	3	2	1	419	45.2	6.96	High	High		2.584	55.8	144.2	0.35	0	9.82	2
FALSE	High	Master Protein	Q567U6	Coiled-coil domain-containing protein 93 OS=Homo sapiens OX=9606 GN=CCDC93 PE=1 SV=2	0	14.714	6.18067	4	5	4	1	631	73.2	8.15	High	Peak Found		0.793	111.5	88.5	0.307	0	7.47	4
FALSE	High	Master Protein	Q9BW85	Coiled-coil domain-containing protein 94 OS=Homo sapiens OX=9606 GN=CCDC94 PE=1 SV=1	0	11.024	4.95356	1	2	1	1	323	37.1	5.92	High	High		1.037	98.2	101.8	0.292	0	7.94	1
FALSE	High	Master Protein	Q96F63	Coiled-coil domain-containing protein 97 OS=Homo sapiens OX=9606 GN=CCDC97 PE=1 SV=1	0	23.848	23.9067	4	5	4	1	343	38.9	4.59	High	High		0.73	115.6	84.4	0.833	0	22.02	4
FALSE	High	Master Protein	P38432	Coilin OS=Homo sapiens OX=9606 GN=COIL PE=1 SV=1	0	18.652	5.90278	3	5	3	1	576	62.6	9.07	High	High		1.867	69.8	130.2	0.389	0	13.38	3
FALSE	High	Master Protein	Q9UBI1	COMM domain-containing protein 3 OS=Homo sapiens OX=9606 GN=COMMD3 PE=1 SV=1	0	30.09	29.2308	4	7	4	1	195	22.1	5.99	High	High		0.795	111.4	88.6	2.455	0	18.01	4
FALSE	High	Master Protein	Q9NX08	COMM domain-containing protein 8 OS=Homo sapiens OX=9606 GN=COMMD8 PE=1 SV=1	0.006	4.363	13.1148	1	1	1	1	183	21.1	5.43	Not Found	Not Found					0.212	0	3.17	1
FALSE	Medium	Master Protein	Q9BXI9	Complement C1q tumor necrosis factor-related protein 6 OS=Homo sapiens OX=9606 GN=C1QTNF6 PE=1 SV=3	0.017	2.94	6.17761	1	1	1	1	259	28.7	6.01	Not Found	Not Found					0.155	0	2.17	1
FALSE	Low	Master Protein	P01024	Complement C3 OS=Homo sapiens OX=9606 GN=C3 PE=1 SV=2	0.063	1.259	0.962117	1	1	1	1	1663	187	6.4	High	Not Found		0.01	200		0.021	0	0	1
FALSE	High	Master Protein	Q15021	Condensin complex subunit 1 OS=Homo sapiens OX=9606 GN=NCAPD2 PE=1 SV=3	0	292.448	34.1185	35	76	35	1	1401	157.1	6.61	High	High		0.963	101.9	98.1	5.409	0	249.34	35
FALSE	High	Master Protein	Q15003	Condensin complex subunit 2 OS=Homo sapiens OX=9606 GN=NCAPH PE=1 SV=3	0	53.915	12.1457	7	14	7	1	741	82.5	5.06	High	High		1.296	87.1	112.9	1.031	0	47.79	7
FALSE	High	Master Protein	Q9BPX3	Condensin complex subunit 3 OS=Homo sapiens OX=9606 GN=NCAPG PE=1 SV=1	0	126.432	19.3103	14	34	14	1	1015	114.3	5.59	High	High		1.203	90.8	109.2	2.162	0	115.65	14
FALSE	High	Master Protein	P42695	Condensin-2 complex subunit D3 OS=Homo sapiens OX=9606 GN=NCAPD3 PE=1 SV=2	0.005	4.668	1.53538	2	2	2	1	1498	168.8	7.5	Not Found	High					0.056	0	3.16	2
FALSE	High	Master Protein	Q86XI2	Condensin-2 complex subunit G2 OS=Homo sapiens OX=9606 GN=NCAPG2 PE=1 SV=1	0	46.502	7.69904	7	13	7	1	1143	130.9	6.87	High	High		0.885	106.1	93.9	0.425	0	28.92	7
FALSE	High	Master Protein	Q8WTW3	Conserved oligomeric Golgi complex subunit 1 OS=Homo sapiens OX=9606 GN=COG1 PE=1 SV=1	0	338.949	48.6735	33	99	33	1	980	108.9	7.31	High	High		1.198	91	109	14.849	0	353.51	33
FALSE	High	Master Protein	Q14746	Conserved oligomeric Golgi complex subunit 2 OS=Homo sapiens OX=9606 GN=COG2 PE=1 SV=1	0	284.74	50.4065	27	80	27	1	738	83.2	6.62	High	High		1.081	96.1	103.9	15.432	0	295	27
FALSE	High	Master Protein	Q96JB2	Conserved oligomeric Golgi complex subunit 3 OS=Homo sapiens OX=9606 GN=COG3 PE=1 SV=3	0	322.184	52.1739	33	75	33	1	828	94	5.57	High	High		1.186	91.5	108.5	18.539	0	287.98	33
FALSE	High	Master Protein	Q9H9E3	Conserved oligomeric Golgi complex subunit 4 OS=Homo sapiens OX=9606 GN=COG4 PE=1 SV=3	0	174.479	35.0318	20	54	20	1	785	89	5.19	High	High		1.214	90.3	109.7	4.275	0	178.89	20
FALSE	High	Master Protein	Q9UP83	Conserved oligomeric Golgi complex subunit 5 OS=Homo sapiens OX=9606 GN=COG5 PE=1 SV=3	0	250.518	39.4517	26	78	26	1	839	92.7	6.6	High	High		1.166	92.3	107.7	11.376	0	257.26	26
FALSE	High	Master Protein	Q9Y2V7	Conserved oligomeric Golgi complex subunit 6 OS=Homo sapiens OX=9606 GN=COG6 PE=1 SV=2	0	179.534	40.1826	16	45	16	1	657	73.2	5.76	High	High		1.095	95.5	104.5	10.994	0	171.31	16
FALSE	High	Master Protein	P83436	Conserved oligomeric Golgi complex subunit 7 OS=Homo sapiens OX=9606 GN=COG7 PE=1 SV=1	0	298.523	48.0519	27	87	27	1	770	86.3	5.47	High	High		1.005	99.8	100.2	32.322	0	314.33	27
FALSE	High	Master Protein	Q96MW5	Conserved oligomeric Golgi complex subunit 8 OS=Homo sapiens OX=9606 GN=COG8 PE=1 SV=2	0	111.581	31.2092	13	27	13	1	612	68.4	5.2	High	High		1.086	95.9	104.1	4.532	0	98.44	13
FALSE	High	Master Protein	Q9NZB2	Constitutive coactivator of PPAR-gamma-like protein 1 OS=Homo sapiens OX=9606 GN=FAM120A PE=1 SV=2	0	27.074	6.52952	5	7	5	1	1118	121.8	8.88	High	High		1.358	84.8	115.2	0.286	0	19.76	5
FALSE	High	Master Protein	Q13098	COP9 signalosome complex subunit 1 OS=Homo sapiens OX=9606 GN=GPS1 PE=1 SV=4	0	71.381	29.1242	11	20	11	1	491	55.5	6.74	High	High		0.813	110.3	89.7	4.055	0	58.74	11
FALSE	High	Master Protein	P61201	COP9 signalosome complex subunit 2 OS=Homo sapiens OX=9606 GN=COPS2 PE=1 SV=1	0	94.312	33.1828	12	25	12	1	443	51.6	5.53	High	High		1.081	96.1	103.9	7.377	0	68.37	12
FALSE	High	Master Protein	Q9UNS2	COP9 signalosome complex subunit 3 OS=Homo sapiens OX=9606 GN=COPS3 PE=1 SV=3	0	107.673	30.7329	8	22	8	1	423	47.8	6.65	High	High		1.009	99.6	100.4	4.995	0	98.84	8
FALSE	High	Master Protein	Q9BT78	COP9 signalosome complex subunit 4 OS=Homo sapiens OX=9606 GN=COPS4 PE=1 SV=1	0	83.752	42.6108	12	20	12	1	406	46.2	5.83	High	High		1.083	96	104	4.179	0	74.72	12
FALSE	High	Master Protein	Q92905	COP9 signalosome complex subunit 5 OS=Homo sapiens OX=9606 GN=COPS5 PE=1 SV=4	0	37.72	26.0479	7	10	7	1	334	37.6	6.54	High	High		0.979	101.1	98.9	2.162	0	29.24	7
FALSE	High	Master Protein	Q7L5N1	COP9 signalosome complex subunit 6 OS=Homo sapiens OX=9606 GN=COPS6 PE=1 SV=1	0	43.333	35.474	7	12	7	1	327	36.1	5.73	High	High		1.273	88	112	5.31	0	37.98	7
FALSE	High	Master Protein	Q9UBW8	COP9 signalosome complex subunit 7a OS=Homo sapiens OX=9606 GN=COPS7A PE=1 SV=1	0	14.147	19.6364	3	4	3	1	275	30.3	8.22	High	High		1.021	99	101	0.719	0	12.44	3
FALSE	High	Master Protein	Q9H9Q2	COP9 signalosome complex subunit 7b OS=Homo sapiens OX=9606 GN=COPS7B PE=1 SV=1	0	15.848	10.6061	2	3	2	1	264	29.6	6.15	High	High		1.33	85.9	114.1	0.701	0	14.87	2
FALSE	High	Master Protein	Q99627	COP9 signalosome complex subunit 8 OS=Homo sapiens OX=9606 GN=COPS8 PE=1 SV=1	0	20.529	23.9234	3	8	3	1	209	23.2	5.38	High	High		0.819	110	90	2.162	0	24.78	3
FALSE	High	Master Protein	O75131	Copine-3 OS=Homo sapiens OX=9606 GN=CPNE3 PE=1 SV=1	0	116.934	31.8436	13	31	12	1	537	60.1	5.85	High	High		0.934	103.4	96.6	9	1	106.29	13
FALSE	High	Master Protein	Q96A23	Copine-4 OS=Homo sapiens OX=9606 GN=CPNE4 PE=1 SV=1	0.001	6.751	3.41113	2	5	1	1	557	62.4	6.33	High	Peak Found					0.241	0	5.33	2
FALSE	Medium	Master Protein	P57737	Coronin-7 OS=Homo sapiens OX=9606 GN=CORO7 PE=1 SV=2	0.02	2.671	1.18919	1	1	1	1	925	100.5	5.8	Not Found	Not Found					0.058	0	1.85	1
FALSE	Low	Master Protein	Q8WZ74	Cortactin-binding protein 2 OS=Homo sapiens OX=9606 GN=CTTNBP2 PE=1 SV=1	0.108	0.743	1.14251	1	1	1	1	1663	180.9	7.93	Not Found	Not Found					0.022	0	0	1
FALSE	Medium	Master Protein	P12532	Creatine kinase U-type, mitochondrial OS=Homo sapiens OX=9606 GN=CKMT1A PE=1 SV=1	0.035	1.852	2.39808	1	1	1	1	417	47	8.34	Not Found	Not Found					0.089	0	2.48	1
FALSE	High	Master Protein	Q92793	CREB-binding protein OS=Homo sapiens OX=9606 GN=CREBBP PE=1 SV=3	0	12.429	2.2932	4	5	3	1	2442	265.2	8.53	High	High		1.109	94.8	105.2	0.121	0	5.6	4
FALSE	High	Master Protein	Q9BZJ0	Crooked neck-like protein 1 OS=Homo sapiens OX=9606 GN=CRNKL1 PE=1 SV=4	0	56.505	17.8066	13	17	13	1	848	100.4	8	High	High		1.221	90.1	109.9	1.012	0	33.52	13
FALSE	Medium	Master Protein	Q2NKJ3	CST complex subunit CTC1 OS=Homo sapiens OX=9606 GN=CTC1 PE=1 SV=2	0.034	1.917	1.0682	1	1	1	1	1217	134.5	7.88	High	Not Found		0.01	200		0.033	0	1.75	1
FALSE	High	Master Protein	O15194	CTD small phosphatase-like protein OS=Homo sapiens OX=9606 GN=CTDSPL PE=1 SV=2	0	8.252	3.62319	1	2	1	1	276	31.1	5.54	High	High		1.228	89.8	110.2	0.389	0	8.78	1
FALSE	High	Master Protein	P17812	CTP synthase 1 OS=Homo sapiens OX=9606 GN=CTPS1 PE=1 SV=2	0	160.46	47.3773	19	45	18	1	591	66.6	6.46	High	High		0.952	102.4	97.6	11.115	1	155.03	19
FALSE	High	Master Protein	Q9NRF8	CTP synthase 2 OS=Homo sapiens OX=9606 GN=CTPS2 PE=1 SV=1	0	37.47	17.0648	8	13	7	1	586	65.6	6.9	High	High		1.033	98.4	101.6	0.947	0	37.02	8
FALSE	Medium	Master Protein	O95319	CUGBP Elav-like family member 2 OS=Homo sapiens OX=9606 GN=CELF2 PE=1 SV=1	0.018	2.815	1.9685	1	1	1	1	508	54.3	8.76	Peak Found	High					0.11	0	2.76	1
FALSE	High	Master Protein	Q13616	Cullin-1 OS=Homo sapiens OX=9606 GN=CUL1 PE=1 SV=2	0	31.324	9.79381	6	7	6	1	776	89.6	8	High	High		1.1	95.2	104.8	0.348	0	22.02	6
FALSE	High	Master Protein	Q13617	Cullin-2 OS=Homo sapiens OX=9606 GN=CUL2 PE=1 SV=2	0	167.847	32.4832	20	42	20	1	745	86.9	6.92	High	High		1.094	95.5	104.5	5.31	0	139.56	20
FALSE	High	Master Protein	Q13618	Cullin-3 OS=Homo sapiens OX=9606 GN=CUL3 PE=1 SV=2	0	104.26	21.4844	13	33	13	1	768	88.9	8.48	High	High		1.012	99.4	100.6	2.092	0	110.91	13
FALSE	High	Master Protein	Q13619	Cullin-4A OS=Homo sapiens OX=9606 GN=CUL4A PE=1 SV=3	0	63.082	18.5771	13	20	6	1	759	87.6	8.13	High	High		1.893	69.1	130.9	1.099	0	48.57	13
FALSE	High	Master Protein	Q13620	Cullin-4B OS=Homo sapiens OX=9606 GN=CUL4B PE=1 SV=4	0	177.277	31.9825	23	51	16	1	913	103.9	7.37	High	High		1.277	87.8	112.2	3.87	6	156.55	23
FALSE	High	Master Protein	Q93034	Cullin-5 OS=Homo sapiens OX=9606 GN=CUL5 PE=1 SV=4	0	31.121	7.82051	5	7	5	1	780	90.9	7.94	High	High		0.713	116.7	83.3	0.355	0	19.09	5
FALSE	High	Master Protein	Q14999	Cullin-7 OS=Homo sapiens OX=9606 GN=CUL7 PE=1 SV=2	0	29.871	3.82803	5	8	5	1	1698	191	5.87	High	High		1.512	79.6	120.4	0.212	0	19.99	5
FALSE	High	Master Protein	Q86VP6	Cullin-associated NEDD8-dissociated protein 1 OS=Homo sapiens OX=9606 GN=CAND1 PE=1 SV=2	0	560.937	49.5935	49	204	49	1	1230	136.3	5.78	High	High		1.056	97.3	102.7	55.679	0	754.12	49
FALSE	High	Master Protein	Q9P0U4	CXXC-type zinc finger protein 1 OS=Homo sapiens OX=9606 GN=CXXC1 PE=1 SV=2	0	34.018	11.4329	5	9	5	1	656	75.7	8.24	High	High		1.169	92.2	107.8	0.808	0	23.97	5
FALSE	High	Master Protein	P06493	Cyclin-dependent kinase 1 OS=Homo sapiens OX=9606 GN=CDK1 PE=1 SV=3	0	114.949	67.0034	15	39	13	1	297	34.1	8.4	High	High		0.88	106.4	93.6	25.827	2	108.04	15
FALSE	High	Master Protein	Q9UQ88	Cyclin-dependent kinase 11A OS=Homo sapiens OX=9606 GN=CDK11A PE=1 SV=4	0	122.58	21.5837	14	34	2	1	783	91.3	5.36	High	High		1.083	96	104	4.065	11	100.27	14
FALSE	High	Master Protein	P21127	Cyclin-dependent kinase 11B OS=Homo sapiens OX=9606 GN=CDK11B PE=1 SV=4	0	112.754	19.4969	13	34	1	1	795	92.6	5.54	High	High		0.862	107.4	92.6	3.489	0	96.29	13
FALSE	High	Master Protein	Q00537	Cyclin-dependent kinase 17 OS=Homo sapiens OX=9606 GN=CDK17 PE=1 SV=2	0	9.151	3.05927	2	9	1	1	523	59.5	9.03	Not Found	Not Found					0.212	0	18.97	2
FALSE	High	Master Protein	P24941	Cyclin-dependent kinase 2 OS=Homo sapiens OX=9606 GN=CDK2 PE=1 SV=2	0	25.303	20.1342	5	13	3	1	298	33.9	8.68	High	Peak Found		0.522	131.4	68.6	1.081	0	30.39	5
FALSE	High	Master Protein	P11802	Cyclin-dependent kinase 4 OS=Homo sapiens OX=9606 GN=CDK4 PE=1 SV=2	0	22.956	20.132	5	14	4	1	303	33.7	7.01	High	High		0.666	120.1	79.9	1.512	0	36.1	5
FALSE	High	Master Protein	P50750	Cyclin-dependent kinase 9 OS=Homo sapiens OX=9606 GN=CDK9 PE=1 SV=3	0	78.967	30.1075	10	32	9	1	372	42.8	8.79	High	High		0.892	105.7	94.3	7.254	0	91.15	10
FALSE	High	Master Protein	Q00535	Cyclin-dependent-like kinase 5 OS=Homo sapiens OX=9606 GN=CDK5 PE=1 SV=3	0	32.603	25.6849	6	16	5	1	292	33.3	7.66	High	High		0.977	101.2	98.8	1.848	0	35.07	6
FALSE	High	Master Protein	O14976	Cyclin-G-associated kinase OS=Homo sapiens OX=9606 GN=GAK PE=1 SV=2	0	202.106	27.8413	26	50	26	1	1311	143.1	5.73	High	High		0.98	101	99	3.404	0	181.44	26
FALSE	High	Master Protein	Q9UK58	Cyclin-L1 OS=Homo sapiens OX=9606 GN=CCNL1 PE=1 SV=1	0.005	4.973	2.85171	1	1	1	1	526	59.6	10.7	Not Found	Not Found					0.093	0	4.6	1
FALSE	High	Master Protein	O60563	Cyclin-T1 OS=Homo sapiens OX=9606 GN=CCNT1 PE=1 SV=1	0	33.282	13.4986	5	13	5	1	726	80.6	8.78	High	High		1.069	96.7	103.3	0.778	0	50.13	5
FALSE	High	Master Protein	Q5T2Q4	Cyclin-Y-like protein 2 OS=Homo sapiens OX=9606 GN=CCNYL2 PE=3 SV=2	0.01	3.53	3.04709	1	1	1	1	361	41.3	6.64	Peak Found	High		1.362	84.7	115.3	0.122	0	2.01	1
FALSE	High	Master Protein	P0DN79	Cystathionine beta-synthase-like protein OS=Homo sapiens OX=9606 GN=CBSL PE=1 SV=1	0	48.201	17.7858	6	12	6	1	551	60.5	6.65	High	High		1.145	93.2	106.8	1.31	0	35.01	6
FALSE	High	Master Protein	P52943	Cysteine-rich protein 2 OS=Homo sapiens OX=9606 GN=CRIP2 PE=1 SV=1	0	17.841	21.1538	3	4	3	1	208	22.5	8.72	High	High		0.691	118.3	81.7	1.031	0	15.08	3
FALSE	High	Master Protein	Q6UXH1	Cysteine-rich with EGF-like domain protein 2 OS=Homo sapiens OX=9606 GN=CRELD2 PE=1 SV=1	0	44.816	17.847	4	14	4	1	353	38.2	4.59	High	High		1.013	99.3	100.7	2.162	0	56.32	4
FALSE	High	Master Protein	P22695	Cytochrome b-c1 complex subunit 2, mitochondrial OS=Homo sapiens OX=9606 GN=UQCRC2 PE=1 SV=3	0	36.975	20.3091	6	8	6	1	453	48.4	8.63	High	High		0.742	114.8	85.2	1.089	0	28.73	6
FALSE	Low	Master Protein	Q16696	Cytochrome P450 2A13 OS=Homo sapiens OX=9606 GN=CYP2A13 PE=1 SV=3	0.123	0.642	5.66802	1	1	1	1	494	56.7	9.28	Not Found	Not Found					0.061	0	2.77	1
FALSE	High	Master Protein	Q14204	Cytoplasmic dynein 1 heavy chain 1 OS=Homo sapiens OX=9606 GN=DYNC1H1 PE=1 SV=5	0	428.344	19.6298	70	121	70	1	4646	532.1	6.4	High	High		1.746	72.8	127.2	1.411	0	328.15	70
FALSE	High	Master Protein	Q13409	Cytoplasmic dynein 1 intermediate chain 2 OS=Homo sapiens OX=9606 GN=DYNC1I2 PE=1 SV=3	0	14.061	5.48589	2	3	2	1	638	71.4	5.2	High	High		0.977	101.2	98.8	0.269	0	11.55	2
FALSE	High	Master Protein	Q9Y6G9	Cytoplasmic dynein 1 light intermediate chain 1 OS=Homo sapiens OX=9606 GN=DYNC1LI1 PE=1 SV=3	0	32.668	14.5315	5	9	4	1	523	56.5	6.42	High	High		0.814	110.2	89.8	0.874	0	21.22	5
FALSE	High	Master Protein	O43237	Cytoplasmic dynein 1 light intermediate chain 2 OS=Homo sapiens OX=9606 GN=DYNC1LI2 PE=1 SV=1	0	24.55	19.1057	6	8	5	1	492	54.1	6.38	High	High		1.605	76.8	123.2	0.812	0	19.5	6
FALSE	High	Master Protein	Q7L576	Cytoplasmic FMR1-interacting protein 1 OS=Homo sapiens OX=9606 GN=CYFIP1 PE=1 SV=1	0	95.983	14.6848	16	25	9	1	1253	145.1	6.9	High	High		0.798	111.2	88.8	1.133	5	69.83	16
FALSE	High	Master Protein	Q96F07	Cytoplasmic FMR1-interacting protein 2 OS=Homo sapiens OX=9606 GN=CYFIP2 PE=1 SV=2	0	37.005	6.96401	8	16	1	1	1278	148.3	7.31	Not Found	Not Found					0.367	0	35.33	8
FALSE	Medium	Master Protein	Q7Z7A3	Cytoplasmic tRNA 2-thiolation protein 1 OS=Homo sapiens OX=9606 GN=CTU1 PE=1 SV=1	0.034	1.907	9.1954	2	2	2	1	348	36.4	9.2	High	Peak Found		1.096	95.4	104.6	0.245	0	5.08	2
FALSE	High	Master Protein	Q2VPK5	Cytoplasmic tRNA 2-thiolation protein 2 OS=Homo sapiens OX=9606 GN=CTU2 PE=1 SV=1	0	44.255	14.9515	7	12	7	1	515	56.1	6.32	High	High		0.893	105.6	94.4	1.438	0	33.03	7
FALSE	High	Master Protein	Q14008	Cytoskeleton-associated protein 5 OS=Homo sapiens OX=9606 GN=CKAP5 PE=1 SV=3	0	177.273	19.3898	31	48	31	1	2032	225.4	7.8	High	High		1.032	98.4	101.6	1.318	0	132.42	31
FALSE	High	Master Protein	P28838	Cytosol aminopeptidase OS=Homo sapiens OX=9606 GN=LAP3 PE=1 SV=3	0	7.753	7.32177	3	3	3	1	519	56.1	7.93	High	Peak Found		1.091	95.7	104.3	0.218	0	6.36	3
FALSE	High	Master Protein	P53384	Cytosolic Fe-S cluster assembly factor NUBP1 OS=Homo sapiens OX=9606 GN=NUBP1 PE=1 SV=2	0	12.298	14.0625	3	4	3	1	320	34.5	5.33	High	High	Acetyl [N-Term]	1.227	89.8	110.2	0.848	0	10.65	3
FALSE	High	Master Protein	Q9Y5Y2	Cytosolic Fe-S cluster assembly factor NUBP2 OS=Homo sapiens OX=9606 GN=NUBP2 PE=1 SV=1	0	71.886	49.4465	7	18	7	1	271	28.8	5.83	High	High		1.001	99.9	100.1	9	0	81.79	7
FALSE	High	Master Protein	O43175	D-3-phosphoglycerate dehydrogenase OS=Homo sapiens OX=9606 GN=PHGDH PE=1 SV=4	0	228.711	46.5291	19	96	19	1	533	56.6	6.71	High	High		1.074	96.4	103.6	50.795	0	408.42	19
FALSE	High	Master Protein	Q9UKG1	DCC-interacting protein 13-alpha OS=Homo sapiens OX=9606 GN=APPL1 PE=1 SV=1	0	29.998	11.2835	5	8	5	1	709	79.6	5.41	High	High		1.237	89.4	110.6	0.482	0	31.48	5
FALSE	High	Master Protein	Q8NEU8	DCC-interacting protein 13-beta OS=Homo sapiens OX=9606 GN=APPL2 PE=1 SV=3	0	35.446	14.1566	7	9	7	1	664	74.4	4.94	High	High		0.251	159.9	40.1	0.52	0	23.99	7
FALSE	High	Master Protein	Q8IWE4	DCN1-like protein 3 OS=Homo sapiens OX=9606 GN=DCUN1D3 PE=1 SV=1	0	9.589	6.57895	1	2	1	1	304	34.3	5.12	High	High		0.191	167.9	32.1	0.274	0	7.99	1
FALSE	Medium	Master Protein	Q9BTE7	DCN1-like protein 5 OS=Homo sapiens OX=9606 GN=DCUN1D5 PE=1 SV=1	0.033	1.973	4.64135	1	1	1	1	237	27.5	5.58	Not Found	Not Found					0.166	0	0	1
FALSE	High	Master Protein	Q9Y4B6	DDB1- and CUL4-associated factor 1 OS=Homo sapiens OX=9606 GN=DCAF1 PE=1 SV=3	0	125.948	17.1201	19	39	19	1	1507	168.9	5.06	High	High		0.992	100.4	99.6	1.581	0	110.1	19
FALSE	High	Master Protein	Q5QP82	DDB1- and CUL4-associated factor 10 OS=Homo sapiens OX=9606 GN=DCAF10 PE=1 SV=1	0.005	4.729	2.50447	1	1	1	1	559	60.5	7.5	Peak Found	High		1.478	80.7	119.3	0.072	0	2.86	1
FALSE	High	Master Protein	P61962	DDB1- and CUL4-associated factor 7 OS=Homo sapiens OX=9606 GN=DCAF7 PE=1 SV=1	0	25.129	17.8363	5	9	5	1	342	38.9	5.52	High	High		1.435	82.1	117.9	1.336	0	23.3	5
FALSE	High	Master Protein	Q9UER7	Death domain-associated protein 6 OS=Homo sapiens OX=9606 GN=DAXX PE=1 SV=2	0.006	4.034	1.89189	1	1	1	1	740	81.3	4.87	Not Found	Not Found					0.08	0	3.6	1
FALSE	High	Master Protein	Q96HP0	Dedicator of cytokinesis protein 6 OS=Homo sapiens OX=9606 GN=DOCK6 PE=1 SV=3	0	163.417	18.5149	26	43	22	1	2047	229.4	6.74	High	High		0.736	115.2	84.8	1.209	2	139.31	26
FALSE	High	Master Protein	Q96N67	Dedicator of cytokinesis protein 7 OS=Homo sapiens OX=9606 GN=DOCK7 PE=1 SV=4	0	49.552	6.16822	10	14	6	1	2140	242.4	6.8	High	High		0.954	102.4	97.6	0.279	1	32.42	10
FALSE	High	Master Protein	Q8NF50	Dedicator of cytokinesis protein 8 OS=Homo sapiens OX=9606 GN=DOCK8 PE=1 SV=3	0	16.83	1.33397	3	5	1	1	2099	238.4	6.87	High	Not Found					0.097	0	6.92	3
FALSE	High	Master Protein	Q9BTZ2	Dehydrogenase/reductase SDR family member 4 OS=Homo sapiens OX=9606 GN=DHRS4 PE=1 SV=3	0	10.801	5.03597	2	3	2	1	278	29.5	8.56	High	High		1.072	96.5	103.5	0.468	0	8.62	2
FALSE	Low	Master Protein	P30038	Delta-1-pyrroline-5-carboxylate dehydrogenase, mitochondrial OS=Homo sapiens OX=9606 GN=ALDH4A1 PE=1 SV=3	0.09	0.891	2.30906	1	1	1	1	563	61.7	8.07	Not Found	Not Found					0.061	0	0	1
FALSE	High	Master Protein	P54886	Delta-1-pyrroline-5-carboxylate synthase OS=Homo sapiens OX=9606 GN=ALDH18A1 PE=1 SV=2	0	93.111	21.8868	15	25	15	1	795	87.2	7.12	High	High		1.052	97.4	102.6	1.894	0	84.05	15
FALSE	High	Master Protein	Q13011	Delta(3,5)-Delta(2,4)-dienoyl-CoA isomerase, mitochondrial OS=Homo sapiens OX=9606 GN=ECH1 PE=1 SV=2	0	24.732	11.2805	3	6	3	1	328	35.8	8	High	High		0.697	117.8	82.2	0.874	0	20.36	3
FALSE	High	Master Protein	Q9H6A0	DENN domain-containing protein 2D OS=Homo sapiens OX=9606 GN=DENND2D PE=1 SV=2	0	10	6.79406	2	2	2	1	471	53.6	7.64	Peak Found	High		0.607	124.5	75.5	0.222	0	7.92	2
FALSE	High	Master Protein	Q5VZ89	DENN domain-containing protein 4C OS=Homo sapiens OX=9606 GN=DENND4C PE=1 SV=3	0	19.681	2.77632	4	5	4	1	1909	212.6	6.83	High	High		1.142	93.4	106.6	0.11	0	16.12	4
FALSE	High	Master Protein	Q9NZJ0	Denticleless protein homolog OS=Homo sapiens OX=9606 GN=DTL PE=1 SV=3	0	8.116	2.46575	1	2	1	1	730	79.4	8.87	High	High		0.902	105.2	94.8	0.122	0	7.7	1
FALSE	High	Master Protein	Q9Y3Z3	Deoxynucleoside triphosphate triphosphohydrolase SAMHD1 OS=Homo sapiens OX=9606 GN=SAMHD1 PE=1 SV=2	0	191.185	57.8275	30	59	30	1	626	72.2	7.14	High	High		0.727	115.8	84.2	14.672	0	190.89	30
FALSE	Medium	Master Protein	Q9BUN8	Derlin-1 OS=Homo sapiens OX=9606 GN=DERL1 PE=1 SV=1	0.039	1.769	4.38247	1	1	1	1	251	28.8	9.51	High	Not Found		0.01	200		0.194	0	0	1
FALSE	High	Master Protein	P81605	Dermcidin OS=Homo sapiens OX=9606 GN=DCD PE=1 SV=2	0.007	3.955	10	1	2	1	1	110	11.3	6.54	High	Not Found		0.01	200		0.334	0	6.43	1
FALSE	High	Master Protein	P17661	Desmin OS=Homo sapiens OX=9606 GN=DES PE=1 SV=3	0.001	6.528	4.04255	2	6	1	1	470	53.5	5.27	Not Found	High		100		200	0.212	0	8.05	2
FALSE	Low	Master Protein	Q08554	Desmocollin-1 OS=Homo sapiens OX=9606 GN=DSC1 PE=1 SV=2	0.092	0.872	1.90157	1	1	1	1	894	99.9	5.43	High	Not Found					0.044	0	1.69	1
FALSE	High	Master Protein	Q02413	Desmoglein-1 OS=Homo sapiens OX=9606 GN=DSG1 PE=1 SV=2	0	7.995	3.14585	2	2	2	1	1049	113.7	5.03	High	Not Found		0.01	200		0.096	0	8.02	2
FALSE	High	Master Protein	Q14126	Desmoglein-2 OS=Homo sapiens OX=9606 GN=DSG2 PE=1 SV=2	0	72.368	17.6208	13	20	13	1	1118	122.2	5.24	High	High		1.25	88.9	111.1	1.183	0	55.54	13
FALSE	High	Master Protein	P15924	Desmoplakin OS=Homo sapiens OX=9606 GN=DSP PE=1 SV=3	0	666.825	38.6973	86	185	86	1	2871	331.6	6.81	High	High		0.901	105.2	94.8	5.239	0	625.78	86
FALSE	High	Master Protein	P60981	Destrin OS=Homo sapiens OX=9606 GN=DSTN PE=1 SV=3	0	23.978	32.7273	6	11	6	1	165	18.5	7.85	High	High		1.107	94.9	105.1	3.924	0	30.58	6
FALSE	High	Master Protein	Q96JH7	Deubiquitinating protein VCIP135 OS=Homo sapiens OX=9606 GN=VCPIP1 PE=1 SV=2	0	22.339	3.76432	3	5	3	1	1222	134.2	7.2	High	High		0.988	100.6	99.4	0.151	0	17.08	3
FALSE	High	Master Protein	Q9Y295	Developmentally-regulated GTP-binding protein 1 OS=Homo sapiens OX=9606 GN=DRG1 PE=1 SV=1	0	91.117	38.6921	11	29	11	1	367	40.5	8.9	High	High		0.841	108.6	91.4	5.918	0	99.66	11
FALSE	High	Master Protein	P55039	Developmentally-regulated GTP-binding protein 2 OS=Homo sapiens OX=9606 GN=DRG2 PE=1 SV=1	0	27.688	18.6813	5	7	5	1	364	40.7	8.88	High	High		1.564	78	122	0.905	0	22.79	5
FALSE	High	Master Protein	Q9NR28	Diablo homolog, mitochondrial OS=Homo sapiens OX=9606 GN=DIABLO PE=1 SV=1	0	47.83	25.523	5	12	5	1	239	27.1	5.9	High	High		0.921	104.1	95.9	3.437	0	39.17	5
FALSE	High	Master Protein	P09622	Dihydrolipoyl dehydrogenase, mitochondrial OS=Homo sapiens OX=9606 GN=DLD PE=1 SV=2	0	24.111	8.84086	3	6	3	1	509	54.1	7.85	High	High		0.846	108.3	91.7	0.585	0	23.34	3
FALSE	High	Master Protein	P10515	Dihydrolipoyllysine-residue acetyltransferase component of pyruvate dehydrogenase complex, mitochondrial OS=Homo sapiens OX=9606 GN=DLAT PE=1 SV=3	0.006	4.164	2.62751	1	1	1	1	647	69	7.84	Not Found	Not Found					0.064	0	3.25	1
FALSE	High	Master Protein	Q9UHL4	Dipeptidyl peptidase 2 OS=Homo sapiens OX=9606 GN=DPP7 PE=1 SV=3	0	8.93	10.1626	2	3	2	1	492	54.3	6.32	High	High		0.763	113.4	86.6	0.28	0	8.96	2
FALSE	High	Master Protein	Q9Y4D1	Disheveled-associated activator of morphogenesis 1 OS=Homo sapiens OX=9606 GN=DAAM1 PE=1 SV=2	0	22.539	4.91651	5	6	5	1	1078	123.4	7.23	High	High		0.942	103	97	0.218	0	12.41	5
FALSE	High	Master Protein	Q13444	Disintegrin and metalloproteinase domain-containing protein 15 OS=Homo sapiens OX=9606 GN=ADAM15 PE=1 SV=4	0	21.583	6.95249	4	5	4	1	863	92.9	6.73	High	High		0.738	115.1	84.9	0.278	0	12.55	4
FALSE	High	Master Protein	Q13443	Disintegrin and metalloproteinase domain-containing protein 9 OS=Homo sapiens OX=9606 GN=ADAM9 PE=1 SV=1	0	9.517	1.7094	1	2	1	1	819	90.5	7.52	High	High		1.14	93.5	106.5	0.091	0	6.11	1
FALSE	Low	Master Protein	Q9NRI5	Disrupted in schizophrenia 1 protein OS=Homo sapiens OX=9606 GN=DISC1 PE=1 SV=3	0.168	0.43	0.936768	1	1	1	1	854	93.6	6.37	Not Found	Not Found					0.043	0	1.8	1
FALSE	High	Master Protein	Q8TDJ6	DmX-like protein 2 OS=Homo sapiens OX=9606 GN=DMXL2 PE=1 SV=2	0	127.702	10.3426	21	30	21	1	3036	339.4	6.38	High	High		0.996	100.2	99.8	0.516	0	102.89	21
FALSE	High	Master Protein	Q16531	DNA damage-binding protein 1 OS=Homo sapiens OX=9606 GN=DDB1 PE=1 SV=1	0	192.866	24.8246	23	52	23	1	1140	126.9	5.26	High	High		0.953	102.4	97.6	4.673	0	154.08	23
FALSE	Low	Master Protein	Q03468	DNA excision repair protein ERCC-6 OS=Homo sapiens OX=9606 GN=ERCC6 PE=1 SV=1	0.12	0.659	0.937709	1	1	1	1	1493	168.3	8.09	High	Not Found					0.028	0	0	1
FALSE	High	Master Protein	P18858	DNA ligase 1 OS=Homo sapiens OX=9606 GN=LIG1 PE=1 SV=1	0	173.275	32.3177	21	48	21	1	919	101.7	5.62	High	High		1.216	90.2	109.8	4.456	0	162.11	21
FALSE	High	Master Protein	P40692	DNA mismatch repair protein Mlh1 OS=Homo sapiens OX=9606 GN=MLH1 PE=1 SV=1	0	123.496	36.1111	21	33	21	1	756	84.5	5.72	High	High		1.061	97	103	3.016	0	91.7	21
FALSE	High	Master Protein	P43246	DNA mismatch repair protein Msh2 OS=Homo sapiens OX=9606 GN=MSH2 PE=1 SV=1	0	123.616	22.4839	17	31	17	1	934	104.7	5.77	High	High		1.305	86.8	113.2	2.227	0	95.3	17
FALSE	High	Master Protein	P52701	DNA mismatch repair protein Msh6 OS=Homo sapiens OX=9606 GN=MSH6 PE=1 SV=2	0	34.155	6.76471	8	9	8	1	1360	152.7	6.9	High	High		1.395	83.5	116.5	0.288	0	20.74	8
FALSE	High	Master Protein	P09884	DNA polymerase alpha catalytic subunit OS=Homo sapiens OX=9606 GN=POLA1 PE=1 SV=2	0.005	4.611	1.16279	1	1	1	1	1462	165.8	5.85	Not Found	Not Found					0.027	0	3.62	1
FALSE	High	Master Protein	Q14181	DNA polymerase alpha subunit B OS=Homo sapiens OX=9606 GN=POLA2 PE=1 SV=2	0	8.705	5.18395	2	2	2	1	598	65.9	5.24	High	Peak Found					0.179	0	5.24	2
FALSE	High	Master Protein	P28340	DNA polymerase delta catalytic subunit OS=Homo sapiens OX=9606 GN=POLD1 PE=1 SV=2	0	105.311	23.4869	20	29	20	1	1107	123.6	7.03	High	High		0.881	106.3	93.7	1.262	0	77.4	20
FALSE	Medium	Master Protein	P49005	DNA polymerase delta subunit 2 OS=Homo sapiens OX=9606 GN=POLD2 PE=1 SV=1	0.02	2.681	3.19829	1	1	1	1	469	51.3	5.58	High	Not Found					0.101	0	2.32	1
FALSE	High	Master Protein	Q07864	DNA polymerase epsilon catalytic subunit A OS=Homo sapiens OX=9606 GN=POLE PE=1 SV=5	0	72.921	7.52406	14	20	14	1	2286	261.4	6.39	High	High		0.657	120.7	79.3	0.417	0	56.76	14
FALSE	High	Master Protein	P56282	DNA polymerase epsilon subunit 2 OS=Homo sapiens OX=9606 GN=POLE2 PE=1 SV=2	0.005	4.466	3.22581	1	1	1	1	527	59.5	6.35	High	Peak Found					0.077	0	3.49	1
FALSE	Low	Master Protein	O60673	DNA polymerase zeta catalytic subunit OS=Homo sapiens OX=9606 GN=REV3L PE=1 SV=2	0.156	0.474	0.255591	1	1	1	1	3130	352.6	8.47	Not Found	Not Found					0.013	0	1.6	1
FALSE	Medium	Master Protein	P49643	DNA primase large subunit OS=Homo sapiens OX=9606 GN=PRIM2 PE=1 SV=2	0.018	2.872	3.73281	2	2	2	1	509	58.8	7.91	Peak Found	High		1.689	74.4	125.6	0.136	0	4.45	2
FALSE	High	Master Protein	Q9Y620	DNA repair and recombination protein RAD54B OS=Homo sapiens OX=9606 GN=RAD54B PE=1 SV=1	0	20.521	6.37363	4	6	4	1	910	102.9	8.12	High	High		0.729	115.7	84.3	0.264	0	14.28	4
FALSE	High	Master Protein	Q92889	DNA repair endonuclease XPF OS=Homo sapiens OX=9606 GN=ERCC4 PE=1 SV=3	0	8.2	1.31004	1	2	1	1	916	104.4	6.93	High	High					0.083	0	5.59	1
FALSE	High	Master Protein	P28715	DNA repair protein complementing XP-G cells OS=Homo sapiens OX=9606 GN=ERCC5 PE=1 SV=3	0	8.257	1.26476	1	3	1	1	1186	133	5.22	Not Found	Not Found					0.075	0	4.34	1
FALSE	High	Master Protein	Q92878	DNA repair protein RAD50 OS=Homo sapiens OX=9606 GN=RAD50 PE=1 SV=1	0	364.503	36.0518	41	103	41	1	1312	153.8	6.89	High	High		1.135	93.7	106.3	7.076	0	341	41
FALSE	High	Master Protein	Q06609	DNA repair protein RAD51 homolog 1 OS=Homo sapiens OX=9606 GN=RAD51 PE=1 SV=1	0	12.966	18.2891	4	4	4	1	339	36.9	5.6	High	Peak Found					0.52	0	12.66	4
FALSE	High	Master Protein	O43502	DNA repair protein RAD51 homolog 3 OS=Homo sapiens OX=9606 GN=RAD51C PE=1 SV=1	0	10.875	10.9043	3	3	3	1	376	42.2	6.74	Peak Found	High		1.453	81.5	118.5	0.35	0	8.81	3
FALSE	Medium	Master Protein	O43542	DNA repair protein XRCC3 OS=Homo sapiens OX=9606 GN=XRCC3 PE=1 SV=1	0.018	2.849	3.75723	1	1	1	1	346	37.8	8.48	Peak Found	High		1.424	82.5	117.5	0.105	0	2.96	1
FALSE	High	Master Protein	P49736	DNA replication licensing factor MCM2 OS=Homo sapiens OX=9606 GN=MCM2 PE=1 SV=4	0	96.658	19.6903	14	27	14	1	904	101.8	5.52	High	High		1.32	86.2	113.8	1.731	0	85.04	14
FALSE	High	Master Protein	P25205	DNA replication licensing factor MCM3 OS=Homo sapiens OX=9606 GN=MCM3 PE=1 SV=3	0	140.986	28.0941	18	35	18	1	808	90.9	5.77	High	High		1.252	88.8	111.2	3.151	0	116.77	18
FALSE	High	Master Protein	P33991	DNA replication licensing factor MCM4 OS=Homo sapiens OX=9606 GN=MCM4 PE=1 SV=5	0	209.36	37.6593	23	59	23	1	863	96.5	6.74	High	High		1.101	95.2	104.8	7.377	0	216.18	23
FALSE	High	Master Protein	P33992	DNA replication licensing factor MCM5 OS=Homo sapiens OX=9606 GN=MCM5 PE=1 SV=5	0	182.795	40.5995	21	60	21	1	734	82.2	8.37	High	High		1.218	90.2	109.8	7.318	0	189.19	21
FALSE	High	Master Protein	Q14566	DNA replication licensing factor MCM6 OS=Homo sapiens OX=9606 GN=MCM6 PE=1 SV=1	0	69.689	15.3471	10	19	10	1	821	92.8	5.41	High	High		1.139	93.5	106.5	1.069	0	56.81	10
FALSE	High	Master Protein	P33993	DNA replication licensing factor MCM7 OS=Homo sapiens OX=9606 GN=MCM7 PE=1 SV=4	0	360.74	52.1558	29	124	29	1	719	81.3	6.46	High	High		1.112	94.7	105.3	52.6	0	433.96	29
FALSE	High	Master Protein	Q13472	DNA topoisomerase 3-alpha OS=Homo sapiens OX=9606 GN=TOP3A PE=1 SV=1	0	8.382	1.6983	1	2	1	1	1001	112.3	8.34	High	High		0.886	106.1	93.9	0.078	0	9.11	1
FALSE	High	Master Protein	P78527	DNA-dependent protein kinase catalytic subunit OS=Homo sapiens OX=9606 GN=PRKDC PE=1 SV=3	0	633.972	28.2703	93	174	93	1	4128	468.8	7.12	High	High		1.132	93.8	106.2	3.451	0	522.14	93
FALSE	High	Master Protein	Q9GZS1	DNA-directed RNA polymerase I subunit RPA49 OS=Homo sapiens OX=9606 GN=POLR1E PE=1 SV=2	0	21.704	10.395	4	7	4	1	481	53.9	8.56	High	High		1.14	93.4	106.6	0.859	0	12.56	4
FALSE	High	Master Protein	P24928	DNA-directed RNA polymerase II subunit RPB1 OS=Homo sapiens OX=9606 GN=POLR2A PE=1 SV=2	0	68.43	10.0508	13	20	13	1	1970	217	7.37	High	High		1.028	98.6	101.4	0.482	0	55.18	13
FALSE	High	Master Protein	P30876	DNA-directed RNA polymerase II subunit RPB2 OS=Homo sapiens OX=9606 GN=POLR2B PE=1 SV=1	0	144.45	25.3833	23	41	23	1	1174	133.8	6.87	High	High		0.765	113.3	86.7	2.162	0	114.66	23
FALSE	High	Master Protein	P19387	DNA-directed RNA polymerase II subunit RPB3 OS=Homo sapiens OX=9606 GN=POLR2C PE=1 SV=2	0	21.17	18.9091	3	5	3	1	275	31.4	4.92	High	High		1.121	94.3	105.7	0.968	0	15.56	3
FALSE	High	Master Protein	P62487	DNA-directed RNA polymerase II subunit RPB7 OS=Homo sapiens OX=9606 GN=POLR2G PE=1 SV=1	0.006	4.131	13.9535	2	2	2	1	172	19.3	5.54	High	High		0.683	118.8	81.2	0.585	0	3.85	2
FALSE	High	Master Protein	O14802	DNA-directed RNA polymerase III subunit RPC1 OS=Homo sapiens OX=9606 GN=POLR3A PE=1 SV=2	0	107.886	21.0072	22	33	22	1	1390	155.5	8.48	High	High		1.098	95.3	104.7	1.121	0	78.76	22
FALSE	High	Master Protein	Q9NW08	DNA-directed RNA polymerase III subunit RPC2 OS=Homo sapiens OX=9606 GN=POLR3B PE=1 SV=2	0	25.476	6.35481	6	8	6	1	1133	127.7	8.5	High	High		0.804	110.9	89.1	0.292	0	16.89	6
FALSE	High	Master Protein	Q9BUI4	DNA-directed RNA polymerase III subunit RPC3 OS=Homo sapiens OX=9606 GN=POLR3C PE=1 SV=1	0	131.328	44.382	16	31	16	1	534	60.6	7.31	High	High		1.246	89	111	6.686	0	112.88	16
FALSE	High	Master Protein	P05423	DNA-directed RNA polymerase III subunit RPC4 OS=Homo sapiens OX=9606 GN=POLR3D PE=1 SV=2	0	32.427	16.8342	5	10	5	1	398	44.4	6.98	High	High		1.512	79.6	120.4	1.089	0	32.03	5
FALSE	High	Master Protein	Q9NVU0	DNA-directed RNA polymerase III subunit RPC5 OS=Homo sapiens OX=9606 GN=POLR3E PE=1 SV=1	0	63.831	23.4463	11	18	11	1	708	79.8	6.47	High	High		1.353	85	115	1.154	0	63.22	11
FALSE	High	Master Protein	Q9H1D9	DNA-directed RNA polymerase III subunit RPC6 OS=Homo sapiens OX=9606 GN=POLR3F PE=1 SV=1	0.001	7.202	7.91139	2	2	2	1	316	35.7	6.11	High	High		0.01	200		0.259	0	4.82	2
FALSE	High	Master Protein	Q9Y535	DNA-directed RNA polymerase III subunit RPC8 OS=Homo sapiens OX=9606 GN=POLR3H PE=1 SV=1	0	8.842	22.0588	2	2	2	1	204	22.9	4.58	Peak Found	High		0.829	109.4	90.6	0.585	0	7.23	2
FALSE	High	Master Protein	O15160	DNA-directed RNA polymerases I and III subunit RPAC1 OS=Homo sapiens OX=9606 GN=POLR1C PE=1 SV=1	0	47.951	29.4798	7	12	7	1	346	39.2	5.5	High	High		1.118	94.4	105.6	3.281	0	37.44	7
FALSE	High	Master Protein	P19388	DNA-directed RNA polymerases I, II, and III subunit RPABC1 OS=Homo sapiens OX=9606 GN=POLR2E PE=1 SV=4	0	20.388	16.6667	3	5	3	1	210	24.5	5.95	High	High		1.809	71.2	128.8	1.424	0	15.76	3
FALSE	High	Master Protein	P52434	DNA-directed RNA polymerases I, II, and III subunit RPABC3 OS=Homo sapiens OX=9606 GN=POLR2H PE=1 SV=4	0	20.543	26.6667	3	5	3	1	150	17.1	4.68	High	High		0.01	200		2.162	0	11.39	3
FALSE	High	Master Protein	P31689	DnaJ homolog subfamily A member 1 OS=Homo sapiens OX=9606 GN=DNAJA1 PE=1 SV=2	0	119.583	42.8212	11	34	10	1	397	44.8	7.08	High	High		0.855	107.8	92.2	13.678	0	125.77	11
FALSE	High	Master Protein	O60884	DnaJ homolog subfamily A member 2 OS=Homo sapiens OX=9606 GN=DNAJA2 PE=1 SV=1	0	73.779	37.1359	8	17	8	1	412	45.7	6.48	High	High		1.03	98.5	101.5	2.981	0	74.61	8
FALSE	High	Master Protein	Q96EY1	DnaJ homolog subfamily A member 3, mitochondrial OS=Homo sapiens OX=9606 GN=DNAJA3 PE=1 SV=2	0	14.405	10.625	3	4	3	1	480	52.5	9.26	High	High		1.088	95.8	104.2	0.425	0	13.79	3
FALSE	High	Master Protein	P25685	DnaJ homolog subfamily B member 1 OS=Homo sapiens OX=9606 GN=DNAJB1 PE=1 SV=4	0	8.84	3.52941	1	2	1	1	340	38	8.63	High	High		0.979	101.1	98.9	0.233	0	6.1	1
FALSE	High	Master Protein	Q9UBS4	DnaJ homolog subfamily B member 11 OS=Homo sapiens OX=9606 GN=DNAJB11 PE=1 SV=1	0	53.493	30.7263	7	17	7	1	358	40.5	6.18	High	High		1.043	97.9	102.1	2.981	0	69.22	7
FALSE	High	Master Protein	O75190	DnaJ homolog subfamily B member 6 OS=Homo sapiens OX=9606 GN=DNAJB6 PE=1 SV=2	0	8.015	7.05521	2	2	2	1	326	36.1	9.16	High	High		1.409	83	117	0.359	0	6.34	2
FALSE	High	Master Protein	Q8IXB1	DnaJ homolog subfamily C member 10 OS=Homo sapiens OX=9606 GN=DNAJC10 PE=1 SV=2	0	88.677	18.285	10	22	10	1	793	91	7.18	High	High		1.092	95.6	104.4	2.455	0	72.02	10
FALSE	High	Master Protein	O75165	DnaJ homolog subfamily C member 13 OS=Homo sapiens OX=9606 GN=DNAJC13 PE=1 SV=5	0	657.79	43.7361	74	170	74	1	2243	254.3	6.74	High	High		1.08	96.1	103.9	14.793	0	593.86	74
FALSE	High	Master Protein	Q99615	DnaJ homolog subfamily C member 7 OS=Homo sapiens OX=9606 GN=DNAJC7 PE=1 SV=2	0.001	6.115	9.51417	3	3	3	1	494	56.4	6.96	High	High		4.09	39.3	160.7	0.205	0	8.28	3
FALSE	High	Master Protein	O60762	Dolichol-phosphate mannosyltransferase subunit 1 OS=Homo sapiens OX=9606 GN=DPM1 PE=1 SV=1	0.006	4.299	4.23077	1	1	1	1	260	29.6	9.57	Not Found	High					0.136	0	3.48	1
FALSE	Medium	Master Protein	Q9Y673	Dolichyl-phosphate beta-glucosyltransferase OS=Homo sapiens OX=9606 GN=ALG5 PE=1 SV=1	0.018	2.862	3.7037	1	1	1	1	324	36.9	9.28	Not Found	Not Found					0.116	0	0	1
FALSE	High	Master Protein	P49959	Double-strand break repair protein MRE11 OS=Homo sapiens OX=9606 GN=MRE11 PE=1 SV=3	0	89.38	29.2373	15	30	15	1	708	80.5	5.9	High	High		0.792	111.6	88.4	2.981	0	94.41	15
FALSE	High	Master Protein	O60216	Double-strand-break repair protein rad21 homolog OS=Homo sapiens OX=9606 GN=RAD21 PE=1 SV=2	0	43.668	11.252	6	13	6	1	631	71.6	4.65	High	High		1.018	99.1	100.9	1.471	0	31.05	6
FALSE	High	Master Protein	O95793	Double-stranded RNA-binding protein Staufen homolog 1 OS=Homo sapiens OX=9606 GN=STAU1 PE=1 SV=2	0	19.763	6.41248	3	5	3	1	577	63.1	9.44	High	High		0.772	112.9	87.1	0.377	0	12.95	3
FALSE	High	Master Protein	Q9NUL3	Double-stranded RNA-binding protein Staufen homolog 2 OS=Homo sapiens OX=9606 GN=STAU2 PE=1 SV=2	0	7.978	4.73684	2	2	2	1	570	62.6	9.61	High	Not Found		0.01	200		0.119	0	6.71	2
FALSE	High	Master Protein	P55265	Double-stranded RNA-specific adenosine deaminase OS=Homo sapiens OX=9606 GN=ADAR PE=1 SV=4	0	47.592	7.09625	6	13	6	1	1226	136	8.65	High	High		0.832	109.1	90.9	0.372	0	46.03	6
FALSE	High	Master Protein	Q16643	Drebrin OS=Homo sapiens OX=9606 GN=DBN1 PE=1 SV=4	0	107.589	23.4206	10	30	10	1	649	71.4	4.45	High	High		0.988	100.6	99.4	6.88	0	115.31	10
FALSE	High	Master Protein	Q8N5C7	DTW domain-containing protein 1 OS=Homo sapiens OX=9606 GN=DTWD1 PE=1 SV=1	0	63.105	24.3421	6	17	6	1	304	35.2	8.38	High	High		0.987	100.6	99.4	4.995	0	59.65	6
FALSE	High	Master Protein	Q8NBA8	DTW domain-containing protein 2 OS=Homo sapiens OX=9606 GN=DTWD2 PE=1 SV=1	0	17.24	16.443	4	5	4	1	298	33.4	8.68	High	High		1.212	90.4	109.6	1.276	0	12.9	4
FALSE	High	Master Protein	Q6XUX3	Dual serine/threonine and tyrosine protein kinase OS=Homo sapiens OX=9606 GN=DSTYK PE=1 SV=2	0.008	3.679	1.39935	1	1	1	1	929	105.1	6.74	Peak Found	High		1.328	85.9	114.1	0.042	0	2.34	1
FALSE	High	Master Protein	Q02750	Dual specificity mitogen-activated protein kinase kinase 1 OS=Homo sapiens OX=9606 GN=MAP2K1 PE=1 SV=2	0	99.276	30.7888	10	25	4	1	393	43.4	6.62	High	High		0.624	123.2	76.8	11.328	0	87.35	10
FALSE	High	Master Protein	P36507	Dual specificity mitogen-activated protein kinase kinase 2 OS=Homo sapiens OX=9606 GN=MAP2K2 PE=1 SV=1	0	155.115	43.25	13	35	7	1	400	44.4	6.55	High	High		0.961	102	98	18.055	4	169.02	13
FALSE	High	Master Protein	P46734	Dual specificity mitogen-activated protein kinase kinase 3 OS=Homo sapiens OX=9606 GN=MAP2K3 PE=1 SV=2	0.005	5.276	4.61095	1	3	1	1	347	39.3	7.43	High	High		1.285	87.5	112.5	0.194	0	8.31	1
FALSE	High	Master Protein	P45985	Dual specificity mitogen-activated protein kinase kinase 4 OS=Homo sapiens OX=9606 GN=MAP2K4 PE=1 SV=1	0	21.975	14.787	4	6	4	1	399	44.3	8.07	High	High		0.986	100.7	99.3	0.668	0	14.04	4
FALSE	Medium	Master Protein	Q13163	Dual specificity mitogen-activated protein kinase kinase 5 OS=Homo sapiens OX=9606 GN=MAP2K5 PE=1 SV=2	0.042	1.678	2.90179	1	1	1	1	448	50.1	6.39	Not Found	Not Found					0.093	0	0	1
FALSE	High	Master Protein	Q9UNI6	Dual specificity protein phosphatase 12 OS=Homo sapiens OX=9606 GN=DUSP12 PE=1 SV=1	0.005	5.451	6.17647	2	2	2	1	340	37.7	6.84	High	Peak Found		0.636	122.2	77.8	0.245	0	4.69	2
FALSE	High	Master Protein	Q99956	Dual specificity protein phosphatase 9 OS=Homo sapiens OX=9606 GN=DUSP9 PE=1 SV=1	0	8.352	7.8125	2	2	2	1	384	41.8	6.11	High	High		0.792	111.6	88.4	0.222	0	5.95	2
FALSE	High	Master Protein	Q13627	Dual specificity tyrosine-phosphorylation-regulated kinase 1A OS=Homo sapiens OX=9606 GN=DYRK1A PE=1 SV=2	0	8.381	3.4076	2	2	2	1	763	85.5	8.75	Peak Found	High		1.327	86	114	0.141	0	5.48	2
FALSE	High	Master Protein	Q7RTS9	Dymeclin OS=Homo sapiens OX=9606 GN=DYM PE=1 SV=1	0	40.78	16.4425	7	11	7	1	669	75.9	5.86	High	High		1.015	99.2	100.8	1.154	0	32.44	7
FALSE	High	Master Protein	Q14203	Dynactin subunit 1 OS=Homo sapiens OX=9606 GN=DCTN1 PE=1 SV=3	0	386.45	41.2363	35	106	35	1	1278	141.6	5.81	High	High		0.919	104.2	95.8	13.905	0	376.94	35
FALSE	High	Master Protein	Q13561	Dynactin subunit 2 OS=Homo sapiens OX=9606 GN=DCTN2 PE=1 SV=4	0	50.572	21.6958	6	11	6	1	401	44.2	5.21	High	High		1.42	82.6	117.4	1.555	0	35.11	6
FALSE	High	Master Protein	Q9UJW0	Dynactin subunit 4 OS=Homo sapiens OX=9606 GN=DCTN4 PE=1 SV=1	0	21.094	11.9565	4	5	4	1	460	52.3	7.34	High	High		0.948	102.7	97.3	0.468	0	16.88	4
FALSE	High	Master Protein	O00429	Dynamin-1-like protein OS=Homo sapiens OX=9606 GN=DNM1L PE=1 SV=2	0	362.971	63.7228	31	91	31	1	736	81.8	6.81	High	High	Acetyl [N-Term]	0.891	105.8	94.2	28.628	0	364.22	31
FALSE	High	Master Protein	P50570	Dynamin-2 OS=Homo sapiens OX=9606 GN=DNM2 PE=1 SV=2	0	134.601	29.1954	20	41	20	1	870	98	7.44	High	High		0.88	106.4	93.6	2.981	0	125.2	20
FALSE	High	Master Protein	O60313	Dynamin-like 120 kDa protein, mitochondrial OS=Homo sapiens OX=9606 GN=OPA1 PE=1 SV=3	0	24.417	4.16667	4	7	4	1	960	111.6	7.87	High	High		1.048	97.7	102.3	0.277	0	16.37	4
FALSE	High	Master Protein	Q86Y56	Dynein assembly factor 5, axonemal OS=Homo sapiens OX=9606 GN=DNAAF5 PE=1 SV=4	0	287.002	50.9942	30	80	30	1	855	93.5	6.42	High	High		0.981	100.9	99.1	20.544	0	267.86	30
FALSE	Low	Master Protein	Q9C0G6	Dynein heavy chain 6, axonemal OS=Homo sapiens OX=9606 GN=DNAH6 PE=2 SV=3	0.08	1.022	0.1443	1	1	1	1	4158	475.7	6	Not Found	Not Found					0.009	0	0	1
FALSE	High	Master Protein	Q03001	Dystonin OS=Homo sapiens OX=9606 GN=DST PE=1 SV=4	0	22.431	0.792602	4	6	4	1	7570	860.1	5.25	High	High		1.059	97.1	102.9	0.024	0	16.93	4
FALSE	High	Master Protein	P49792	E3 SUMO-protein ligase RanBP2 OS=Homo sapiens OX=9606 GN=RANBP2 PE=1 SV=2	0	589.786	32.2581	70	173	70	1	3224	358	6.2	High	High		1.028	98.6	101.4	2.854	0	583.06	70
FALSE	High	Master Protein	Q9Y4E5	E3 SUMO-protein ligase ZNF451 OS=Homo sapiens OX=9606 GN=ZNF451 PE=1 SV=2	0.008	3.837	0.942507	1	1	1	1	1061	121.4	6.77	High	Peak Found		1.145	93.2	106.8	0.034	0	3.33	1
FALSE	High	Master Protein	Q9Y4X5	E3 ubiquitin-protein ligase ARIH1 OS=Homo sapiens OX=9606 GN=ARIH1 PE=1 SV=2	0	83.288	31.9569	10	24	10	1	557	64.1	5.08	High	High		0.978	101.1	98.9	4.298	0	63.43	10
FALSE	High	Master Protein	O95376	E3 ubiquitin-protein ligase ARIH2 OS=Homo sapiens OX=9606 GN=ARIH2 PE=1 SV=1	0	16.291	9.33063	3	4	3	1	493	57.8	5.63	High	High		1.425	82.5	117.5	0.407	0	14.08	3
FALSE	High	Master Protein	Q5VTR2	E3 ubiquitin-protein ligase BRE1A OS=Homo sapiens OX=9606 GN=RNF20 PE=1 SV=2	0	18.93	4	3	6	2	1	975	113.6	5.94	Peak Found	High		1.579	77.5	122.5	0.233	0	16.37	3
FALSE	High	Master Protein	O75150	E3 ubiquitin-protein ligase BRE1B OS=Homo sapiens OX=9606 GN=RNF40 PE=1 SV=4	0	52.206	9.29071	6	12	5	1	1001	113.6	6.23	High	High		0.982	100.9	99.1	0.562	2	45.96	6
FALSE	High	Master Protein	Q9UNE7	E3 ubiquitin-protein ligase CHIP OS=Homo sapiens OX=9606 GN=STUB1 PE=1 SV=2	0.006	4.152	4.62046	1	1	1	1	303	34.8	5.87	High	Peak Found		1.126	94.1	105.9	0.101	0	2.78	1
FALSE	High	Master Protein	Q8NHY2	E3 ubiquitin-protein ligase COP1 OS=Homo sapiens OX=9606 GN=COP1 PE=1 SV=1	0	22.547	5.60876	3	5	3	1	731	80.4	6.84	High	High		0.407	142.2	57.8	0.354	0	17.48	3
FALSE	High	Master Protein	Q8TDB6	E3 ubiquitin-protein ligase DTX3L OS=Homo sapiens OX=9606 GN=DTX3L PE=1 SV=1	0	115.933	33.9189	17	34	17	1	740	83.5	8.06	High	High		0.841	108.7	91.3	2.704	0	98.71	17
FALSE	High	Master Protein	Q75N03	E3 ubiquitin-protein ligase Hakai OS=Homo sapiens OX=9606 GN=CBLL1 PE=1 SV=1	0	8.466	6.72098	2	2	2	1	491	54.5	8.29	High	Peak Found		0.459	137	63	0.245	0	6.11	2
FALSE	High	Master Protein	Q9ULT8	E3 ubiquitin-protein ligase HECTD1 OS=Homo sapiens OX=9606 GN=HECTD1 PE=1 SV=3	0	64.53	7.54789	15	18	15	1	2610	289.2	5.35	High	High		0.619	123.5	76.5	0.302	0	50.32	15
FALSE	High	Master Protein	O95714	E3 ubiquitin-protein ligase HERC2 OS=Homo sapiens OX=9606 GN=HERC2 PE=1 SV=2	0.001	6.343	0.289615	1	2	1	1	4834	526.9	6.28	High	High		1.165	92.4	107.6	0.017	0	5.82	1
FALSE	High	Master Protein	Q7Z6Z7	E3 ubiquitin-protein ligase HUWE1 OS=Homo sapiens OX=9606 GN=HUWE1 PE=1 SV=3	0	569.429	25.3086	72	153	72	1	4374	481.6	5.22	High	High		1.047	97.7	102.3	2.799	0	521.12	72
FALSE	High	Master Protein	Q9P0J7	E3 ubiquitin-protein ligase KCMF1 OS=Homo sapiens OX=9606 GN=KCMF1 PE=1 SV=2	0	17.013	11.5486	3	4	3	1	381	41.9	5.66	High	High		1.128	94	106	0.624	0	11.77	3
FALSE	High	Master Protein	O94822	E3 ubiquitin-protein ligase listerin OS=Homo sapiens OX=9606 GN=LTN1 PE=1 SV=6	0	37.095	6.73839	9	10	9	1	1766	200.4	6.25	High	High		0.782	112.2	87.8	0.243	0	24.28	9
FALSE	High	Master Protein	Q6UWE0	E3 ubiquitin-protein ligase LRSAM1 OS=Homo sapiens OX=9606 GN=LRSAM1 PE=1 SV=1	0	28.936	10.6501	6	7	6	1	723	83.5	5.94	High	High		1.109	94.8	105.2	0.363	0	19.13	6
FALSE	High	Master Protein	Q9UHC7	E3 ubiquitin-protein ligase makorin-1 OS=Homo sapiens OX=9606 GN=MKRN1 PE=1 SV=3	0	9.509	3.3195	1	2	1	1	482	53.3	5.14	Peak Found	High		1.005	99.8	100.2	0.202	0	7.32	1
FALSE	High	Master Protein	Q86YT6	E3 ubiquitin-protein ligase MIB1 OS=Homo sapiens OX=9606 GN=MIB1 PE=1 SV=1	0	15.088	4.67197	3	4	3	1	1006	110.1	6.92	High	High		1.394	83.5	116.5	0.169	0	7.54	3
FALSE	High	Master Protein	O75592	E3 ubiquitin-protein ligase MYCBP2 OS=Homo sapiens OX=9606 GN=MYCBP2 PE=1 SV=3	0	24.719	1.01293	3	5	3	1	4640	509.8	7.03	High	High		1.449	81.7	118.3	0.043	0	20.58	3
FALSE	Low	Master Protein	Q96PU5	E3 ubiquitin-protein ligase NEDD4-like OS=Homo sapiens OX=9606 GN=NEDD4L PE=1 SV=2	0.095	0.852	1.33333	1	1	1	1	975	111.9	5.82	Peak Found	High		1.028	98.6	101.4	0.04	0	0	1
FALSE	High	Master Protein	Q7Z6E9	E3 ubiquitin-protein ligase RBBP6 OS=Homo sapiens OX=9606 GN=RBBP6 PE=1 SV=1	0	29.553	4.07366	5	7	5	1	1792	201.4	9.64	High	High		0.977	101.2	98.8	0.173	0	25.45	5
FALSE	High	Master Protein	Q06587	E3 ubiquitin-protein ligase RING1 OS=Homo sapiens OX=9606 GN=RING1 PE=1 SV=2	0.001	6.676	11.0837	2	2	2	1	406	42.4	5.62	High	Not Found		0.01	200		0.259	0	7.19	2
FALSE	High	Master Protein	Q9Y508	E3 ubiquitin-protein ligase RNF114 OS=Homo sapiens OX=9606 GN=RNF114 PE=1 SV=1	0	84.489	46.0526	8	30	8	1	228	25.7	7.25	High	High		1.034	98.3	101.7	10.45	0	117.88	8
FALSE	High	Master Protein	Q9BV68	E3 ubiquitin-protein ligase RNF126 OS=Homo sapiens OX=9606 GN=RNF126 PE=1 SV=1	0.005	4.625	7.36196	1	1	1	1	326	35.6	5.72	Not Found	Not Found					0.233	0	3.3	1
FALSE	High	Master Protein	Q9UBS8	E3 ubiquitin-protein ligase RNF14 OS=Homo sapiens OX=9606 GN=RNF14 PE=1 SV=1	0	21.422	9.49367	4	6	4	1	474	53.8	4.75	High	High		0.852	108	92	0.701	0	16.12	4
FALSE	Low	Master Protein	Q8NCN4	E3 ubiquitin-protein ligase RNF169 OS=Homo sapiens OX=9606 GN=RNF169 PE=1 SV=2	0.066	1.175	2.11864	1	1	1	1	708	77.1	9.1	Not Found	Not Found					0.053	0	0	1
FALSE	High	Master Protein	Q63HN8	E3 ubiquitin-protein ligase RNF213 OS=Homo sapiens OX=9606 GN=RNF213 PE=1 SV=3	0	127.256	7.10582	30	36	30	1	5207	591	6.48	High	High		0.874	106.7	93.3	0.301	0	91.32	30
FALSE	High	Master Protein	Q9NWF9	E3 ubiquitin-protein ligase RNF216 OS=Homo sapiens OX=9606 GN=RNF216 PE=1 SV=3	0.008	3.675	1.27021	1	1	1	1	866	99.3	4.91	Not Found	Not Found					0.048	0	1.63	1
FALSE	High	Master Protein	Q96EP0	E3 ubiquitin-protein ligase RNF31 OS=Homo sapiens OX=9606 GN=RNF31 PE=1 SV=1	0	28.84	6.06343	4	7	4	1	1072	119.6	6.57	High	High		0.472	135.9	64.1	0.292	0	22.27	4
FALSE	High	Master Protein	O43255	E3 ubiquitin-protein ligase SIAH2 OS=Homo sapiens OX=9606 GN=SIAH2 PE=1 SV=1	0	10.21	14.5062	2	3	2	1	324	34.6	7.12	High	High					0.585	0	5.95	2
FALSE	High	Master Protein	Q6Q0C0	E3 ubiquitin-protein ligase TRAF7 OS=Homo sapiens OX=9606 GN=TRAF7 PE=1 SV=1	0	12.246	4.1791	2	4	2	1	670	74.6	7.15	High	High		100		200	0.245	0	12.63	2
FALSE	High	Master Protein	P19474	E3 ubiquitin-protein ligase TRIM21 OS=Homo sapiens OX=9606 GN=TRIM21 PE=1 SV=1	0	114.136	30.1053	13	49	13	1	475	54.1	6.38	High	High		0.793	111.5	88.5	6.43	0	145.97	13
FALSE	High	Master Protein	Q9UPN9	E3 ubiquitin-protein ligase TRIM33 OS=Homo sapiens OX=9606 GN=TRIM33 PE=1 SV=3	0	509.639	53.2387	40	222	39	1	1127	122.5	6.67	High	High		1.109	94.8	105.2	67.129	1	918.74	40
FALSE	High	Master Protein	O94972	E3 ubiquitin-protein ligase TRIM37 OS=Homo sapiens OX=9606 GN=TRIM37 PE=1 SV=2	0	26.462	8.40249	5	8	5	1	964	107.8	5.15	High	High		0.994	100.3	99.7	0.304	0	32.18	5
FALSE	High	Master Protein	Q9C037	E3 ubiquitin-protein ligase TRIM4 OS=Homo sapiens OX=9606 GN=TRIM4 PE=1 SV=2	0.007	3.886	2.6	1	1	1	1	500	57.4	8.1	Not Found	Not Found					0.068	0	3.04	1
FALSE	High	Master Protein	Q9BRZ2	E3 ubiquitin-protein ligase TRIM56 OS=Homo sapiens OX=9606 GN=TRIM56 PE=1 SV=3	0	48.496	16.2914	7	17	7	1	755	81.4	7.74	High	High		0.934	103.4	96.6	0.891	0	50.56	7
FALSE	High	Master Protein	Q14669	E3 ubiquitin-protein ligase TRIP12 OS=Homo sapiens OX=9606 GN=TRIP12 PE=1 SV=1	0	7.967	2.00803	3	3	3	1	1992	220.3	8.48	Peak Found	High		0.686	118.6	81.4	0.058	0	4.77	3
FALSE	Low	Master Protein	Q8IWV8	E3 ubiquitin-protein ligase UBR2 OS=Homo sapiens OX=9606 GN=UBR2 PE=1 SV=1	0.143	0.518	0.683761	1	1	1	1	1755	200.4	6.24	High	Not Found		0.01	200		0.023	0	0	1
FALSE	High	Master Protein	Q5T4S7	E3 ubiquitin-protein ligase UBR4 OS=Homo sapiens OX=9606 GN=UBR4 PE=1 SV=1	0	599.626	22.4773	82	160	81	1	5183	573.5	6.04	High	High		0.987	100.7	99.3	2.124	0	521.85	82
FALSE	High	Master Protein	O95071	E3 ubiquitin-protein ligase UBR5 OS=Homo sapiens OX=9606 GN=UBR5 PE=1 SV=2	0	378.495	24.2229	46	94	46	1	2799	309.2	5.85	High	High		0.949	102.6	97.4	2.841	0	334.15	46
FALSE	High	Master Protein	Q14258	E3 ubiquitin/ISG15 ligase TRIM25 OS=Homo sapiens OX=9606 GN=TRIM25 PE=1 SV=2	0	197.051	39.5238	20	55	20	1	630	70.9	8.09	High	High		0.858	107.6	92.4	16.013	0	184.94	20
FALSE	High	Master Protein	O94874	E3 UFM1-protein ligase 1 OS=Homo sapiens OX=9606 GN=UFL1 PE=1 SV=2	0	52.062	22.0403	14	18	14	1	794	89.5	6.79	High	High		1.394	83.6	116.4	1.004	0	40.13	14
FALSE	High	Master Protein	Q15075	Early endosome antigen 1 OS=Homo sapiens OX=9606 GN=EEA1 PE=1 SV=2	0	9.979	1.63005	1	2	1	1	1411	162.4	5.68	High	High		0.934	103.4	96.6	0.042	0	9.29	1
FALSE	High	Master Protein	Q53HC9	EARP-interacting protein OS=Homo sapiens OX=9606 GN=EIPR1 PE=1 SV=2	0.001	6.877	9.30233	2	2	2	1	387	43.6	5.06	High	Peak Found		0.547	129.3	70.7	0.292	0	5.11	2
FALSE	High	Master Protein	O75356	Ectonucleoside triphosphate diphosphohydrolase 5 OS=Homo sapiens OX=9606 GN=ENTPD5 PE=1 SV=1	0.007	3.886	3.27103	1	1	1	1	428	47.5	6.33	High	Peak Found					0.089	0	3.32	1
FALSE	High	Master Protein	Q9HCE0	Ectopic P granules protein 5 homolog OS=Homo sapiens OX=9606 GN=EPG5 PE=1 SV=2	0.006	4.204	0.620396	1	1	1	1	2579	292.3	6.43	Peak Found	High		1.884	69.3	130.7	0.017	0	2.18	1
FALSE	High	Master Protein	Q12805	EGF-containing fibulin-like extracellular matrix protein 1 OS=Homo sapiens OX=9606 GN=EFEMP1 PE=1 SV=2	0	124.324	38.3367	13	33	13	1	493	54.6	5.07	High	High		1.063	96.9	103.1	9	0	127.29	13
FALSE	High	Master Protein	Q9H4M9	EH domain-containing protein 1 OS=Homo sapiens OX=9606 GN=EHD1 PE=1 SV=2	0	45.287	23.5955	11	14	11	1	534	60.6	6.83	High	High		0.77	113	87	1.352	0	34.27	11
FALSE	High	Master Protein	Q9H223	EH domain-containing protein 4 OS=Homo sapiens OX=9606 GN=EHD4 PE=1 SV=1	0	22.602	12.5693	6	7	6	1	541	61.1	6.76	High	High		1.115	94.6	105.4	0.607	0	15.24	6
FALSE	High	Master Protein	Q92616	eIF-2-alpha kinase activator GCN1 OS=Homo sapiens OX=9606 GN=GCN1 PE=1 SV=6	0	1054.5	49.4571	105	322	105	1	2671	292.6	7.47	High	High		0.997	100.2	99.8	23.293	0	1042.84	105
FALSE	High	Master Protein	Q14657	EKC/KEOPS complex subunit LAGE3 OS=Homo sapiens OX=9606 GN=LAGE3 PE=1 SV=2	0	19.7	27.2727	2	10	2	1	143	14.8	8.63	High	High		0.862	107.4	92.6	2.162	0	36.44	2
FALSE	High	Master Protein	P13804	Electron transfer flavoprotein subunit alpha, mitochondrial OS=Homo sapiens OX=9606 GN=ETFA PE=1 SV=1	0	39.773	36.3363	8	11	8	1	333	35.1	8.38	High	High		1.026	98.7	101.3	2.008	0	29.64	8
FALSE	Medium	Master Protein	Q8IZ81	ELMO domain-containing protein 2 OS=Homo sapiens OX=9606 GN=ELMOD2 PE=1 SV=1	0.035	1.85	3.41297	1	1	1	1	293	34.9	8.05	Not Found	Not Found					0.155	0	1.73	1
FALSE	High	Master Protein	P68104	Elongation factor 1-alpha 1 OS=Homo sapiens OX=9606 GN=EEF1A1 PE=1 SV=1	0	390.629	59.0909	21	289	12	1	462	50.1	9.01	High	High		1.01	99.5	100.5	842.191	13	1285.21	21
FALSE	High	Master Protein	Q05639	Elongation factor 1-alpha 2 OS=Homo sapiens OX=9606 GN=EEF1A2 PE=1 SV=1	0	182.21	45.7883	15	169	6	1	463	50.4	9.03	High	High		1.014	99.3	100.7	26.826	0	725.08	15
FALSE	High	Master Protein	P24534	Elongation factor 1-beta OS=Homo sapiens OX=9606 GN=EEF1B2 PE=1 SV=3	0	19.04	17.3333	3	4	2	1	225	24.7	4.67	High	High		0.995	100.2	99.8	0.778	0	16.21	3
FALSE	High	Master Protein	P29692	Elongation factor 1-delta OS=Homo sapiens OX=9606 GN=EEF1D PE=1 SV=5	0	28.938	20.9964	4	6	3	1	281	31.1	5.01	High	High		0.773	112.8	87.2	0.931	0	21.71	4
FALSE	High	Master Protein	P26641	Elongation factor 1-gamma OS=Homo sapiens OX=9606 GN=EEF1G PE=1 SV=3	0	131.36	39.1304	14	41	14	1	437	50.1	6.67	High	High		0.969	101.6	98.4	11.915	0	147.84	14
FALSE	High	Master Protein	P13639	Elongation factor 2 OS=Homo sapiens OX=9606 GN=EEF2 PE=1 SV=4	0	302.839	47.2028	32	96	32	1	858	95.3	6.83	High	High		0.988	100.6	99.4	18.783	0	310.37	32
FALSE	High	Master Protein	P43897	Elongation factor Ts, mitochondrial OS=Homo sapiens OX=9606 GN=TSFM PE=1 SV=2	0	53.893	42.4615	7	12	7	1	325	35.4	8.38	High	High		0.955	102.3	97.7	2.981	0	49.65	7
FALSE	High	Master Protein	P49411	Elongation factor Tu, mitochondrial OS=Homo sapiens OX=9606 GN=TUFM PE=1 SV=2	0	235.916	51.5487	18	85	18	1	452	49.5	7.61	High	High		1.014	99.3	100.7	47.697	0	304.9	18
FALSE	High	Master Protein	Q7Z2Z2	Elongation factor-like GTPase 1 OS=Homo sapiens OX=9606 GN=EFL1 PE=1 SV=2	0	37.995	10.625	8	10	8	1	1120	125.4	5.91	High	High		0.788	111.8	88.2	0.45	0	30.25	8
FALSE	High	Master Protein	O95163	Elongator complex protein 1 OS=Homo sapiens OX=9606 GN=ELP1 PE=1 SV=3	0	165.768	23.2733	22	41	22	1	1332	150.2	5.94	High	High		1.045	97.8	102.2	2.162	0	135.39	22
FALSE	High	Master Protein	Q6IA86	Elongator complex protein 2 OS=Homo sapiens OX=9606 GN=ELP2 PE=1 SV=2	0	53.348	11.5012	8	14	8	1	826	92.4	5.96	High	High		0.932	103.5	96.5	1.081	0	39.24	8
FALSE	High	Master Protein	Q9H9T3	Elongator complex protein 3 OS=Homo sapiens OX=9606 GN=ELP3 PE=1 SV=2	0	25.865	11.1517	5	9	5	1	547	62.2	8.88	High	High		0.563	128	72	0.693	0	24.14	5
FALSE	High	Master Protein	Q15370	Elongin-B OS=Homo sapiens OX=9606 GN=ELOB PE=1 SV=1	0	10.932	21.1864	1	3	1	1	118	13.1	4.88	High	High		0.821	109.8	90.2	0.585	0	14.76	1
FALSE	High	Master Protein	Q15369	Elongin-C OS=Homo sapiens OX=9606 GN=ELOC PE=1 SV=1	0.006	4.086	23.2143	2	2	2	1	112	12.5	4.78	Not Found	High					0.778	0	0	2
FALSE	High	Master Protein	Q96FZ2	Embryonic stem cell-specific 5-hydroxymethylcytosine-binding protein OS=Homo sapiens OX=9606 GN=HMCES PE=1 SV=1	0	7.739	11.2994	3	4	3	1	354	40.5	8.15	High	Not Found					0.292	0	7.6	3
FALSE	High	Master Protein	P50402	Emerin OS=Homo sapiens OX=9606 GN=EMD PE=1 SV=1	0	18.314	22.8346	5	5	5	1	254	29	5.5	Peak Found	High	Acetyl [N-Term]	1.275	87.9	112.1	1.276	0	12.13	5
FALSE	Medium	Master Protein	Q9NR46	Endophilin-B2 OS=Homo sapiens OX=9606 GN=SH3GLB2 PE=1 SV=1	0.026	2.258	2.78481	1	1	1	1	395	43.9	5.99	Not Found	Not Found					0.101	0	1.71	1
FALSE	High	Master Protein	P11021	Endoplasmic reticulum chaperone BiP OS=Homo sapiens OX=9606 GN=HSPA5 PE=1 SV=2	0	370.116	44.3425	28	208	26	1	654	72.3	5.16	High	High		1.061	97	103	104.925	0	812.83	28
FALSE	High	Master Protein	Q9C0E8	Endoplasmic reticulum junction formation protein lunapark OS=Homo sapiens OX=9606 GN=LNPK PE=1 SV=2	0	8.871	3.27103	1	3	1	1	428	47.7	5.11	High	High		0.706	117.2	82.8	0.212	0	8.73	1
FALSE	Medium	Master Protein	Q92791	Endoplasmic reticulum protein SC65 OS=Homo sapiens OX=9606 GN=P3H4 PE=1 SV=1	0.017	2.975	2.51716	1	1	1	1	437	50.3	4.77	Not Found	Not Found					0.105	0	1.86	1
FALSE	High	Master Protein	P14625	Endoplasmin OS=Homo sapiens OX=9606 GN=HSP90B1 PE=1 SV=1	0	476.974	46.6999	36	247	33	1	803	92.4	4.84	High	High		1.07	96.6	103.4	103.618	2	933.02	36
FALSE	High	Master Protein	Q9UPY3	Endoribonuclease Dicer OS=Homo sapiens OX=9606 GN=DICER1 PE=1 SV=3	0	17.542	2.70552	5	6	5	1	1922	218.5	5.68	High	High		0.592	125.6	74.4	0.1	0	8.53	5
FALSE	High	Master Protein	P42892	Endothelin-converting enzyme 1 OS=Homo sapiens OX=9606 GN=ECE1 PE=1 SV=2	0	10.749	2.33766	1	4	1	1	770	87.1	5.88	High	High		0.966	101.7	98.3	0.162	0	6.05	1
FALSE	High	Master Protein	Q96BJ8	Engulfment and cell motility protein 3 OS=Homo sapiens OX=9606 GN=ELMO3 PE=1 SV=3	0.001	6.308	3.75	2	2	2	1	720	81.4	6.3	High	Peak Found					0.056	0	5.11	2
FALSE	High	Master Protein	Q96F86	Enhancer of mRNA-decapping protein 3 OS=Homo sapiens OX=9606 GN=EDC3 PE=1 SV=1	0	38.423	10.8268	5	10	5	1	508	56	7.11	High	High		1.063	96.9	103.1	0.911	0	29.61	5
FALSE	High	Master Protein	Q6P2E9	Enhancer of mRNA-decapping protein 4 OS=Homo sapiens OX=9606 GN=EDC4 PE=1 SV=1	0	350.049	33.7616	27	83	27	1	1401	151.6	5.86	High	High		1.162	92.5	107.5	8.389	0	365.12	27
FALSE	Low	Master Protein	O75521	Enoyl-CoA delta isomerase 2, mitochondrial OS=Homo sapiens OX=9606 GN=ECI2 PE=1 SV=4	0.126	0.623	3.5533	1	1	1	1	394	43.6	9	Peak Found	High		1.165	92.4	107.6	0.11	0	0	1
FALSE	High	Master Protein	P30084	Enoyl-CoA hydratase, mitochondrial OS=Homo sapiens OX=9606 GN=ECHS1 PE=1 SV=4	0	7.935	10	2	2	2	1	290	31.4	8.07	High	Peak Found		0.01	200		0.274	0	5.57	2
FALSE	Medium	Master Protein	Q14244	Ensconsin OS=Homo sapiens OX=9606 GN=MAP7 PE=1 SV=1	0.033	1.945	1.46862	1	1	1	1	749	84	9.61	High	Peak Found		0.622	123.3	76.7	0.059	0	1.72	1
FALSE	High	Master Protein	Q92817	Envoplakin OS=Homo sapiens OX=9606 GN=EVPL PE=1 SV=3	0	13.558	4.47614	6	6	6	1	2033	231.5	6.96	High	High		0.605	124.6	75.4	0.105	0	11.12	6
FALSE	Medium	Master Protein	Q12929	Epidermal growth factor receptor kinase substrate 8 OS=Homo sapiens OX=9606 GN=EPS8 PE=1 SV=1	0.025	2.273	3.04136	2	2	2	1	822	91.8	7.5	Not Found	Not Found					0.103	0	3.94	2
FALSE	High	Master Protein	Q9H6S3	Epidermal growth factor receptor kinase substrate 8-like protein 2 OS=Homo sapiens OX=9606 GN=EPS8L2 PE=1 SV=2	0	28.208	9.65035	5	7	5	1	715	80.6	6.84	High	High		0.734	115.4	84.6	0.431	0	19.9	5
FALSE	High	Master Protein	Q9UHF1	Epidermal growth factor-like protein 7 OS=Homo sapiens OX=9606 GN=EGFL7 PE=1 SV=3	0.006	4.276	4.7619	1	1	1	1	273	29.6	8.16	Not Found	Not Found					0.155	0	2.64	1
FALSE	High	Master Protein	P58107	Epiplakin OS=Homo sapiens OX=9606 GN=EPPK1 PE=1 SV=3	0	2541.87	79.147	169	1246	161	1	5088	555.3	5.62	High	High		1.059	97.1	102.9	43.893	0	5236.76	169
FALSE	High	Master Protein	P16422	Epithelial cell adhesion molecule OS=Homo sapiens OX=9606 GN=EPCAM PE=1 SV=2	0	36.445	25.1592	5	9	5	1	314	34.9	7.46	High	High		1.034	98.3	101.7	2.162	0	29.96	5
FALSE	High	Master Protein	Q08345	Epithelial discoidin domain-containing receptor 1 OS=Homo sapiens OX=9606 GN=DDR1 PE=1 SV=1	0	11.109	4.60022	3	3	3	1	913	101.1	6.83	Peak Found	High		0.752	114.2	85.8	0.17	0	10	3
FALSE	High	Master Protein	Q6NXG1	Epithelial splicing regulatory protein 1 OS=Homo sapiens OX=9606 GN=ESRP1 PE=1 SV=2	0	93.936	24.3759	10	26	8	1	681	75.5	6.68	High	High		0.937	103.3	96.7	2.248	2	104.14	10
FALSE	High	Master Protein	Q9H6T0	Epithelial splicing regulatory protein 2 OS=Homo sapiens OX=9606 GN=ESRP2 PE=1 SV=1	0	50.949	12.6547	7	17	5	1	727	78.4	6.71	High	High		1.066	96.8	103.2	1.154	0	57.04	7
FALSE	High	Master Protein	Q7L775	EPM2A-interacting protein 1 OS=Homo sapiens OX=9606 GN=EPM2AIP1 PE=1 SV=1	0	54.677	23.229	10	14	10	1	607	70.3	6.11	High	High		1.307	86.7	113.3	1.285	0	42.91	10
FALSE	High	Master Protein	Q99808	Equilibrative nucleoside transporter 1 OS=Homo sapiens OX=9606 GN=SLC29A1 PE=1 SV=3	0	12.443	4.38596	1	2	1	1	456	50.2	8.29	High	High		1.093	95.6	104.4	0.259	0	13.41	1
FALSE	High	Master Protein	Q9BZQ6	ER degradation-enhancing alpha-mannosidase-like protein 3 OS=Homo sapiens OX=9606 GN=EDEM3 PE=1 SV=2	0	69.865	16.4163	12	20	12	1	932	104.6	4.93	High	High		0.739	115	85	1.219	0	63.13	12
FALSE	High	Master Protein	Q96RT1	Erbin OS=Homo sapiens OX=9606 GN=ERBIN PE=1 SV=2	0	37.105	9.77337	10	14	10	1	1412	158.2	5.5	High	High		0.898	105.4	94.6	0.431	0	29.81	10
FALSE	High	Master Protein	O94905	Erlin-2 OS=Homo sapiens OX=9606 GN=ERLIN2 PE=1 SV=1	0	13.984	12.0944	3	4	3	1	339	37.8	5.62	High	High					0.468	0	10.06	3
FALSE	High	Master Protein	Q96HE7	ERO1-like protein alpha OS=Homo sapiens OX=9606 GN=ERO1A PE=1 SV=2	0	76.423	36.3248	11	17	11	1	468	54.4	5.68	High	High		1.087	95.8	104.2	2.687	0	63.85	11
FALSE	High	Master Protein	P27105	Erythrocyte band 7 integral membrane protein OS=Homo sapiens OX=9606 GN=STOM PE=1 SV=3	0	34.762	29.5139	6	9	6	1	288	31.7	7.88	High	High		1.018	99.1	100.9	2.162	0	27.86	6
FALSE	Medium	Master Protein	Q3B7T1	Erythroid differentiation-related factor 1 OS=Homo sapiens OX=9606 GN=EDRF1 PE=1 SV=1	0.024	2.355	1.29241	1	1	1	1	1238	138.4	6.33	Not Found	Not Found					0.032	0	2.04	1
FALSE	High	Master Protein	P30042	ES1 protein homolog, mitochondrial OS=Homo sapiens OX=9606 GN=C21orf33 PE=1 SV=3	0	11.8	9.32836	2	3	2	1	268	28.2	8.27	High	High		0.96	102	98	0.54	0	4.01	2
FALSE	High	Master Protein	Q8NBQ5	Estradiol 17-beta-dehydrogenase 11 OS=Homo sapiens OX=9606 GN=HSD17B11 PE=1 SV=3	0.005	4.719	6	1	1	1	1	300	32.9	9.07	Not Found	Not Found					0.129	0	4.78	1
FALSE	High	Master Protein	P03372	Estrogen receptor OS=Homo sapiens OX=9606 GN=ESR1 PE=1 SV=2	0	12.62	4.36975	1	2	1	1	595	66.2	8.06	High	Peak Found		0.696	117.9	82.1	0.16	0	14.39	1
FALSE	High	Master Protein	P60842	Eukaryotic initiation factor 4A-I OS=Homo sapiens OX=9606 GN=EIF4A1 PE=1 SV=1	0	401.543	74.1379	27	271	15	1	406	46.1	5.48	High	High		1.027	98.7	101.3	6917.31	17	992.12	27
FALSE	High	Master Protein	Q14240	Eukaryotic initiation factor 4A-II OS=Homo sapiens OX=9606 GN=EIF4A2 PE=1 SV=2	0	138.517	40.2948	18	112	6	1	407	46.4	5.48	High	High		1.572	77.8	122.2	38.811	0	317.52	18
FALSE	High	Master Protein	P38919	Eukaryotic initiation factor 4A-III OS=Homo sapiens OX=9606 GN=EIF4A3 PE=1 SV=4	0	131.966	39.9027	17	59	14	1	411	46.8	6.73	High	High		1.105	95	105	23.245	0	172.91	17
FALSE	High	Master Protein	P15170	Eukaryotic peptide chain release factor GTP-binding subunit ERF3A OS=Homo sapiens OX=9606 GN=GSPT1 PE=1 SV=1	0	14.718	7.21443	3	4	1	1	499	55.7	5.62	Not Found	Not Found					0.334	0	10.2	3
FALSE	High	Master Protein	Q8IYD1	Eukaryotic peptide chain release factor GTP-binding subunit ERF3B OS=Homo sapiens OX=9606 GN=GSPT2 PE=1 SV=2	0	24.817	5.73248	3	5	1	1	628	68.8	5.43	High	High		1.059	97.1	102.9	0.365	1	23.44	3
FALSE	High	Master Protein	P62495	Eukaryotic peptide chain release factor subunit 1 OS=Homo sapiens OX=9606 GN=ETF1 PE=1 SV=3	0	63.767	28.6041	10	17	10	1	437	49	5.71	High	High		1.101	95.2	104.8	2.728	0	56.12	10
FALSE	High	Master Protein	O43324	Eukaryotic translation elongation factor 1 epsilon-1 OS=Homo sapiens OX=9606 GN=EEF1E1 PE=1 SV=1	0	7.558	5.74713	1	2	1	1	174	19.8	8.54	High	High		1.301	86.9	113.1	0.359	0	5.03	1
FALSE	High	Master Protein	P05198	Eukaryotic translation initiation factor 2 subunit 1 OS=Homo sapiens OX=9606 GN=EIF2S1 PE=1 SV=3	0	20.497	22.5397	5	6	5	1	315	36.1	5.08	High	High		1.341	85.4	114.6	0.874	0	17.42	5
FALSE	High	Master Protein	P20042	Eukaryotic translation initiation factor 2 subunit 2 OS=Homo sapiens OX=9606 GN=EIF2S2 PE=1 SV=2	0.005	5.365	6.60661	2	2	2	1	333	38.4	5.8	Peak Found	High		1.466	81.1	118.9	0.233	0	2.06	2
FALSE	High	Master Protein	P41091	Eukaryotic translation initiation factor 2 subunit 3 OS=Homo sapiens OX=9606 GN=EIF2S3 PE=1 SV=3	0	34.281	14.1949	5	8	5	1	472	51.1	8.4	High	High		0.902	105.1	94.9	1.089	0	25.19	5
FALSE	High	Master Protein	Q9BY44	Eukaryotic translation initiation factor 2A OS=Homo sapiens OX=9606 GN=EIF2A PE=1 SV=3	0	12.908	5.47009	2	3	2	1	585	64.9	8.87	High	High		2.257	61.4	138.6	0.199	0	9.37	2
FALSE	Low	Master Protein	P41214	Eukaryotic translation initiation factor 2D OS=Homo sapiens OX=9606 GN=EIF2D PE=1 SV=3	0.072	1.107	2.91096	1	1	1	1	584	64.7	7.65	Not Found	Not Found					0.072	0	0	1
FALSE	High	Master Protein	Q14152	Eukaryotic translation initiation factor 3 subunit A OS=Homo sapiens OX=9606 GN=EIF3A PE=1 SV=1	0	129.399	16.8596	21	36	21	1	1382	166.5	6.79	High	High		0.961	102	98	1.462	0	97.44	21
FALSE	High	Master Protein	P55884	Eukaryotic translation initiation factor 3 subunit B OS=Homo sapiens OX=9606 GN=EIF3B PE=1 SV=3	0	122.956	28.5012	19	36	19	1	814	92.4	5	High	High		0.964	101.8	98.2	4.337	0	104.03	19
FALSE	High	Master Protein	Q99613	Eukaryotic translation initiation factor 3 subunit C OS=Homo sapiens OX=9606 GN=EIF3C PE=1 SV=1	0	107.654	19.0581	14	28	14	1	913	105.3	5.68	High	High		0.922	104	96	2.467	0	85.24	14
FALSE	High	Master Protein	O15371	Eukaryotic translation initiation factor 3 subunit D OS=Homo sapiens OX=9606 GN=EIF3D PE=1 SV=1	0	41.435	14.4161	5	9	5	1	548	63.9	6.05	High	High		0.786	112	88	1.154	0	31.6	5
FALSE	High	Master Protein	P60228	Eukaryotic translation initiation factor 3 subunit E OS=Homo sapiens OX=9606 GN=EIF3E PE=1 SV=1	0	166.841	44.9438	18	55	18	1	445	52.2	6.04	High	High		0.989	100.5	99.5	16.783	0	184.43	18
FALSE	High	Master Protein	O00303	Eukaryotic translation initiation factor 3 subunit F OS=Homo sapiens OX=9606 GN=EIF3F PE=1 SV=1	0	67.451	29.1317	7	18	7	1	357	37.5	5.45	High	High		1.085	95.9	104.1	7.733	0	59.52	7
FALSE	High	Master Protein	O75821	Eukaryotic translation initiation factor 3 subunit G OS=Homo sapiens OX=9606 GN=EIF3G PE=1 SV=2	0	8.868	9.375	2	3	2	1	320	35.6	6.13	High	High		1.464	81.2	118.8	0.369	0	8.09	2
FALSE	High	Master Protein	O15372	Eukaryotic translation initiation factor 3 subunit H OS=Homo sapiens OX=9606 GN=EIF3H PE=1 SV=1	0	20.379	14.7727	4	6	4	1	352	39.9	6.54	High	High		0.998	100.1	99.9	0.616	0	19.7	4
FALSE	High	Master Protein	Q13347	Eukaryotic translation initiation factor 3 subunit I OS=Homo sapiens OX=9606 GN=EIF3I PE=1 SV=1	0	43.665	28.3077	6	15	6	1	325	36.5	5.64	High	High		0.442	138.7	61.3	2.008	0	49.81	6
FALSE	High	Master Protein	O75822	Eukaryotic translation initiation factor 3 subunit J OS=Homo sapiens OX=9606 GN=EIF3J PE=1 SV=2	0.007	3.965	4.65116	1	1	1	1	258	29	4.83	High	Not Found		0.01	200		0.155	0	3.66	1
FALSE	High	Master Protein	Q9UBQ5	Eukaryotic translation initiation factor 3 subunit K OS=Homo sapiens OX=9606 GN=EIF3K PE=1 SV=1	0	54.478	31.6514	5	12	5	1	218	25	4.93	High	High		0.99	100.5	99.5	9	0	43.35	5
FALSE	High	Master Protein	Q9Y262	Eukaryotic translation initiation factor 3 subunit L OS=Homo sapiens OX=9606 GN=EIF3L PE=1 SV=1	0	182.371	43.9716	21	64	21	1	564	66.7	6.34	High	High		1.292	87.3	112.7	23.771	0	207.49	21
FALSE	High	Master Protein	Q7L2H7	Eukaryotic translation initiation factor 3 subunit M OS=Homo sapiens OX=9606 GN=EIF3M PE=1 SV=1	0	89.458	32.8877	12	21	12	1	374	42.5	5.63	High	High		1.045	97.8	102.2	8.006	0	60.8	12
FALSE	High	Master Protein	Q04637	Eukaryotic translation initiation factor 4 gamma 1 OS=Homo sapiens OX=9606 GN=EIF4G1 PE=1 SV=4	0	290.803	28.9556	32	102	27	1	1599	175.4	5.33	High	High		0.995	100.2	99.8	6.37	3	340.26	32
FALSE	High	Master Protein	P78344	Eukaryotic translation initiation factor 4 gamma 2 OS=Homo sapiens OX=9606 GN=EIF4G2 PE=1 SV=1	0	174.413	29.7685	21	49	21	1	907	102.3	7.14	High	High	Acetyl [N-Term]	0.856	107.7	92.3	4.513	0	165.15	21
FALSE	High	Master Protein	O43432	Eukaryotic translation initiation factor 4 gamma 3 OS=Homo sapiens OX=9606 GN=EIF4G3 PE=1 SV=2	0	55.338	3.91167	6	19	1	1	1585	176.5	5.38	Not Found	High					0.344	0	55.02	6
FALSE	High	Master Protein	P06730	Eukaryotic translation initiation factor 4E OS=Homo sapiens OX=9606 GN=EIF4E PE=1 SV=2	0	56.404	29.9539	6	21	6	1	217	25.1	6.15	High	High		1.079	96.2	103.8	9	0	60.42	6
FALSE	High	Master Protein	O60573	Eukaryotic translation initiation factor 4E type 2 OS=Homo sapiens OX=9606 GN=EIF4E2 PE=1 SV=1	0	24.108	18.3673	3	6	3	1	245	28.3	8.88	High	High		0.226	163.2	36.8	1.683	0	18.93	3
FALSE	High	Master Protein	P63241	Eukaryotic translation initiation factor 5A-1 OS=Homo sapiens OX=9606 GN=EIF5A PE=1 SV=2	0	24.351	27.2727	3	7	3	1	154	16.8	5.24	High	High		0.669	119.8	80.2	6.499	0	18.88	3
FALSE	High	Master Protein	O60841	Eukaryotic translation initiation factor 5B OS=Homo sapiens OX=9606 GN=EIF5B PE=1 SV=4	0	73.562	12.7049	10	18	10	1	1220	138.7	5.49	High	High		0.711	116.9	83.1	0.795	0	70.99	10
FALSE	High	Master Protein	P56537	Eukaryotic translation initiation factor 6 OS=Homo sapiens OX=9606 GN=EIF6 PE=1 SV=1	0	58.739	38.7755	5	16	5	1	245	26.6	4.68	High	High		1.24	89.3	110.7	7.254	0	72.89	5
FALSE	High	Master Protein	Q96CN4	EVI5-like protein OS=Homo sapiens OX=9606 GN=EVI5L PE=1 SV=1	0.006	4.21	1.88917	1	1	1	1	794	91.3	5.34	Peak Found	High		1.069	96.7	103.3	0.048	0	3.41	1
FALSE	High	Master Protein	Q9NV70	Exocyst complex component 1 OS=Homo sapiens OX=9606 GN=EXOC1 PE=1 SV=4	0.005	5.067	2.68456	1	1	1	1	894	101.9	6.61	High	Peak Found		1.096	95.4	104.6	0.044	0	4.9	1
FALSE	High	Master Protein	Q96KP1	Exocyst complex component 2 OS=Homo sapiens OX=9606 GN=EXOC2 PE=1 SV=1	0	13.175	4.22078	3	3	3	1	924	104	6.9	High	High		0.991	100.5	99.5	0.126	0	9.35	3
FALSE	High	Master Protein	O60645	Exocyst complex component 3 OS=Homo sapiens OX=9606 GN=EXOC3 PE=1 SV=2	0	28.737	7.67196	5	8	5	1	756	86.8	6.11	High	High		1.495	80.2	119.8	0.506	0	22.85	5
FALSE	High	Master Protein	Q96A65	Exocyst complex component 4 OS=Homo sapiens OX=9606 GN=EXOC4 PE=1 SV=1	0	76.166	17.7618	12	19	12	1	974	110.4	6.49	High	High		1.127	94	106	0.892	0	50.44	12
FALSE	Medium	Master Protein	O00471	Exocyst complex component 5 OS=Homo sapiens OX=9606 GN=EXOC5 PE=1 SV=1	0.014	3.185	1.83616	1	1	1	1	708	81.8	6.71	High	Not Found		0.01	200		0.049	0	0	1
FALSE	High	Master Protein	Q8TAG9	Exocyst complex component 6 OS=Homo sapiens OX=9606 GN=EXOC6 PE=1 SV=3	0.005	4.668	2.61194	1	1	1	1	804	93.7	6.2	Not Found	Not Found					0.044	0	2.37	1
FALSE	High	Master Protein	Q9NVH0	Exonuclease 3'-5' domain-containing protein 2 OS=Homo sapiens OX=9606 GN=EXD2 PE=1 SV=2	0	106.637	32.5282	15	30	15	1	621	70.3	8.32	High	High		0.962	101.9	98.1	3.556	0	87.09	15
FALSE	High	Master Protein	Q86TP1	Exopolyphosphatase PRUNE1 OS=Homo sapiens OX=9606 GN=PRUNE1 PE=1 SV=2	0	63.784	33.3333	11	23	11	1	453	50.2	5.5	High	High		0.809	110.6	89.4	2.981	0	76.4	11
FALSE	High	Master Protein	Q9Y3B2	Exosome complex component CSL4 OS=Homo sapiens OX=9606 GN=EXOSC1 PE=1 SV=1	0.006	4.258	8.20513	1	1	1	1	195	21.4	8.24	Not Found	Not Found					0.233	0	2.24	1
FALSE	High	Master Protein	Q9NQT5	Exosome complex component RRP40 OS=Homo sapiens OX=9606 GN=EXOSC3 PE=1 SV=3	0	14.935	12.7273	2	3	2	1	275	29.6	8.1	High	High		0.501	133.3	66.7	0.585	0	11.17	2
FALSE	Medium	Master Protein	Q15024	Exosome complex component RRP42 OS=Homo sapiens OX=9606 GN=EXOSC7 PE=1 SV=3	0.047	1.489	4.12371	1	1	1	1	291	31.8	5.19	High	Peak Found		1.462	81.2	118.8	0.122	0	0	1
FALSE	High	Master Protein	Q06265	Exosome complex component RRP45 OS=Homo sapiens OX=9606 GN=EXOSC9 PE=1 SV=3	0.001	6.931	4.7836	2	2	2	1	439	48.9	5.29	High	Not Found					0.259	0	4.74	2
FALSE	High	Master Protein	Q9Y2L1	Exosome complex exonuclease RRP44 OS=Homo sapiens OX=9606 GN=DIS3 PE=1 SV=2	0	14.197	4.5929	3	4	3	1	958	108.9	7.14	High	High		0.583	126.3	73.7	0.175	0	11.2	3
FALSE	High	Master Protein	Q01780	Exosome component 10 OS=Homo sapiens OX=9606 GN=EXOSC10 PE=1 SV=2	0	75.332	17.9661	11	23	11	1	885	100.8	8.46	High	High		1.189	91.4	108.6	0.96	0	81.61	11
FALSE	High	Master Protein	P42285	Exosome RNA helicase MTR4 OS=Homo sapiens OX=9606 GN=MTREX PE=1 SV=3	0	223.168	29.1747	24	57	24	1	1042	117.7	6.52	High	High		1.324	86.1	113.9	5.449	0	187.32	24
FALSE	High	Master Protein	O14980	Exportin-1 OS=Homo sapiens OX=9606 GN=XPO1 PE=1 SV=1	0	731.586	61.5313	53	405	53	1	1071	123.3	6.06	High	High		1.12	94.3	105.7	514.068	0	1554.92	53
FALSE	High	Master Protein	P55060	Exportin-2 OS=Homo sapiens OX=9606 GN=CSE1L PE=1 SV=3	0	613.573	60.1442	43	267	43	1	971	110.3	5.77	High	High	Acetyl [N-Term]	1.074	96.4	103.6	147.735	0	1060.42	43
FALSE	High	Master Protein	Q9C0E2	Exportin-4 OS=Homo sapiens OX=9606 GN=XPO4 PE=1 SV=2	0.001	7.482	1.8245	2	3	2	1	1151	130.1	5.05	High	High		2.184	62.8	137.2	0.112	0	4.95	2
FALSE	High	Master Protein	Q9HAV4	Exportin-5 OS=Homo sapiens OX=9606 GN=XPO5 PE=1 SV=1	0	454.386	46.8439	38	143	38	1	1204	136.2	5.8	High	High		1.031	98.5	101.5	24.119	0	528.49	38
FALSE	High	Master Protein	Q96QU8	Exportin-6 OS=Homo sapiens OX=9606 GN=XPO6 PE=1 SV=1	0	40.196	11.3778	10	12	10	1	1125	128.8	6.35	High	High		0.95	102.6	97.4	0.486	0	26.24	10
FALSE	High	Master Protein	Q9UIA9	Exportin-7 OS=Homo sapiens OX=9606 GN=XPO7 PE=1 SV=3	0	93.739	22.9991	19	28	19	1	1087	123.8	6.32	High	High		0.959	102.1	97.9	1.512	0	68.61	19
FALSE	High	Master Protein	O43592	Exportin-T OS=Homo sapiens OX=9606 GN=XPOT PE=1 SV=2	0	247.531	34.8233	26	84	26	1	962	109.9	5.39	High	High	Acetyl [N-Term]	1.025	98.8	101.2	14.399	0	295.35	26
FALSE	High	Master Protein	Q9BSJ8	Extended synaptotagmin-1 OS=Homo sapiens OX=9606 GN=ESYT1 PE=1 SV=1	0	334.157	44.0217	31	105	31	1	1104	122.8	5.83	High	High		1.003	99.9	100.1	13.497	0	423.84	31
FALSE	High	Master Protein	A0FGR8	Extended synaptotagmin-2 OS=Homo sapiens OX=9606 GN=ESYT2 PE=1 SV=1	0	277.641	34.6363	23	79	23	1	921	102.3	9.26	High	High		0.933	103.5	96.5	12.978	0	303.71	23
FALSE	High	Master Protein	Q8IWU5	Extracellular sulfatase Sulf-2 OS=Homo sapiens OX=9606 GN=SULF2 PE=1 SV=1	0	13.664	2.98851	1	3	1	1	870	100.4	9.17	High	Peak Found		0.709	117	83	0.179	0	8.64	1
FALSE	High	Master Protein	Q99504	Eyes absent homolog 3 OS=Homo sapiens OX=9606 GN=EYA3 PE=1 SV=3	0.005	4.744	3.4904	1	1	1	1	573	62.6	5.21	High	Peak Found		2.102	64.5	135.5	0.129	0	4.71	1
FALSE	High	Master Protein	P52907	F-actin-capping protein subunit alpha-1 OS=Homo sapiens OX=9606 GN=CAPZA1 PE=1 SV=3	0	29.117	33.9161	6	10	5	1	286	32.9	5.69	High	High		0.79	111.7	88.3	2.652	1	24.42	6
FALSE	High	Master Protein	P47755	F-actin-capping protein subunit alpha-2 OS=Homo sapiens OX=9606 GN=CAPZA2 PE=1 SV=3	0	23.668	21.6783	4	8	3	1	286	32.9	5.85	High	High		1.471	81	119	2.162	0	11.82	4
FALSE	High	Master Protein	P47756	F-actin-capping protein subunit beta OS=Homo sapiens OX=9606 GN=CAPZB PE=1 SV=4	0	44.189	22.7437	6	12	6	1	277	31.3	5.59	High	High		1.24	89.3	110.7	2.548	0	38.02	6
FALSE	High	Master Protein	Q5VZK9	F-actin-uncapping protein LRRC16A OS=Homo sapiens OX=9606 GN=CARMIL1 PE=1 SV=1	0	20.78	4.52225	5	10	5	1	1371	151.5	7.85	High	High		0.99	100.5	99.5	0.201	0	22.06	5
FALSE	High	Master Protein	O94952	F-box only protein 21 OS=Homo sapiens OX=9606 GN=FBXO21 PE=2 SV=2	0	33.888	7.00637	4	8	4	1	628	72.2	6.09	High	High		2.08	64.9	135.1	0.812	0	18.68	4
FALSE	High	Master Protein	Q8NEZ5	F-box only protein 22 OS=Homo sapiens OX=9606 GN=FBXO22 PE=1 SV=1	0	131.671	48.3871	14	43	14	1	403	44.5	7.03	High	High	Acetyl [N-Term]	0.993	100.4	99.6	13.454	0	143.37	14
FALSE	Medium	Master Protein	Q6PIJ6	F-box only protein 38 OS=Homo sapiens OX=9606 GN=FBXO38 PE=1 SV=3	0.047	1.501	0.757576	1	1	1	1	1188	133.9	6.33	High	Not Found					0.04	0	0	1
FALSE	High	Master Protein	Q9Y3I1	F-box only protein 7 OS=Homo sapiens OX=9606 GN=FBXO7 PE=1 SV=1	0	42.443	17.2414	7	12	7	1	522	58.5	6.55	High	High		1.039	98.1	101.9	2.548	0	34.41	7
FALSE	High	Master Protein	Q9BZK7	F-box-like/WD repeat-containing protein TBL1XR1 OS=Homo sapiens OX=9606 GN=TBL1XR1 PE=1 SV=1	0	13.94	7.58755	2	3	2	1	514	55.6	5.55	High	High		0.942	103	97	0.292	0	9.25	2
FALSE	High	Master Protein	Q9UF56	F-box/LRR-repeat protein 17 OS=Homo sapiens OX=9606 GN=FBXL17 PE=2 SV=3	0	48.928	11.6976	6	12	6	1	701	75.6	8.07	High	High		1.25	88.9	111.1	0.734	0	43.87	6
FALSE	High	Master Protein	Q8N3Y1	F-box/WD repeat-containing protein 8 OS=Homo sapiens OX=9606 GN=FBXW8 PE=1 SV=2	0.007	3.904	3.34448	1	1	1	1	598	67.4	5.67	High	Peak Found		0.792	111.6	88.4	0.075	0	2.67	1
FALSE	High	Master Protein	Q9Y5B9	FACT complex subunit SPT16 OS=Homo sapiens OX=9606 GN=SUPT16H PE=1 SV=1	0	53.427	10.7927	10	16	10	1	1047	119.8	5.66	High	High		1.688	74.4	125.6	0.655	0	47.13	10
FALSE	High	Master Protein	Q08945	FACT complex subunit SSRP1 OS=Homo sapiens OX=9606 GN=SSRP1 PE=1 SV=1	0	23.186	7.61636	4	6	4	1	709	81	6.87	High	High		1.047	97.7	102.3	0.413	0	19.2	4
FALSE	High	Master Protein	P23610	Factor VIII intron 22 protein OS=Homo sapiens OX=9606 GN=F8A1 PE=1 SV=2	0.001	6.907	6.73854	2	2	2	1	371	39.1	6.84	Not Found	High		100		200	0.389	0	5.75	2
FALSE	High	Master Protein	Q8NFF5	FAD synthase OS=Homo sapiens OX=9606 GN=FLAD1 PE=1 SV=1	0	76.11	28.4497	9	19	9	1	587	65.2	6.93	High	High		0.673	119.6	80.4	1.88	0	57.75	9
FALSE	High	Master Protein	Q8IWF2	FAD-dependent oxidoreductase domain-containing protein 2 OS=Homo sapiens OX=9606 GN=FOXRED2 PE=1 SV=1	0.006	4.355	2.04678	1	2	1	1	684	77.7	7.72	Peak Found	High		12.44	14.9	185.1	0.129	0	2.13	1
FALSE	High	Master Protein	Q0VG06	Fanconi anemia core complex-associated protein 100 OS=Homo sapiens OX=9606 GN=FAAP100 PE=1 SV=3	0	17.047	3.0647	2	4	2	1	881	93.4	5.29	High	High		1.066	96.8	103.2	0.222	0	13.9	2
FALSE	High	Master Protein	O15360	Fanconi anemia group A protein OS=Homo sapiens OX=9606 GN=FANCA PE=1 SV=2	0	9.352	1.09966	1	2	1	1	1455	162.7	6.6	High	High		1.423	82.5	117.5	0.059	0	9.04	1
FALSE	High	Master Protein	Q9BXW9	Fanconi anemia group D2 protein OS=Homo sapiens OX=9606 GN=FANCD2 PE=1 SV=2	0	55.772	6.27154	7	13	7	1	1451	164	5.88	High	High		0.993	100.4	99.6	0.447	0	49.25	7
FALSE	High	Master Protein	O15287	Fanconi anemia group G protein OS=Homo sapiens OX=9606 GN=FANCG PE=1 SV=1	0	9.639	7.23473	4	4	3	1	622	68.5	5.47	High	High		0.878	106.5	93.5	0.239	0	6.55	4
FALSE	High	Master Protein	Q9NVI1	Fanconi anemia group I protein OS=Homo sapiens OX=9606 GN=FANCI PE=1 SV=4	0	223.309	28.7651	27	56	27	1	1328	149.2	6.74	High	High		0.558	128.4	71.6	2.798	0	192	27
FALSE	High	Master Protein	Q9BX63	Fanconi anemia group J protein OS=Homo sapiens OX=9606 GN=BRIP1 PE=1 SV=1	0	216.737	26.3411	23	55	23	1	1249	140.8	6.92	High	High		1.082	96.1	103.9	2.553	0	201.43	23
FALSE	High	Master Protein	Q92945	Far upstream element-binding protein 2 OS=Homo sapiens OX=9606 GN=KHSRP PE=1 SV=4	0	12.468	7.45429	3	5	3	1	711	73.1	7.3	High	High		1.312	86.5	113.5	0.245	0	9.99	3
FALSE	High	Master Protein	Q96I24	Far upstream element-binding protein 3 OS=Homo sapiens OX=9606 GN=FUBP3 PE=1 SV=2	0	67.588	31.1189	11	17	11	1	572	61.6	8.38	High	High		0.803	110.9	89.1	1.728	0	52.79	11
FALSE	High	Master Protein	P14324	Farnesyl pyrophosphate synthase OS=Homo sapiens OX=9606 GN=FDPS PE=1 SV=4	0.007	3.958	5.2506	2	2	2	1	419	48.2	6.15	High	Not Found		0.01	200		0.212	0	1.78	2
FALSE	High	Master Protein	Q9UNN5	FAS-associated factor 1 OS=Homo sapiens OX=9606 GN=FAF1 PE=1 SV=2	0	14.051	3.69231	2	4	2	1	650	73.9	4.88	High	High		1.048	97.7	102.3	0.322	0	6.91	2
FALSE	High	Master Protein	Q96CS3	FAS-associated factor 2 OS=Homo sapiens OX=9606 GN=FAF2 PE=1 SV=2	0	58.974	29.8876	9	17	9	1	445	52.6	5.62	High	High		1.336	85.6	114.4	2.594	0	49.88	9
FALSE	High	Master Protein	Q9NYY8	FAST kinase domain-containing protein 2, mitochondrial OS=Homo sapiens OX=9606 GN=FASTKD2 PE=1 SV=1	0	13.812	9.01408	4	5	4	1	710	81.4	8.05	High	High		0.777	112.5	87.5	0.265	0	7.67	4
FALSE	Low	Master Protein	Q14CZ7	FAST kinase domain-containing protein 3, mitochondrial OS=Homo sapiens OX=9606 GN=FASTKD3 PE=1 SV=2	0.094	0.858	2.71903	1	1	1	1	662	75.6	8.29	Not Found	Not Found					0.053	0	2.13	1
FALSE	High	Master Protein	Q969Z0	FAST kinase domain-containing protein 4 OS=Homo sapiens OX=9606 GN=TBRG4 PE=1 SV=1	0	122.037	34.2314	12	31	12	1	631	70.7	7.42	High	High		1.078	96.2	103.8	3.924	0	114.31	12
FALSE	High	Master Protein	P49327	Fatty acid synthase OS=Homo sapiens OX=9606 GN=FASN PE=1 SV=3	0	1858.33	61.6886	106	880	106	1	2511	273.3	6.44	High	High	Acetyl [N-Term]	0.95	102.6	97.4	317.749	0	3895.05	106
FALSE	High	Master Protein	P51648	Fatty aldehyde dehydrogenase OS=Homo sapiens OX=9606 GN=ALDH3A2 PE=1 SV=1	0	18.665	12.5773	5	5	5	1	485	54.8	7.88	High	Peak Found		0.807	110.7	89.3	0.585	0	13.91	5
FALSE	High	Master Protein	Q9P2Q2	FERM domain-containing protein 4A OS=Homo sapiens OX=9606 GN=FRMD4A PE=1 SV=3	0.005	4.671	2.6949	1	1	1	1	1039	115.4	8.87	Peak Found	High		0.995	100.2	99.8	0.037	0	4.48	1
FALSE	High	Master Protein	Q9BZ67	FERM domain-containing protein 8 OS=Homo sapiens OX=9606 GN=FRMD8 PE=1 SV=1	0	11.338	8.18966	3	4	3	1	464	51.2	6.23	High	Peak Found		0.856	107.8	92.2	0.407	0	8.93	3
FALSE	High	Master Protein	P02794	Ferritin heavy chain OS=Homo sapiens OX=9606 GN=FTH1 PE=1 SV=2	0	92.861	55.7377	7	31	7	1	183	21.2	5.55	High	High		0.984	100.8	99.2	67.129	0	107.38	7
FALSE	High	Master Protein	P02792	Ferritin light chain OS=Homo sapiens OX=9606 GN=FTL PE=1 SV=2	0	31.641	28	3	7	3	1	175	20	5.78	High	High		0.895	105.5	94.5	2.831	0	28.35	3
FALSE	High	Master Protein	P22830	Ferrochelatase, mitochondrial OS=Homo sapiens OX=9606 GN=FECH PE=1 SV=2	0	26.906	12.0567	3	6	3	1	423	47.8	8.73	High	High		0.967	101.7	98.3	0.562	0	25.27	3
FALSE	High	Master Protein	Q9Y613	FH1/FH2 domain-containing protein 1 OS=Homo sapiens OX=9606 GN=FHOD1 PE=1 SV=3	0.009	3.548	1.80412	2	2	2	1	1164	126.5	6.39	High	Not Found		0.01	200		0.07	0	0	2
FALSE	High	Master Protein	P23142	Fibulin-1 OS=Homo sapiens OX=9606 GN=FBLN1 PE=1 SV=4	0	8.582	3.27169	2	3	2	1	703	77.2	5.22	High	Not Found					0.199	0	6.66	2
FALSE	High	Master Protein	Q6PIW4	Fidgetin-like protein 1 OS=Homo sapiens OX=9606 GN=FIGNL1 PE=1 SV=2	0	13.933	4.45104	2	7	1	1	674	74	7.85	High	High		0.501	133.3	66.7	0.212	0	19.56	2
FALSE	Low	Master Protein	Q4L180	Filamin A-interacting protein 1-like OS=Homo sapiens OX=9606 GN=FILIP1L PE=1 SV=2	0.174	0.416	0.704846	1	1	1	1	1135	130.3	6.57	High	Not Found					0.029	0	1.77	1
FALSE	High	Master Protein	P21333	Filamin-A OS=Homo sapiens OX=9606 GN=FLNA PE=1 SV=4	0	12.681	1.85115	3	3	3	1	2647	280.6	6.06	High	High					0.044	0	7.99	3
FALSE	High	Master Protein	O75369	Filamin-B OS=Homo sapiens OX=9606 GN=FLNB PE=1 SV=2	0	13.795	1.42198	3	4	3	1	2602	278	5.73	High	High		0.905	105	95	0.057	0	7.77	3
FALSE	High	Master Protein	Q5T1M5	FK506-binding protein 15 OS=Homo sapiens OX=9606 GN=FKBP15 PE=1 SV=2	0	97.348	16.4069	12	21	12	1	1219	133.5	5.2	High	High		1.143	93.3	106.7	1.104	0	85.91	12
FALSE	High	Master Protein	P39748	Flap endonuclease 1 OS=Homo sapiens OX=9606 GN=FEN1 PE=1 SV=1	0	106.584	38.6842	10	28	10	1	380	42.6	8.62	High	High		1.115	94.6	105.4	7.318	0	107.66	10
FALSE	High	Master Protein	O75955	Flotillin-1 OS=Homo sapiens OX=9606 GN=FLOT1 PE=1 SV=3	0	119.899	36.0656	11	29	11	1	427	47.3	7.49	High	High		1.049	97.6	102.4	6.43	0	112.01	11
FALSE	High	Master Protein	Q14254	Flotillin-2 OS=Homo sapiens OX=9606 GN=FLOT2 PE=1 SV=2	0	92.716	35.0467	11	23	11	1	428	47	5.25	High	High		1.105	95	105	3.642	0	76.74	11
FALSE	Low	Master Protein	Q5VW36	Focadhesin OS=Homo sapiens OX=9606 GN=FOCAD PE=1 SV=1	0.143	0.518	1.88784	1	1	1	1	1801	199.9	6.62	High	Not Found		0.01	200		0.023	0	2.03	1
FALSE	High	Master Protein	Q05397	Focal adhesion kinase 1 OS=Homo sapiens OX=9606 GN=PTK2 PE=1 SV=2	0.008	3.675	0.855513	1	1	1	1	1052	119.2	6.62	Not Found	Not Found					0.034	0	2.35	1
FALSE	High	Master Protein	Q8NFG4	Folliculin OS=Homo sapiens OX=9606 GN=FLCN PE=1 SV=1	0	65.259	26.7703	11	18	11	1	579	64.4	6.23	High	High		0.834	109.1	90.9	2.162	0	50.35	11
FALSE	High	Master Protein	Q8TF40	Folliculin-interacting protein 1 OS=Homo sapiens OX=9606 GN=FNIP1 PE=1 SV=3	0	20.967	3.85935	3	5	3	1	1166	130.5	5.52	High	High					0.171	0	13.6	3
FALSE	High	Master Protein	Q05932	Folylpolyglutamate synthase, mitochondrial OS=Homo sapiens OX=9606 GN=FPGS PE=1 SV=3	0.001	7.111	5.11073	2	2	2	1	587	64.6	7.94	High	High		1.153	92.9	107.1	0.166	0	6.44	2
FALSE	High	Master Protein	Q14192	Four and a half LIM domains protein 2 OS=Homo sapiens OX=9606 GN=FHL2 PE=1 SV=3	0	12.241	15.0538	3	3	3	1	279	32.2	7.55	High	High		0.894	105.6	94.4	0.369	0	9.27	3
FALSE	High	Master Protein	Q13643	Four and a half LIM domains protein 3 OS=Homo sapiens OX=9606 GN=FHL3 PE=1 SV=4	0	7.572	9.64286	2	2	2	1	280	31.2	6.2	High	Peak Found		1.076	96.4	103.6	0.311	0	4.97	2
FALSE	High	Master Protein	P51116	Fragile X mental retardation syndrome-related protein 2 OS=Homo sapiens OX=9606 GN=FXR2 PE=1 SV=2	0	14.34	3.71471	2	4	2	1	673	74.2	6.23	High	High		1.294	87.2	112.8	0.239	0	9.55	2
FALSE	High	Master Protein	Q5SZK8	FRAS1-related extracellular matrix protein 2 OS=Homo sapiens OX=9606 GN=FREM2 PE=1 SV=2	0	209.742	14.2632	31	56	31	1	3169	350.9	5.03	High	High		1.017	99.1	100.9	0.938	0	189.96	31
FALSE	High	Master Protein	Q9NQ88	Fructose-2,6-bisphosphatase TIGAR OS=Homo sapiens OX=9606 GN=TIGAR PE=1 SV=1	0.006	4.319	6.2963	1	1	1	1	270	30	7.69	Not Found	High		100		200	0.166	0	2.33	1
FALSE	High	Master Protein	P07954	Fumarate hydratase, mitochondrial OS=Homo sapiens OX=9606 GN=FH PE=1 SV=3	0	18.359	11.5686	3	4	3	1	510	54.6	8.76	High	High		1.16	92.6	107.4	0.334	0	16.1	3
FALSE	High	Master Protein	Q9BQS8	FYVE and coiled-coil domain-containing protein 1 OS=Homo sapiens OX=9606 GN=FYCO1 PE=1 SV=3	0	80.212	10.2842	12	23	12	1	1478	166.9	4.92	High	High		1.097	95.4	104.6	0.698	0	70.64	12
FALSE	High	Master Protein	Q5JSP0	FYVE, RhoGEF and PH domain-containing protein 3 OS=Homo sapiens OX=9606 GN=FGD3 PE=1 SV=1	0.003	5.911	3.86207	2	2	2	1	725	79.4	6.15	High	Peak Found		0.921	104.1	95.9	0.125	0	5.33	2
FALSE	Medium	Master Protein	Q9UKJ3	G patch domain-containing protein 8 OS=Homo sapiens OX=9606 GN=GPATCH8 PE=1 SV=2	0.023	2.505	0.599201	1	1	1	1	1502	164.1	8.66	Not Found	High					0.032	0	0	1
FALSE	High	Master Protein	P24385	G1/S-specific cyclin-D1 OS=Homo sapiens OX=9606 GN=CCND1 PE=1 SV=1	0.005	4.719	8.13559	2	2	2	1	295	33.7	5.02	High	Peak Found					0.259	0	0	2
FALSE	High	Master Protein	P30281	G1/S-specific cyclin-D3 OS=Homo sapiens OX=9606 GN=CCND3 PE=1 SV=2	0.005	4.885	7.19178	1	1	1	1	292	32.5	7.06	Not Found	Not Found					0.155	0	4.59	1
FALSE	High	Master Protein	P14635	G2/mitotic-specific cyclin-B1 OS=Homo sapiens OX=9606 GN=CCNB1 PE=1 SV=1	0.007	3.988	3.9261	1	1	1	1	433	48.3	7.47	Peak Found	High		1.149	93.1	106.9	0.11	0	2.6	1
FALSE	High	Master Protein	P51570	Galactokinase OS=Homo sapiens OX=9606 GN=GALK1 PE=1 SV=1	0	78.879	45.1531	11	22	11	1	392	42.2	6.46	High	High		1.316	86.4	113.6	7.913	0	78.22	11
FALSE	High	Master Protein	P09382	Galectin-1 OS=Homo sapiens OX=9606 GN=LGALS1 PE=1 SV=2	0	31.156	25.9259	3	9	3	1	135	14.7	5.5	High	High		0.909	104.7	95.3	4.012	0	34.62	3
FALSE	High	Master Protein	Q08380	Galectin-3-binding protein OS=Homo sapiens OX=9606 GN=LGALS3BP PE=1 SV=1	0	137.734	29.2308	12	36	12	1	585	65.3	5.27	High	High		0.693	118.1	81.9	7.111	0	135.86	12
FALSE	High	Master Protein	Q9H3C7	Gametogenetin-binding protein 2 OS=Homo sapiens OX=9606 GN=GGNBP2 PE=1 SV=1	0	26.576	11.7647	4	6	4	1	697	79	6.38	High	High		1.177	91.8	108.2	0.343	0	29.69	4
FALSE	High	Master Protein	Q9UEY8	Gamma-adducin OS=Homo sapiens OX=9606 GN=ADD3 PE=1 SV=1	0.006	4.311	1.41643	1	2	1	1	706	79.1	6.32	Not Found	Not Found					0.141	0	2.51	1
FALSE	High	Master Protein	P13284	Gamma-interferon-inducible lysosomal thiol reductase OS=Homo sapiens OX=9606 GN=IFI30 PE=1 SV=3	0	24.195	15.2	2	5	2	1	250	27.9	4.88	High	High		1.009	99.6	100.4	1.848	0	26.01	2
FALSE	High	Master Protein	Q9BSJ2	Gamma-tubulin complex component 2 OS=Homo sapiens OX=9606 GN=TUBGCP2 PE=1 SV=2	0	66.208	13.8581	10	17	10	1	902	102.5	6.84	High	High		0.94	103.1	96.9	0.941	0	49.33	10
FALSE	High	Master Protein	Q96CW5	Gamma-tubulin complex component 3 OS=Homo sapiens OX=9606 GN=TUBGCP3 PE=1 SV=2	0	66.088	15.5458	9	15	9	1	907	103.5	8.12	High	High		0.609	124.3	75.7	0.874	0	55.79	9
FALSE	High	Master Protein	Q9UGJ1	Gamma-tubulin complex component 4 OS=Homo sapiens OX=9606 GN=TUBGCP4 PE=1 SV=1	0.001	6.797	4.1979	2	2	2	1	667	76	6.65	High	Peak Found		0.178	169.8	30.2	0.125	0	4.13	2
FALSE	High	Master Protein	Q96RT7	Gamma-tubulin complex component 6 OS=Homo sapiens OX=9606 GN=TUBGCP6 PE=1 SV=3	0	9.072	1.53931	1	2	1	1	1819	200.4	6.32	High	High		0.725	116	84	0.05	0	7.82	1
FALSE	High	Master Protein	P57764	Gasdermin-D OS=Homo sapiens OX=9606 GN=GSDMD PE=1 SV=1	0	41.107	29.1322	8	11	8	1	484	52.8	5.08	High	High		0.617	123.7	76.3	1.848	0	31.99	8
FALSE	High	Master Protein	Q9NXC5	GATOR complex protein MIOS OS=Homo sapiens OX=9606 GN=MIOS PE=1 SV=2	0.001	6.667	2.97143	2	2	2	1	875	98.5	6.73	High	Peak Found		1.27	88.1	111.9	0.081	0	2.19	2
FALSE	High	Master Protein	Q6PJI9	GATOR complex protein WDR59 OS=Homo sapiens OX=9606 GN=WDR59 PE=1 SV=2	0	7.561	4.51745	3	3	3	1	974	109.7	7.91	High	Peak Found		0.418	141	59	0.136	0	2.49	3
FALSE	High	Master Protein	P16383	GC-rich sequence DNA-binding factor 2 OS=Homo sapiens OX=9606 GN=GCFC2 PE=1 SV=2	0	21.103	5.24968	3	5	3	1	781	89.3	5.99	High	High		1.416	82.8	117.2	0.253	0	16.87	3
FALSE	High	Master Protein	P56159	GDNF family receptor alpha-1 OS=Homo sapiens OX=9606 GN=GFRA1 PE=2 SV=2	0	57.431	21.9355	8	22	8	1	465	51.4	7.91	High	High		1.05	97.6	102.4	2.594	0	74.63	8
FALSE	High	Master Protein	P06396	Gelsolin OS=Homo sapiens OX=9606 GN=GSN PE=1 SV=1	0	26.932	8.56777	5	8	5	1	782	85.6	6.28	High	High		0.33	150.4	49.6	0.535	0	18.25	5
FALSE	High	Master Protein	O14893	Gem-associated protein 2 OS=Homo sapiens OX=9606 GN=GEMIN2 PE=1 SV=1	0.001	6.283	7.14286	2	3	2	1	280	31.6	5.58	High	High		1.224	89.9	110.1	0.501	0	3.38	2
FALSE	High	Master Protein	P57678	Gem-associated protein 4 OS=Homo sapiens OX=9606 GN=GEMIN4 PE=1 SV=2	0	412.774	47.1645	38	130	38	1	1058	120	6.04	High	High		1.19	91.3	108.7	30.623	0	460.61	38
FALSE	High	Master Protein	Q8TEQ6	Gem-associated protein 5 OS=Homo sapiens OX=9606 GN=GEMIN5 PE=1 SV=3	0	383.666	34.8806	36	119	36	1	1508	168.5	6.62	High	High		1.049	97.6	102.4	6.104	0	418.19	36
FALSE	High	Master Protein	P18074	General transcription and DNA repair factor IIH helicase subunit XPD OS=Homo sapiens OX=9606 GN=ERCC2 PE=1 SV=1	0.005	4.92	3.28947	1	1	1	1	760	86.9	7.15	High	Peak Found					0.05	0	4.98	1
FALSE	High	Master Protein	Q12789	General transcription factor 3C polypeptide 1 OS=Homo sapiens OX=9606 GN=GTF3C1 PE=1 SV=4	0	71.173	8.91418	13	23	13	1	2109	238.7	7.3	High	High		0.824	109.7	90.3	0.45	0	59.95	13
FALSE	High	Master Protein	Q8WUA4	General transcription factor 3C polypeptide 2 OS=Homo sapiens OX=9606 GN=GTF3C2 PE=1 SV=2	0.006	4.314	1.53677	1	1	1	1	911	100.6	7.31	High	Peak Found		0.648	121.3	78.7	0.054	0	3.77	1
FALSE	High	Master Protein	Q9Y5Q9	General transcription factor 3C polypeptide 3 OS=Homo sapiens OX=9606 GN=GTF3C3 PE=1 SV=1	0	59.802	15.0113	10	14	10	1	886	101.2	5.07	High	High		0.895	105.5	94.5	0.957	0	43.95	10
FALSE	High	Master Protein	Q9UKN8	General transcription factor 3C polypeptide 4 OS=Homo sapiens OX=9606 GN=GTF3C4 PE=1 SV=2	0	13.525	4.74453	3	3	3	1	822	91.9	6.65	High	Not Found		0.01	200		0.122	0	9.09	3
FALSE	High	Master Protein	Q9Y5Q8	General transcription factor 3C polypeptide 5 OS=Homo sapiens OX=9606 GN=GTF3C5 PE=1 SV=2	0	59.32	27.9383	11	17	11	1	519	59.5	6.9	High	High		0.716	116.6	83.4	1.966	0	46.63	11
FALSE	High	Master Protein	P78347	General transcription factor II-I OS=Homo sapiens OX=9606 GN=GTF2I PE=1 SV=2	0	298.498	38.6774	30	109	30	1	998	112.3	6.39	High	High		1.103	95.1	104.9	12.396	0	375.53	30
FALSE	High	Master Protein	P29083	General transcription factor IIE subunit 1 OS=Homo sapiens OX=9606 GN=GTF2E1 PE=1 SV=2	0	20.853	8.20046	3	6	3	1	439	49.4	4.82	High	High		1.761	72.4	127.6	0.532	0	18.95	3
FALSE	High	Master Protein	O60763	General vesicular transport factor p115 OS=Homo sapiens OX=9606 GN=USO1 PE=1 SV=2	0	304.543	38.2536	28	97	28	1	962	107.8	4.91	High	High		1.001	99.9	100.1	18.188	0	384.36	28
FALSE	High	Master Protein	Q14687	Genetic suppressor element 1 OS=Homo sapiens OX=9606 GN=GSE1 PE=1 SV=3	0	56.769	10.2712	8	17	8	1	1217	136.1	7.74	High	High		0.93	103.6	96.4	0.566	0	44.88	8
FALSE	High	Master Protein	O60318	Germinal-center associated nuclear protein OS=Homo sapiens OX=9606 GN=MCM3AP PE=1 SV=2	0.005	4.475	0.858586	1	1	1	1	1980	218.3	6.39	Not Found	High					0.025	0	4.08	1
FALSE	High	Master Protein	Q9H2C0	Gigaxonin OS=Homo sapiens OX=9606 GN=GAN PE=1 SV=1	0	85.828	34.0034	16	25	16	1	597	67.6	5.85	High	High		0.943	102.9	97.1	2.849	0	68.53	16
FALSE	High	Master Protein	Q92990	Glomulin OS=Homo sapiens OX=9606 GN=GLMN PE=1 SV=2	0.005	4.887	3.7037	2	2	2	1	594	68.2	5.33	High	Peak Found		1.156	92.7	107.3	0.136	0	4.7	2
FALSE	High	Master Protein	P04150	Glucocorticoid receptor OS=Homo sapiens OX=9606 GN=NR3C1 PE=1 SV=1	0	32.938	9.39511	5	7	5	1	777	85.6	6.38	High	High		1.001	100	100	0.389	0	26.65	5
FALSE	High	Master Protein	P11413	Glucose-6-phosphate 1-dehydrogenase OS=Homo sapiens OX=9606 GN=G6PD PE=1 SV=4	0	133.242	33.0097	13	32	13	1	515	59.2	6.84	High	High		0.903	105.1	94.9	4.878	0	114.6	13
FALSE	Low	Master Protein	P06744	Glucose-6-phosphate isomerase OS=Homo sapiens OX=9606 GN=GPI PE=1 SV=4	0.063	1.244	1.97133	1	1	1	1	558	63.1	8.32	Not Found	Not Found					0.062	0	1.86	1
FALSE	High	Master Protein	Q9NWU2	Glucose-induced degradation protein 8 homolog OS=Homo sapiens OX=9606 GN=GID8 PE=1 SV=1	0	29.37	28.9474	4	6	4	1	228	26.7	4.97	High	High		1.089	95.7	104.3	1.512	0	25.02	4
FALSE	High	Master Protein	P14314	Glucosidase 2 subunit beta OS=Homo sapiens OX=9606 GN=PRKCSH PE=1 SV=2	0	64.817	19.697	8	15	8	1	528	59.4	4.41	High	High		1.168	92.2	107.8	3.329	0	55.71	8
FALSE	High	Master Protein	P04062	Glucosylceramidase OS=Homo sapiens OX=9606 GN=GBA PE=1 SV=3	0.005	4.543	2.61194	1	1	1	1	536	59.7	7.61	High	Peak Found		1.013	99.4	100.6	0.075	0	3.55	1
FALSE	High	Master Protein	P00367	Glutamate dehydrogenase 1, mitochondrial OS=Homo sapiens OX=9606 GN=GLUD1 PE=1 SV=2	0.005	4.63	2.86738	1	1	1	1	558	61.4	7.8	Peak Found	High					0.064	0	3.57	1
FALSE	High	Master Protein	P48507	Glutamate--cysteine ligase regulatory subunit OS=Homo sapiens OX=9606 GN=GCLM PE=1 SV=1	0	25.601	19.708	4	7	4	1	274	30.7	6.02	High	High		0.418	141.1	58.9	2.162	0	17.81	4
FALSE	High	Master Protein	Q9BQ67	Glutamate-rich WD repeat-containing protein 1 OS=Homo sapiens OX=9606 GN=GRWD1 PE=1 SV=1	0	36.747	22.4215	6	11	6	1	446	49.4	4.92	High	High		0.963	101.9	98.1	1.721	0	35.78	6
FALSE	High	Master Protein	O94925	Glutaminase kidney isoform, mitochondrial OS=Homo sapiens OX=9606 GN=GLS PE=1 SV=1	0	37.788	11.8087	5	8	5	1	669	73.4	7.77	High	High		0.904	105	95	0.535	0	30.44	5
FALSE	High	Master Protein	Q06210	Glutamine--fructose-6-phosphate aminotransferase [isomerizing] 1 OS=Homo sapiens OX=9606 GN=GFPT1 PE=1 SV=3	0	31.692	12.7325	7	9	7	1	699	78.8	7.11	High	High		1.002	99.9	100.1	0.526	0	21.25	7
FALSE	High	Master Protein	P47897	Glutamine--tRNA ligase OS=Homo sapiens OX=9606 GN=QARS PE=1 SV=1	0	49.5	16.5161	10	13	10	1	775	87.7	7.15	High	High		0.955	102.3	97.7	0.798	0	39.45	10
FALSE	High	Master Protein	O76003	Glutaredoxin-3 OS=Homo sapiens OX=9606 GN=GLRX3 PE=1 SV=2	0	49.764	34.6269	9	15	9	1	335	37.4	5.39	High	High		0.693	118.1	81.9	4.456	0	42.76	9
FALSE	High	Master Protein	Q92947	Glutaryl-CoA dehydrogenase, mitochondrial OS=Homo sapiens OX=9606 GN=GCDH PE=1 SV=1	0	50.628	29.2237	8	12	8	1	438	48.1	8.06	High	High		1.293	87.2	112.8	1.512	0	45.34	8
FALSE	High	Master Protein	Q9Y2Q3	Glutathione S-transferase kappa 1 OS=Homo sapiens OX=9606 GN=GSTK1 PE=1 SV=3	0	29.113	19.9115	3	6	3	1	226	25.5	8.41	High	High		1.04	98.1	101.9	1.371	0	25.24	3
FALSE	High	Master Protein	P21266	Glutathione S-transferase Mu 3 OS=Homo sapiens OX=9606 GN=GSTM3 PE=1 SV=3	0	21.508	14.6667	3	6	3	1	225	26.5	5.54	High	High		0.906	104.9	95.1	1.069	0	17.52	3
FALSE	High	Master Protein	P04406	Glyceraldehyde-3-phosphate dehydrogenase OS=Homo sapiens OX=9606 GN=GAPDH PE=1 SV=3	0	35.058	17.9104	4	10	4	1	335	36	8.46	High	High		0.78	112.4	87.6	1.512	0	33.06	4
FALSE	High	Master Protein	Q8N335	Glycerol-3-phosphate dehydrogenase 1-like protein OS=Homo sapiens OX=9606 GN=GPD1L PE=1 SV=1	0.005	4.641	4.2735	1	1	1	1	351	38.4	7.02	Not Found	Not Found					0.089	0	3.09	1
FALSE	High	Master Protein	P41250	Glycine--tRNA ligase OS=Homo sapiens OX=9606 GN=GARS PE=1 SV=3	0	59.076	19.2152	10	16	10	1	739	83.1	7.03	High	High		1	100	100	0.882	0	54.94	10
FALSE	High	Master Protein	P11216	Glycogen phosphorylase, brain form OS=Homo sapiens OX=9606 GN=PYGB PE=1 SV=5	0	29.305	7.71056	5	7	5	1	843	96.6	6.86	High	High		0.742	114.8	85.2	0.327	0	25.61	5
FALSE	High	Master Protein	P49840	Glycogen synthase kinase-3 alpha OS=Homo sapiens OX=9606 GN=GSK3A PE=1 SV=2	0	32.493	23.8095	8	11	6	1	483	50.9	8.75	High	High		2.022	66.2	133.8	1.291	1	18.17	8
FALSE	High	Master Protein	P49841	Glycogen synthase kinase-3 beta OS=Homo sapiens OX=9606 GN=GSK3B PE=1 SV=2	0	34.414	20	6	10	4	1	420	46.7	8.78	High	High		0.664	120.2	79.8	1.089	0	29.01	6
FALSE	High	Master Protein	P46976	Glycogenin-1 OS=Homo sapiens OX=9606 GN=GYG1 PE=1 SV=4	0	14.146	15.4286	4	5	4	1	350	39.4	5.53	High	High		0.31	152.7	47.3	1.054	0	11.36	4
FALSE	High	Master Protein	O75063	Glycosaminoglycan xylosylkinase OS=Homo sapiens OX=9606 GN=FAM20B PE=1 SV=1	0.008	3.685	2.20049	1	2	1	1	409	46.4	6.87	Not Found	Not Found					0.096	0	1.71	1
FALSE	High	Master Protein	P49915	GMP synthase [glutamine-hydrolyzing] OS=Homo sapiens OX=9606 GN=GMPS PE=1 SV=1	0	97.91	24.9639	12	29	12	1	693	76.7	6.87	High	High		1.013	99.3	100.7	2.237	0	84.96	12
FALSE	High	Master Protein	P0CG08	Golgi pH regulator B OS=Homo sapiens OX=9606 GN=GPR89B PE=1 SV=1	0.007	3.976	2.63736	1	1	1	1	455	52.9	9.28	Not Found	Not Found					0.101	0	2.4	1
FALSE	High	Master Protein	Q9H8Y8	Golgi reassembly-stacking protein 2 OS=Homo sapiens OX=9606 GN=GORASP2 PE=1 SV=3	0	11.018	6.19469	2	3	2	1	452	47.1	4.82	High	High		0.966	101.8	98.2	0.54	0	8.43	2
FALSE	High	Master Protein	Q9H3P7	Golgi resident protein GCP60 OS=Homo sapiens OX=9606 GN=ACBD3 PE=1 SV=4	0	137.864	37.8788	14	35	14	1	528	60.6	5.06	High	High		1.063	96.9	103.1	15.156	0	149.63	14
FALSE	High	Master Protein	Q7L5D6	Golgi to ER traffic protein 4 homolog OS=Homo sapiens OX=9606 GN=GET4 PE=1 SV=1	0	88.847	36.0856	10	36	10	1	327	36.5	5.41	High	High		0.964	101.9	98.1	15.681	0	94.77	10
FALSE	High	Master Protein	Q9HD26	Golgi-associated PDZ and coiled-coil motif-containing protein OS=Homo sapiens OX=9606 GN=GOPC PE=1 SV=1	0	69.766	30.0866	11	22	11	1	462	50.5	5.92	High	High		1.9	69	131	3.175	0	58.8	11
FALSE	High	Master Protein	Q92538	Golgi-specific brefeldin A-resistance guanine nucleotide exchange factor 1 OS=Homo sapiens OX=9606 GN=GBF1 PE=1 SV=2	0	484.172	41.8505	52	131	52	1	1859	206.3	5.73	High	High		1.094	95.5	104.5	7.868	0	500.02	52
FALSE	High	Master Protein	Q92805	Golgin subfamily A member 1 OS=Homo sapiens OX=9606 GN=GOLGA1 PE=1 SV=3	0	11.971	7.82269	4	4	4	1	767	88.1	5.27	High	High		0.922	104.1	95.9	0.182	0	11.59	4
FALSE	High	Master Protein	Q08379	Golgin subfamily A member 2 OS=Homo sapiens OX=9606 GN=GOLGA2 PE=1 SV=3	0	14.51	3.39321	2	3	2	1	1002	113	5.02	High	High					0.12	0	12.02	2
FALSE	High	Master Protein	Q08378	Golgin subfamily A member 3 OS=Homo sapiens OX=9606 GN=GOLGA3 PE=1 SV=2	0	7.556	1.00134	1	2	1	1	1498	167.3	5.44	High	High		1.368	84.5	115.5	0.048	0	7.78	1
FALSE	High	Master Protein	Q13439	Golgin subfamily A member 4 OS=Homo sapiens OX=9606 GN=GOLGA4 PE=1 SV=1	0	114.647	14.5291	24	33	24	1	2230	261	5.39	High	High		1.399	83.4	116.6	0.576	0	91.44	24
FALSE	High	Master Protein	Q8TBA6	Golgin subfamily A member 5 OS=Homo sapiens OX=9606 GN=GOLGA5 PE=1 SV=3	0	9.293	5.33516	2	3	2	1	731	83	5.83	Peak Found	High		0.766	113.2	86.8	0.151	0	6.26	2
FALSE	High	Master Protein	Q14789	Golgin subfamily B member 1 OS=Homo sapiens OX=9606 GN=GOLGB1 PE=1 SV=2	0	12.682	1.31942	3	4	3	1	3259	375.8	5	High	Peak Found		0.241	161.2	38.8	0.04	0	12.78	3
FALSE	High	Master Protein	P28676	Grancalcin OS=Homo sapiens OX=9606 GN=GCA PE=1 SV=2	0	29.871	22.5806	5	11	5	1	217	24	5.21	High	High		0.711	116.9	83.1	5.31	0	21.75	5
FALSE	High	Master Protein	P28799	Granulins OS=Homo sapiens OX=9606 GN=GRN PE=1 SV=2	0	126.639	32.2091	14	43	14	1	593	63.5	6.83	High	High		0.886	106	94	11.798	0	141.11	14
FALSE	High	Master Protein	Q6Y7W6	GRB10-interacting GYF protein 2 OS=Homo sapiens OX=9606 GN=GIGYF2 PE=1 SV=1	0	51.035	6.69746	5	12	5	1	1299	150	5.54	High	High		0.988	100.6	99.4	0.468	0	52.25	5
FALSE	High	Master Protein	Q96CN9	GRIP and coiled-coil domain-containing protein 1 OS=Homo sapiens OX=9606 GN=GCC1 PE=1 SV=1	0	143.798	28	18	34	18	1	775	87.8	5.45	High	High		1.292	87.3	112.7	2.981	0	130.55	18
FALSE	High	Master Protein	Q8IWJ2	GRIP and coiled-coil domain-containing protein 2 OS=Homo sapiens OX=9606 GN=GCC2 PE=1 SV=4	0	15.933	2.49406	3	4	3	1	1684	195.8	5.14	High	High		1.25	88.9	111.1	0.072	0	11.9	3
FALSE	Medium	Master Protein	Q14451	Growth factor receptor-bound protein 7 OS=Homo sapiens OX=9606 GN=GRB7 PE=1 SV=2	0.019	2.783	2.06767	1	1	1	1	532	59.6	8.5	High	Not Found					0.077	0	2.81	1
FALSE	High	Master Protein	Q8TAA5	GrpE protein homolog 2, mitochondrial OS=Homo sapiens OX=9606 GN=GRPEL2 PE=1 SV=1	0	9.261	6.66667	1	2	1	1	225	25.4	7.72	High	High		0.827	109.5	90.5	0.359	0	6.91	1
FALSE	High	Master Protein	P62826	GTP-binding nuclear protein Ran OS=Homo sapiens OX=9606 GN=RAN PE=1 SV=3	0	26.705	27.3148	5	11	5	1	216	24.4	7.49	High	High		1.251	88.8	111.2	3.642	0	31.51	5
FALSE	High	Master Protein	O00178	GTP-binding protein 1 OS=Homo sapiens OX=9606 GN=GTPBP1 PE=1 SV=3	0.006	4.357	1.64425	1	2	1	1	669	72.4	8.34	High	High		0.845	108.4	91.6	0.068	0	0	1
FALSE	High	Master Protein	Q15382	GTP-binding protein Rheb OS=Homo sapiens OX=9606 GN=RHEB PE=1 SV=1	0	25.596	23.913	4	11	4	1	184	20.5	5.92	High	High		0.916	104.4	95.6	3.642	0	32.75	4
FALSE	High	Master Protein	Q9NR31	GTP-binding protein SAR1a OS=Homo sapiens OX=9606 GN=SAR1A PE=1 SV=1	0	40.006	34.3434	5	9	5	1	198	22.4	6.68	High	High		0.799	111.2	88.8	4.623	0	30.48	5
FALSE	High	Master Protein	Q9Y6B6	GTP-binding protein SAR1b OS=Homo sapiens OX=9606 GN=SAR1B PE=1 SV=1	0	26.548	27.7778	3	5	3	1	198	22.4	6.11	High	High		0.727	115.8	84.2	1.61	0	21.61	3
FALSE	High	Master Protein	Q9UIJ7	GTP:AMP phosphotransferase AK3, mitochondrial OS=Homo sapiens OX=9606 GN=AK3 PE=1 SV=4	0	47.273	41.4097	8	15	8	1	227	25.6	9.16	High	High		1.031	98.5	101.5	4.012	0	34.85	8
FALSE	High	Master Protein	P01111	GTPase NRas OS=Homo sapiens OX=9606 GN=NRAS PE=1 SV=1	0	13.89	16.9312	3	4	3	1	189	21.2	5.17	High	High		0.371	145.9	54.1	1.31	0	12.35	3
FALSE	High	Master Protein	Q14C86	GTPase-activating protein and VPS9 domain-containing protein 1 OS=Homo sapiens OX=9606 GN=GAPVD1 PE=1 SV=2	0	219.907	24.5602	27	58	27	1	1478	164.9	5.22	High	High		0.955	102.3	97.7	3.421	0	202.58	27
FALSE	High	Master Protein	Q14353	Guanidinoacetate N-methyltransferase OS=Homo sapiens OX=9606 GN=GAMT PE=1 SV=1	0.006	4.219	8.89831	1	1	1	1	236	26.3	6.14	Not Found	Not Found					0.292	0	3.79	1
FALSE	High	Master Protein	P52735	Guanine nucleotide exchange factor VAV2 OS=Homo sapiens OX=9606 GN=VAV2 PE=1 SV=2	0	24.493	9.22551	6	9	6	1	878	101.2	7.08	High	High		1.263	88.4	111.6	0.34	0	20.09	6
FALSE	High	Master Protein	P04899	Guanine nucleotide-binding protein G(i) subunit alpha-2 OS=Homo sapiens OX=9606 GN=GNAI2 PE=1 SV=3	0	11.43	6.76056	2	12	1	1	355	40.4	5.54	High	Peak Found		1.031	98.5	101.5	0.389	0	27.56	2
FALSE	Low	Master Protein	P61952	Guanine nucleotide-binding protein G(I)/G(S)/G(O) subunit gamma-11 OS=Homo sapiens OX=9606 GN=GNG11 PE=1 SV=1	0.141	0.525	9.58904	1	1	1	1	73	8.5	5.54	Not Found	Not Found					0.389	0	0	1
FALSE	High	Master Protein	P62873	Guanine nucleotide-binding protein G(I)/G(S)/G(T) subunit beta-1 OS=Homo sapiens OX=9606 GN=GNB1 PE=1 SV=3	0	42.252	16.7647	5	17	2	1	340	37.4	6	High	High		1.44	82	118	5.31	0	30.62	5
FALSE	High	Master Protein	P62879	Guanine nucleotide-binding protein G(I)/G(S)/G(T) subunit beta-2 OS=Homo sapiens OX=9606 GN=GNB2 PE=1 SV=3	0	89.727	34.7059	8	28	5	1	340	37.3	6	High	High		1.113	94.6	105.4	19.535	4	66.14	8
FALSE	High	Master Protein	P08754	Guanine nucleotide-binding protein G(k) subunit alpha OS=Homo sapiens OX=9606 GN=GNAI3 PE=1 SV=3	0	22.569	15.5367	4	15	3	1	354	40.5	5.69	High	High		100		200	1.069	0	34.59	4
FALSE	High	Master Protein	P50148	Guanine nucleotide-binding protein G(q) subunit alpha OS=Homo sapiens OX=9606 GN=GNAQ PE=1 SV=4	0	73.768	42.0613	10	19	5	1	359	42.1	5.68	High	High		1.055	97.3	102.7	4.623	3	55.48	10
FALSE	High	Master Protein	Q5JWF2	Guanine nucleotide-binding protein G(s) subunit alpha isoforms XLas OS=Homo sapiens OX=9606 GN=GNAS PE=1 SV=2	0	45.557	8.67888	8	23	7	1	1037	111	5.03	High	High		1.645	75.6	124.4	1.195	0	49.66	8
FALSE	High	Master Protein	P29992	Guanine nucleotide-binding protein subunit alpha-11 OS=Homo sapiens OX=9606 GN=GNA11 PE=1 SV=2	0	68.402	35.6546	9	17	4	1	359	42.1	5.69	High	High		0.96	102	98	3.642	0	50.72	9
FALSE	High	Master Protein	Q14344	Guanine nucleotide-binding protein subunit alpha-13 OS=Homo sapiens OX=9606 GN=GNA13 PE=1 SV=2	0	97.643	46.1538	15	38	14	1	377	44	8	High	High		0.994	100.3	99.7	11.023	1	100.34	15
FALSE	High	Master Protein	P36915	Guanine nucleotide-binding protein-like 1 OS=Homo sapiens OX=9606 GN=GNL1 PE=1 SV=2	0	74.143	22.0758	9	18	9	1	607	68.6	5.8	High	High		0.803	110.9	89.1	1.707	0	61.73	9
FALSE	High	Master Protein	Q9BVP2	Guanine nucleotide-binding protein-like 3 OS=Homo sapiens OX=9606 GN=GNL3 PE=1 SV=2	0	80.29	24.5902	10	21	10	1	549	62	9.16	High	High		0.926	103.9	96.1	2.765	0	62.1	10
FALSE	High	Master Protein	Q9NVN8	Guanine nucleotide-binding protein-like 3-like protein OS=Homo sapiens OX=9606 GN=GNL3L PE=1 SV=1	0	15.652	7.38832	3	4	3	1	582	65.5	8.44	High	Peak Found		0.73	115.6	84.4	0.283	0	7.38	3
FALSE	Low	Master Protein	P33402	Guanylate cyclase soluble subunit alpha-2 OS=Homo sapiens OX=9606 GN=GUCY1A2 PE=1 SV=1	0.103	0.778	4.91803	1	1	1	1	732	81.7	7.66	Not Found	Not Found					0.051	0	0	1
FALSE	Low	Master Protein	P32456	Guanylate-binding protein 2 OS=Homo sapiens OX=9606 GN=GBP2 PE=1 SV=3	0.144	0.513	1.35364	1	2	1	1	591	67.2	5.71	High	Peak Found		0.861	107.5	92.5	0.07	0	0	1
FALSE	High	Master Protein	Q9NY12	H/ACA ribonucleoprotein complex subunit 1 OS=Homo sapiens OX=9606 GN=GAR1 PE=1 SV=1	0	10.061	5.99078	1	2	1	1	217	22.3	10.92	Not Found	High		100		200	0.425	0	6.28	1
FALSE	High	Master Protein	Q9NX24	H/ACA ribonucleoprotein complex subunit 2 OS=Homo sapiens OX=9606 GN=NHP2 PE=1 SV=1	0.005	4.583	11.1111	1	1	1	1	153	17.2	8.22	Not Found	Not Found					0.389	0	4.29	1
FALSE	High	Master Protein	O60832	H/ACA ribonucleoprotein complex subunit 4 OS=Homo sapiens OX=9606 GN=DKC1 PE=1 SV=3	0	53.462	23.1518	8	13	8	1	514	57.6	9.42	High	High		1.325	86	114	1.297	0	44.83	8
FALSE	High	Master Protein	Q9BXW7	Haloacid dehalogenase-like hydrolase domain-containing 5 OS=Homo sapiens OX=9606 GN=HDHD5 PE=1 SV=1	0	65.807	30.4965	8	16	8	1	423	46.3	8.13	High	High		1.21	90.5	109.5	2.481	0	75.18	8
FALSE	High	Master Protein	Q9BSH5	Haloacid dehalogenase-like hydrolase domain-containing protein 3 OS=Homo sapiens OX=9606 GN=HDHD3 PE=1 SV=1	0	12.317	6.3745	1	3	1	1	251	28	6.71	High	High		0.546	129.3	70.7	0.701	0	10.94	1
FALSE	Low	Master Protein	Q9NVX0	HAUS augmin-like complex subunit 2 OS=Homo sapiens OX=9606 GN=HAUS2 PE=1 SV=1	0.102	0.785	4.25532	1	1	1	1	235	26.9	7.88	Peak Found	High		1.177	91.9	108.1	0.155	0	1.79	1
FALSE	Medium	Master Protein	Q68CZ6	HAUS augmin-like complex subunit 3 OS=Homo sapiens OX=9606 GN=HAUS3 PE=1 SV=1	0.011	3.37	1.65837	1	1	1	1	603	69.6	5.55	Not Found	High		100		200	0.058	0	2.73	1
FALSE	High	Master Protein	Q9H6D7	HAUS augmin-like complex subunit 4 OS=Homo sapiens OX=9606 GN=HAUS4 PE=1 SV=1	0.001	6.832	5.50964	2	2	2	1	363	42.4	5.68	High	Peak Found		0.525	131.1	68.9	0.172	0	3.57	2
FALSE	High	Master Protein	O94927	HAUS augmin-like complex subunit 5 OS=Homo sapiens OX=9606 GN=HAUS5 PE=1 SV=2	0	30.387	6.31912	3	7	3	1	633	71.6	8.51	High	High		0.918	104.3	95.7	0.468	0	21.01	3
FALSE	High	Master Protein	Q7Z4H7	HAUS augmin-like complex subunit 6 OS=Homo sapiens OX=9606 GN=HAUS6 PE=1 SV=2	0	12.199	2.09424	2	3	2	1	955	108.6	6.47	High	High		0.915	104.5	95.5	0.118	0	8.59	2
FALSE	High	Master Protein	Q99871	HAUS augmin-like complex subunit 7 OS=Homo sapiens OX=9606 GN=HAUS7 PE=1 SV=3	0	9.348	4.34783	1	2	1	1	368	40.8	4.83	High	High		0.912	104.6	95.4	0.212	0	8.04	1
FALSE	High	Master Protein	Q9Y450	HBS1-like protein OS=Homo sapiens OX=9606 GN=HBS1L PE=1 SV=1	0	28.681	7.45614	4	8	4	1	684	75.4	6.61	High	High		0.655	120.9	79.1	0.52	0	25.47	4
FALSE	High	Master Protein	O00165	HCLS1-associated protein X-1 OS=Homo sapiens OX=9606 GN=HAX1 PE=1 SV=2	0	13.502	34.4086	4	5	4	1	279	31.6	4.92	High	High		0.969	101.6	98.4	0.778	0	14.3	4
FALSE	High	Master Protein	Q9UBI9	Headcase protein homolog OS=Homo sapiens OX=9606 GN=HECA PE=1 SV=1	0	8.391	2.76243	1	2	1	1	543	58.8	8.54	High	High		2.185	62.8	137.2	0.172	0	7.28	1
FALSE	High	Master Protein	Q7Z4Q2	HEAT repeat-containing protein 3 OS=Homo sapiens OX=9606 GN=HEATR3 PE=1 SV=2	0	7.562	3.82353	2	2	2	1	680	74.5	5.11	High	High		0.967	101.7	98.3	0.133	0	5.6	2
FALSE	High	Master Protein	Q86XA9	HEAT repeat-containing protein 5A OS=Homo sapiens OX=9606 GN=HEATR5A PE=1 SV=2	0	9.637	3.18627	4	4	4	1	2040	221.9	6.58	High	High	Acetyl [N-Term]	0.752	114.2	85.8	0.084	0	6.37	4
FALSE	High	Master Protein	Q9P2D3	HEAT repeat-containing protein 5B OS=Homo sapiens OX=9606 GN=HEATR5B PE=1 SV=2	0	138.495	13.0372	18	33	18	1	2071	224.2	7.17	High	High	Acetyl [N-Term]	0.967	101.7	98.3	0.778	0	126.61	18
FALSE	High	Master Protein	Q6AI08	HEAT repeat-containing protein 6 OS=Homo sapiens OX=9606 GN=HEATR6 PE=1 SV=1	0	397.883	48.8569	38	99	38	1	1181	128.7	7.03	High	High		0.993	100.3	99.7	24.119	0	409.11	38
FALSE	High	Master Protein	P34931	Heat shock 70 kDa protein 1-like OS=Homo sapiens OX=9606 GN=HSPA1L PE=1 SV=2	0	138.987	24.181	10	75	1	1	641	70.3	6.02	High	Peak Found		0.741	114.9	85.1	4.012	0	295.07	10
FALSE	High	Master Protein	P0DMV9	Heat shock 70 kDa protein 1B OS=Homo sapiens OX=9606 GN=HSPA1B PE=1 SV=1	0	361.844	52.4181	26	175	18	1	641	70	5.66	High	High		0.988	100.6	99.4	111.884	8	684.03	26
FALSE	High	Master Protein	P11142	Heat shock cognate 71 kDa protein OS=Homo sapiens OX=9606 GN=HSPA8 PE=1 SV=1	0	414.463	53.5604	29	293	26	1	646	70.9	5.52	High	High		1.033	98.4	101.6	241.446	5	1107.37	29
FALSE	High	Master Protein	Q00613	Heat shock factor protein 1 OS=Homo sapiens OX=9606 GN=HSF1 PE=1 SV=1	0	19.752	11.3422	4	5	4	1	529	57.2	5.19	High	High	Acetyl [N-Term]	1.153	92.9	107.1	0.585	0	16.19	4
FALSE	High	Master Protein	Q12931	Heat shock protein 75 kDa, mitochondrial OS=Homo sapiens OX=9606 GN=TRAP1 PE=1 SV=3	0	367.585	58.0966	31	209	30	1	704	80.1	8.21	High	High		0.973	101.3	98.7	50.795	0	789.15	31
FALSE	High	Master Protein	P04792	Heat shock protein beta-1 OS=Homo sapiens OX=9606 GN=HSPB1 PE=1 SV=2	0	166.411	76.5854	15	74	15	1	205	22.8	6.4	High	High		0.972	101.4	98.6	609.54	0	290.78	15
FALSE	High	Master Protein	Q9UJY1	Heat shock protein beta-8 OS=Homo sapiens OX=9606 GN=HSPB8 PE=1 SV=1	0	29.602	25.5102	5	13	5	1	196	21.6	5.12	High	High		0.861	107.5	92.5	4.623	0	33.21	5
FALSE	High	Master Protein	Q14568	Heat shock protein HSP 90-alpha A2 OS=Homo sapiens OX=9606 GN=HSP90AA2P PE=1 SV=2	0	79.055	31.1953	8	323	2	1	343	39.3	4.65	Not Found	Not Found					7.913	0	1452.96	8
FALSE	High	Master Protein	P07900	Heat shock protein HSP 90-alpha OS=Homo sapiens OX=9606 GN=HSP90AA1 PE=1 SV=5	0	574.757	56.694	40	711	26	1	732	84.6	5.02	High	High		0.991	100.5	99.5	1480.6	22	2859.85	40
FALSE	High	Master Protein	P08238	Heat shock protein HSP 90-beta OS=Homo sapiens OX=9606 GN=HSP90AB1 PE=1 SV=4	0	579.289	56.768	39	718	26	1	724	83.2	5.03	High	High		0.959	102.1	97.9	1323.19	1	2937.77	39
FALSE	High	Master Protein	Q15477	Helicase SKI2W OS=Homo sapiens OX=9606 GN=SKIV2L PE=1 SV=3	0.006	4.319	1.1236	1	1	1	1	1246	137.7	6.06	High	Peak Found		1.091	95.7	104.3	0.032	0	3.79	1
FALSE	High	Master Protein	Q9BYK8	Helicase with zinc finger domain 2 OS=Homo sapiens OX=9606 GN=HELZ2 PE=1 SV=6	0	30.718	4.15251	7	9	7	1	2649	294.5	7.49	High	High		0.707	117.2	82.8	0.115	0	21.84	7
FALSE	High	Master Protein	Q14527	Helicase-like transcription factor OS=Homo sapiens OX=9606 GN=HLTF PE=1 SV=2	0	154.699	34.2914	23	42	23	1	1009	113.9	8.6	High	High		0.894	105.6	94.4	3.068	0	145.33	23
FALSE	Medium	Master Protein	P09601	Heme oxygenase 1 OS=Homo sapiens OX=9606 GN=HMOX1 PE=1 SV=1	0.035	1.852	4.16667	1	1	1	1	288	32.8	8.25	High	Not Found					0.136	0	0	1
FALSE	High	Master Protein	P30519	Heme oxygenase 2 OS=Homo sapiens OX=9606 GN=HMOX2 PE=1 SV=2	0	9.657	13.2911	3	3	3	1	316	36	5.41	Peak Found	High		1.094	95.5	104.5	0.468	0	4.45	3
FALSE	Medium	Master Protein	P69905	Hemoglobin subunit alpha OS=Homo sapiens OX=9606 GN=HBA1 PE=1 SV=2	0.041	1.729	6.33803	1	1	1	1	142	15.2	8.68	High	Not Found		0.01	200		0.334	0	0	1
FALSE	High	Master Protein	O14964	Hepatocyte growth factor-regulated tyrosine kinase substrate OS=Homo sapiens OX=9606 GN=HGS PE=1 SV=1	0	12.152	2.8314	2	3	2	1	777	86.1	6.16	High	High		1.278	87.8	112.2	0.25	0	7.78	2
FALSE	High	Master Protein	Q969F9	Hermansky-Pudlak syndrome 3 protein OS=Homo sapiens OX=9606 GN=HPS3 PE=1 SV=1	0	25.072	8.96414	7	8	7	1	1004	113.7	6.43	High	High		0.987	100.7	99.3	0.277	0	11.09	7
FALSE	High	Master Protein	Q86YV9	Hermansky-Pudlak syndrome 6 protein OS=Homo sapiens OX=9606 GN=HPS6 PE=1 SV=1	0	17.173	6.96774	3	5	3	1	775	82.9	6.28	High	High		1.063	96.9	103.1	0.284	0	12.5	3
FALSE	High	Master Protein	P52597	Heterogeneous nuclear ribonucleoprotein F OS=Homo sapiens OX=9606 GN=HNRNPF PE=1 SV=3	0	126.137	43.8554	10	42	8	1	415	45.6	5.58	High	High		1.115	94.6	105.4	15.156	0	167.62	10
FALSE	High	Master Protein	P31943	Heterogeneous nuclear ribonucleoprotein H OS=Homo sapiens OX=9606 GN=HNRNPH1 PE=1 SV=4	0	139.545	34.5212	11	55	5	1	449	49.2	6.3	High	High	Acetyl [N-Term]	1.036	98.2	101.8	16.013	10	195.24	11
FALSE	High	Master Protein	P55795	Heterogeneous nuclear ribonucleoprotein H2 OS=Homo sapiens OX=9606 GN=HNRNPH2 PE=1 SV=1	0	111.737	27.1715	9	42	4	1	449	49.2	6.3	High	High		1.106	95	105	8.152	0	156.88	9
FALSE	High	Master Protein	P61978	Heterogeneous nuclear ribonucleoprotein K OS=Homo sapiens OX=9606 GN=HNRNPK PE=1 SV=1	0	240.913	50.54	18	124	18	1	463	50.9	5.54	High	High	Acetyl [N-Term]	1.138	93.6	106.4	77.137	0	425.76	18
FALSE	High	Master Protein	P14866	Heterogeneous nuclear ribonucleoprotein L OS=Homo sapiens OX=9606 GN=HNRNPL PE=1 SV=2	0	9.876	5.94228	1	2	1	1	589	64.1	8.22	High	High		1.119	94.4	105.6	0.179	0	12.46	1
FALSE	High	Master Protein	Q8WVV9	Heterogeneous nuclear ribonucleoprotein L-like OS=Homo sapiens OX=9606 GN=HNRNPLL PE=1 SV=1	0	60.583	30.9963	10	14	10	1	542	60	7.72	High	High		0.249	160.1	39.9	1.738	0	52.31	10
FALSE	High	Master Protein	P52272	Heterogeneous nuclear ribonucleoprotein M OS=Homo sapiens OX=9606 GN=HNRNPM PE=1 SV=3	0	165.172	35.0685	16	54	16	1	730	77.5	8.7	High	High		1.029	98.6	101.4	3.217	0	201.69	16
FALSE	High	Master Protein	Q00839	Heterogeneous nuclear ribonucleoprotein U OS=Homo sapiens OX=9606 GN=HNRNPU PE=1 SV=6	0	168.234	29.9394	18	47	18	1	825	90.5	6	High	High		1.141	93.4	106.6	4.429	0	184.07	18
FALSE	High	Master Protein	Q9BUJ2	Heterogeneous nuclear ribonucleoprotein U-like protein 1 OS=Homo sapiens OX=9606 GN=HNRNPUL1 PE=1 SV=2	0	185.992	32.3598	19	60	19	1	856	95.7	6.92	High	High		1.166	92.3	107.7	6.499	0	201.09	19
FALSE	High	Master Protein	P07910	Heterogeneous nuclear ribonucleoproteins C1/C2 OS=Homo sapiens OX=9606 GN=HNRNPC PE=1 SV=4	0	41.087	18.9542	5	12	5	1	306	33.7	5.08	High	High		1.231	89.7	110.3	1.721	0	34.43	5
FALSE	High	Master Protein	P19367	Hexokinase-1 OS=Homo sapiens OX=9606 GN=HK1 PE=1 SV=3	0	11.295	2.39913	2	3	1	1	917	102.4	6.8	High	High					0.136	0	7.32	2
FALSE	High	Master Protein	P52789	Hexokinase-2 OS=Homo sapiens OX=9606 GN=HK2 PE=1 SV=2	0	21.772	8.39695	6	7	5	1	917	102.3	6.05	High	High		1.161	92.5	107.5	0.298	1	15.43	6
FALSE	Low	Master Protein	P52790	Hexokinase-3 OS=Homo sapiens OX=9606 GN=HK3 PE=1 SV=2	0.071	1.115	1.51679	1	1	1	1	923	99	5.4	Not Found	Not Found					0.049	0	0	1
FALSE	Low	Master Protein	O60658	High affinity cAMP-specific and IBMX-insensitive 3',5'-cyclic phosphodiesterase 8A OS=Homo sapiens OX=9606 GN=PDE8A PE=1 SV=2	0.051	1.393	2.05066	1	1	1	1	829	93.2	6.11	Peak Found	High		1.481	80.6	119.4	0.045	0	0	1
FALSE	High	Master Protein	P37235	Hippocalcin-like protein 1 OS=Homo sapiens OX=9606 GN=HPCAL1 PE=1 SV=3	0.006	4.297	6.21762	1	1	1	1	193	22.3	5.35	High	Peak Found		1.131	93.8	106.2	0.166	0	3.3	1
FALSE	Medium	Master Protein	Q09472	Histone acetyltransferase p300 OS=Homo sapiens OX=9606 GN=EP300 PE=1 SV=2	0.044	1.606	0.869925	1	1	1	1	2414	264	8.5	High	Peak Found					0.024	0	1.83	1
FALSE	High	Master Protein	O14929	Histone acetyltransferase type B catalytic subunit OS=Homo sapiens OX=9606 GN=HAT1 PE=1 SV=1	0	105.227	39.6181	10	32	10	1	419	49.5	5.69	High	High		0.949	102.6	97.4	8.047	0	111.59	10
FALSE	High	Master Protein	Q9NVP2	Histone chaperone ASF1B OS=Homo sapiens OX=9606 GN=ASF1B PE=1 SV=1	0	18.176	24.2574	3	4	3	1	202	22.4	4.56	High	High		0.496	133.7	66.3	1.31	0	13.58	3
FALSE	High	Master Protein	Q13547	Histone deacetylase 1 OS=Homo sapiens OX=9606 GN=HDAC1 PE=1 SV=1	0	75.417	22.4066	8	24	5	1	482	55.1	5.48	High	High		0.789	111.8	88.2	4.055	0	86.38	8
FALSE	Low	Master Protein	Q969S8	Histone deacetylase 10 OS=Homo sapiens OX=9606 GN=HDAC10 PE=1 SV=1	0.077	1.049	3.28849	1	1	1	1	669	71.4	5.74	High	Not Found					0	0	0	1
FALSE	High	Master Protein	Q92769	Histone deacetylase 2 OS=Homo sapiens OX=9606 GN=HDAC2 PE=1 SV=2	0	124.672	33.6066	11	32	8	1	488	55.3	5.91	High	High		0.976	101.2	98.8	9.89	4	124.6	11
FALSE	High	Master Protein	P16104	Histone H2AX OS=Homo sapiens OX=9606 GN=H2AFX PE=1 SV=2	0.006	4.198	6.29371	1	2	1	1	143	15.1	10.74	High	High		1.01	99.5	100.5	0.292	0	2.42	1
FALSE	High	Master Protein	O60814	Histone H2B type 1-K OS=Homo sapiens OX=9606 GN=HIST1H2BK PE=1 SV=3	0	23.865	26.1905	3	9	3	1	126	13.9	10.32	High	High		1.175	91.9	108.1	2.511	0	23.23	3
FALSE	High	Master Protein	P62805	Histone H4 OS=Homo sapiens OX=9606 GN=HIST1H4A PE=1 SV=2	0	8.061	11.6505	1	2	1	1	103	11.4	11.36	High	High		1.473	80.9	119.1	1.154	0	6.35	1
FALSE	High	Master Protein	Q86X55	Histone-arginine methyltransferase CARM1 OS=Homo sapiens OX=9606 GN=CARM1 PE=1 SV=3	0	83.895	23.1908	10	24	10	1	608	65.8	6.73	High	High		1.027	98.7	101.3	4.623	0	69.42	10
FALSE	High	Master Protein	Q09028	Histone-binding protein RBBP4 OS=Homo sapiens OX=9606 GN=RBBP4 PE=1 SV=3	0	42.586	17.6471	7	19	2	1	425	47.6	4.89	High	High		1.123	94.2	105.8	2.728	0	49.95	7
FALSE	High	Master Protein	Q16576	Histone-binding protein RBBP7 OS=Homo sapiens OX=9606 GN=RBBP7 PE=1 SV=1	0	71.8	33.1765	11	27	6	1	425	47.8	5.05	High	High		1.039	98.1	101.9	7.031	6	72.45	11
FALSE	Low	Master Protein	Q9NR48	Histone-lysine N-methyltransferase ASH1L OS=Homo sapiens OX=9606 GN=ASH1L PE=1 SV=2	0.11	0.727	0.370495	1	2	1	1	2969	332.6	9.39	Not Found	Not Found					0.014	0	4.19	1
FALSE	High	Master Protein	O15047	Histone-lysine N-methyltransferase SETD1A OS=Homo sapiens OX=9606 GN=SETD1A PE=1 SV=3	0	14.154	1.75747	2	3	2	1	1707	185.9	5.14	High	High		0.993	100.4	99.6	0.082	0	10.86	2
FALSE	High	Master Protein	Q9UPS6	Histone-lysine N-methyltransferase SETD1B OS=Homo sapiens OX=9606 GN=SETD1B PE=1 SV=3	0	50.984	4.88301	5	11	5	1	1966	212.7	4.96	High	High		0.817	110.1	89.9	0.309	0	44.84	5
FALSE	High	Master Protein	Q9BYW2	Histone-lysine N-methyltransferase SETD2 OS=Homo sapiens OX=9606 GN=SETD2 PE=1 SV=3	0	10.388	1.67707	4	5	4	1	2564	287.4	6.14	High	High		1.828	70.7	129.3	0.086	0	9.23	4
FALSE	High	Master Protein	Q86TU7	Histone-lysine N-methyltransferase setd3 OS=Homo sapiens OX=9606 GN=SETD3 PE=1 SV=1	0	84.41	25.2525	13	25	13	1	594	67.2	5.96	High	High		0.934	103.4	96.6	2.849	0	68.33	13
FALSE	High	Master Protein	Q15047	Histone-lysine N-methyltransferase SETDB1 OS=Homo sapiens OX=9606 GN=SETDB1 PE=1 SV=1	0	13.335	3.17583	3	4	3	1	1291	143.1	6.02	High	High		0.706	117.2	82.8	0.124	0	11.09	3
FALSE	Medium	Master Protein	Q9H7B4	Histone-lysine N-methyltransferase SMYD3 OS=Homo sapiens OX=9606 GN=SMYD3 PE=1 SV=4	0.047	1.505	3.03738	1	1	1	1	428	49.1	7.25	Not Found	High		100		200	0.101	0	0	1
FALSE	Medium	Master Protein	Q86YZ3	Hornerin OS=Homo sapiens OX=9606 GN=HRNR PE=1 SV=2	0.011	3.359	5.15789	1	1	1	1	2850	282.2	10.04	Not Found	Not Found					0.02	0	4.13	1
FALSE	High	Master Protein	P51610	Host cell factor 1 OS=Homo sapiens OX=9606 GN=HCFC1 PE=1 SV=2	0	18.224	2.75184	4	6	4	1	2035	208.6	7.46	High	High		0.796	111.4	88.6	0.141	0	15	4
FALSE	High	Master Protein	Q16543	Hsp90 co-chaperone Cdc37 OS=Homo sapiens OX=9606 GN=CDC37 PE=1 SV=1	0	12.306	8.46561	2	3	2	1	378	44.4	5.25	High	High		1.576	77.6	122.4	0.438	0	8.01	2
FALSE	High	Master Protein	P42858	Huntingtin OS=Homo sapiens OX=9606 GN=HTT PE=1 SV=2	0	397.921	26.0025	59	108	59	1	3142	347.4	6.2	High	High		1.041	98	102	2.793	0	352.66	59
FALSE	High	Master Protein	O75146	Huntingtin-interacting protein 1-related protein OS=Homo sapiens OX=9606 GN=HIP1R PE=1 SV=2	0	13.796	3.83895	3	4	3	1	1068	119.3	6.67	High	High		0.867	107.1	92.9	0.122	0	12.01	3
FALSE	High	Master Protein	Q6YN16	Hydroxysteroid dehydrogenase-like protein 2 OS=Homo sapiens OX=9606 GN=HSDL2 PE=1 SV=1	0.005	4.798	5.02392	1	2	1	1	418	45.4	7.99	Not Found	High					0.083	0	4.96	1
FALSE	High	Master Protein	Q9Y4L1	Hypoxia up-regulated protein 1 OS=Homo sapiens OX=9606 GN=HYOU1 PE=1 SV=1	0	380.461	49.049	32	131	32	1	999	111.3	5.22	High	High		1.002	99.9	100.1	25.98	0	470.97	32
FALSE	Medium	Master Protein	Q8WZA9	Immunity-related GTPase family Q protein OS=Homo sapiens OX=9606 GN=IRGQ PE=1 SV=1	0.017	3.006	3.21027	1	1	1	1	623	62.7	4.88	Peak Found	High					0.075	0	3.89	1
FALSE	High	Master Protein	A0A087WW87	Immunoglobulin kappa variable 2-40 OS=Homo sapiens OX=9606 GN=IGKV2-40 PE=3 SV=2	0.005	4.424	10.7438	1	2	1	1	121	13.3	4.61	High	Peak Found		0.056	189.4	10.6	0.468	0	2.57	1
FALSE	Medium	Master Protein	P06312	Immunoglobulin kappa variable 4-1 OS=Homo sapiens OX=9606 GN=IGKV4-1 PE=1 SV=1	0.02	2.682	7.43802	1	2	1	1	121	13.4	5.25	High	Not Found		0.01	200		0.334	0	5.16	1
FALSE	Medium	Master Protein	Q8N6C5	Immunoglobulin superfamily member 1 OS=Homo sapiens OX=9606 GN=IGSF1 PE=1 SV=3	0.018	2.881	0.449102	1	2	1	1	1336	148.8	5.9	High	High		1.326	86	114	0.064	0	0	1
FALSE	High	Master Protein	P52292	Importin subunit alpha-1 OS=Homo sapiens OX=9606 GN=KPNA2 PE=1 SV=1	0	160.923	44.9905	16	54	16	1	529	57.8	5.4	High	High		0.668	119.9	80.1	16.433	0	213.7	16
FALSE	High	Master Protein	O00629	Importin subunit alpha-3 OS=Homo sapiens OX=9606 GN=KPNA4 PE=1 SV=1	0	273.049	52.3992	20	92	15	1	521	57.9	4.96	High	High		1.101	95.2	104.8	405.159	6	359.26	20
FALSE	High	Master Protein	O00505	Importin subunit alpha-4 OS=Homo sapiens OX=9606 GN=KPNA3 PE=1 SV=2	0	240.455	51.0557	19	88	14	1	521	57.8	4.94	High	High		0.983	100.8	99.2	160.56	0	321.71	19
FALSE	High	Master Protein	P52294	Importin subunit alpha-5 OS=Homo sapiens OX=9606 GN=KPNA1 PE=1 SV=3	0	162.495	45.9108	17	76	8	1	538	60.2	5.01	High	High		0.987	100.7	99.3	21.758	0	246.43	17
FALSE	High	Master Protein	O60684	Importin subunit alpha-7 OS=Homo sapiens OX=9606 GN=KPNA6 PE=1 SV=1	0	183.904	42.5373	18	75	9	1	536	60	4.98	High	High		1.004	99.8	100.2	27.072	9	265.62	18
FALSE	High	Master Protein	Q14974	Importin subunit beta-1 OS=Homo sapiens OX=9606 GN=KPNB1 PE=1 SV=2	0	507.406	55.3653	35	189	35	1	876	97.1	4.78	High	High	Acetyl [N-Term]	1.004	99.8	100.2	137.038	0	743.83	35
FALSE	High	Master Protein	Q9UI26	Importin-11 OS=Homo sapiens OX=9606 GN=IPO11 PE=1 SV=1	0	152.5	25.0256	16	35	16	1	975	112.5	5.25	High	High		0.961	102	98	3.571	0	124.66	16
FALSE	High	Master Protein	O94829	Importin-13 OS=Homo sapiens OX=9606 GN=IPO13 PE=1 SV=3	0	14.715	5.08827	4	4	4	1	963	108.1	5.3	High	High		0.937	103.3	96.7	0.17	0	7.88	4
FALSE	High	Master Protein	Q8TEX9	Importin-4 OS=Homo sapiens OX=9606 GN=IPO4 PE=1 SV=2	0	469.909	54.9491	40	136	40	1	1081	118.6	4.96	High	High	Acetyl [N-Term]	0.978	101.1	98.9	56.904	0	536.95	40
FALSE	High	Master Protein	O00410	Importin-5 OS=Homo sapiens OX=9606 GN=IPO5 PE=1 SV=4	0	467.755	57.0647	40	126	37	1	1097	123.6	4.94	High	High		1.031	98.5	101.5	33.061	3	536.28	40
FALSE	High	Master Protein	O95373	Importin-7 OS=Homo sapiens OX=9606 GN=IPO7 PE=1 SV=1	0	280.152	36.5125	26	71	25	1	1038	119.4	4.82	High	High	Acetyl [N-Term]	1.004	99.8	100.2	15.432	1	265.28	26
FALSE	High	Master Protein	O15397	Importin-8 OS=Homo sapiens OX=9606 GN=IPO8 PE=1 SV=2	0	179.438	26.6152	21	43	20	1	1037	119.9	5.16	High	High		1.071	96.6	103.4	4.092	0	153.1	21
FALSE	High	Master Protein	Q96P70	Importin-9 OS=Homo sapiens OX=9606 GN=IPO9 PE=1 SV=3	0	260.875	39.4813	25	66	25	1	1041	115.9	4.81	High	High		1.358	84.8	115.2	13.454	0	245.35	25
FALSE	Low	Master Protein	Q8N608	Inactive dipeptidyl peptidase 10 OS=Homo sapiens OX=9606 GN=DPP10 PE=1 SV=2	0.12	0.659	5.40201	1	1	1	1	796	90.8	6.57	Not Found	Not Found					0.044	0	0	1
FALSE	Low	Master Protein	Q8IWB6	Inactive serine/threonine-protein kinase TEX14 OS=Homo sapiens OX=9606 GN=TEX14 PE=1 SV=2	0.174	0.416	0.935204	1	1	1	1	1497	167.8	5.15	Not Found	Not Found					0.028	0	0	1
FALSE	High	Master Protein	Q8NI35	InaD-like protein OS=Homo sapiens OX=9606 GN=PATJ PE=1 SV=3	0	37.648	7.10716	8	11	7	1	1801	196.2	4.94	High	High		1.665	75.1	124.9	0.251	0	33.61	8
FALSE	High	Master Protein	Q9Y6Y0	Influenza virus NS1A-binding protein OS=Homo sapiens OX=9606 GN=IVNS1ABP PE=1 SV=3	0	24.943	11.215	5	6	5	1	642	71.7	5.53	High	High		0.603	124.7	75.3	0.501	0	13.25	5
FALSE	High	Master Protein	O15111	Inhibitor of nuclear factor kappa-B kinase subunit alpha OS=Homo sapiens OX=9606 GN=CHUK PE=1 SV=2	0.006	4.077	3.3557	2	2	2	1	745	84.6	6.73	High	Peak Found		0.906	104.9	95.1	0.108	0	3.44	2
FALSE	Medium	Master Protein	O14920	Inhibitor of nuclear factor kappa-B kinase subunit beta OS=Homo sapiens OX=9606 GN=IKBKB PE=1 SV=1	0.011	3.414	1.45503	1	1	1	1	756	86.5	5.78	Not Found	Not Found					0.049	0	0	1
FALSE	High	Master Protein	Q9BY32	Inosine triphosphate pyrophosphatase OS=Homo sapiens OX=9606 GN=ITPA PE=1 SV=2	0	20.563	23.1959	3	5	3	1	194	21.4	5.66	High	High		1.407	83.1	116.9	1.61	0	13.07	3
FALSE	High	Master Protein	P20839	Inosine-5'-monophosphate dehydrogenase 1 OS=Homo sapiens OX=9606 GN=IMPDH1 PE=1 SV=2	0	8.45	2.33463	1	2	1	1	514	55.4	6.9	High	High					0.186	0	6.45	1
FALSE	High	Master Protein	P12268	Inosine-5'-monophosphate dehydrogenase 2 OS=Homo sapiens OX=9606 GN=IMPDH2 PE=1 SV=2	0	74.536	23.3463	8	19	8	1	514	55.8	6.9	High	High		0.997	100.2	99.8	3.047	0	74.23	8
FALSE	High	Master Protein	Q14573	Inositol 1,4,5-trisphosphate receptor type 3 OS=Homo sapiens OX=9606 GN=ITPR3 PE=1 SV=2	0	11.142	2.32123	3	3	3	1	2671	303.9	6.48	High	Peak Found		1.037	98.2	101.8	0.046	0	9.15	3
FALSE	Medium	Master Protein	O14732	Inositol monophosphatase 2 OS=Homo sapiens OX=9606 GN=IMPA2 PE=1 SV=1	0.022	2.578	4.16667	1	1	1	1	288	31.3	6.61	Not Found	Not Found					0.145	0	2.37	1
FALSE	High	Master Protein	Q01968	Inositol polyphosphate 5-phosphatase OCRL-1 OS=Homo sapiens OX=9606 GN=OCRL PE=1 SV=3	0	11.957	2.77469	2	3	2	1	901	104.1	6.55	High	High		0.699	117.7	82.3	0.139	0	6.84	2
FALSE	Medium	Master Protein	Q9NPH2	Inositol-3-phosphate synthase 1 OS=Homo sapiens OX=9606 GN=ISYNA1 PE=1 SV=1	0.039	1.749	4.48029	1	1	1	1	558	61	5.76	Not Found	Not Found					0.093	0	2.93	1
FALSE	High	Master Protein	Q13572	Inositol-tetrakisphosphate 1-kinase OS=Homo sapiens OX=9606 GN=ITPK1 PE=1 SV=2	0	171.851	52.1739	16	53	16	1	414	45.6	6.16	High	High		0.922	104	96	52.367	0	197.42	16
FALSE	High	Master Protein	Q9Y4H2	Insulin receptor substrate 2 OS=Homo sapiens OX=9606 GN=IRS2 PE=1 SV=2	0	21.076	2.98954	2	4	2	1	1338	137.2	8.65	High	High		100		200	0.143	0	14.9	2
FALSE	High	Master Protein	P18065	Insulin-like growth factor-binding protein 2 OS=Homo sapiens OX=9606 GN=IGFBP2 PE=1 SV=2	0	36.937	28.3077	6	8	6	1	325	34.8	7.5	High	High		0.775	112.7	87.3	1.404	0	30.61	6
FALSE	High	Master Protein	P24593	Insulin-like growth factor-binding protein 5 OS=Homo sapiens OX=9606 GN=IGFBP5 PE=1 SV=1	0	19.57	20.5882	4	7	4	1	272	30.6	8.21	High	High		1.3	87	113	1.683	0	15.18	4
FALSE	High	Master Protein	P98153	Integral membrane protein DGCR2/IDD OS=Homo sapiens OX=9606 GN=DGCR2 PE=1 SV=1	0.006	4.026	5.81818	2	2	2	1	550	60.8	5.3	High	High		100		200	0.202	0	0	2
FALSE	High	Master Protein	Q8N201	Integrator complex subunit 1 OS=Homo sapiens OX=9606 GN=INTS1 PE=1 SV=2	0	25.486	4.52055	7	7	7	1	2190	244.1	6.13	High	Peak Found		0.439	139	61	0.133	0	21.55	7
FALSE	Medium	Master Protein	Q9NVR2	Integrator complex subunit 10 OS=Homo sapiens OX=9606 GN=INTS10 PE=1 SV=2	0.019	2.79	1.26761	1	2	1	1	710	82.2	7.44	High	High					0.048	0	1.78	1
FALSE	High	Master Protein	Q5TA45	Integrator complex subunit 11 OS=Homo sapiens OX=9606 GN=INTS11 PE=1 SV=2	0.001	6.851	3.66667	2	3	2	1	600	67.6	8.06	High	High		0.983	100.9	99.1	0.205	0	4.34	2
FALSE	Medium	Master Protein	Q96CB8	Integrator complex subunit 12 OS=Homo sapiens OX=9606 GN=INTS12 PE=1 SV=1	0.02	2.663	3.67965	1	1	1	1	462	48.8	9.69	High	Peak Found		2.487	57.4	142.6	0.086	0	2.52	1
FALSE	High	Master Protein	Q9NVM9	Integrator complex subunit 13 OS=Homo sapiens OX=9606 GN=INTS13 PE=1 SV=2	0.007	3.963	3.11615	2	2	2	1	706	80.2	6.7	High	Peak Found		0.946	102.7	97.3	0.099	0	4.46	2
FALSE	High	Master Protein	Q96SY0	Integrator complex subunit 14 OS=Homo sapiens OX=9606 GN=INTS14 PE=1 SV=2	0	10.545	7.14286	2	3	2	1	518	57.4	5.12	High	High		0.932	103.5	96.5	0.259	0	5.88	2
FALSE	High	Master Protein	Q9H0H0	Integrator complex subunit 2 OS=Homo sapiens OX=9606 GN=INTS2 PE=1 SV=2	0	11.863	3.73754	3	3	3	1	1204	134.2	6.05	Peak Found	High		1.007	99.6	100.4	0.124	0	7.42	3
FALSE	High	Master Protein	Q68E01	Integrator complex subunit 3 OS=Homo sapiens OX=9606 GN=INTS3 PE=1 SV=1	0	154.234	26.3663	17	34	17	1	1043	118	5.8	High	High		1.022	98.9	101.1	2.625	0	141.41	17
FALSE	High	Master Protein	Q96HW7	Integrator complex subunit 4 OS=Homo sapiens OX=9606 GN=INTS4 PE=1 SV=2	0	9.647	3.32295	3	4	3	1	963	108.1	6.44	High	Peak Found		0.136	176.1	23.9	0.114	0	9.18	3
FALSE	High	Master Protein	Q6P9B9	Integrator complex subunit 5 OS=Homo sapiens OX=9606 GN=INTS5 PE=1 SV=1	0	28.949	10.0098	6	7	6	1	1019	107.9	7.05	High	High					0.442	0	18.91	6
FALSE	High	Master Protein	Q9UL03	Integrator complex subunit 6 OS=Homo sapiens OX=9606 GN=INTS6 PE=1 SV=1	0.001	7.195	4.2841	2	2	2	1	887	100.3	8.62	High	Peak Found					0.087	0	5.95	2
FALSE	High	Master Protein	Q9NVH2	Integrator complex subunit 7 OS=Homo sapiens OX=9606 GN=INTS7 PE=1 SV=1	0.005	4.861	1.76715	1	1	1	1	962	106.8	8.02	High	Peak Found					0.04	0	3.71	1
FALSE	High	Master Protein	Q75QN2	Integrator complex subunit 8 OS=Homo sapiens OX=9606 GN=INTS8 PE=1 SV=1	0.009	3.594	1.50754	1	1	1	1	995	113	7.05	High	Peak Found		0.79	111.7	88.3	0.041	0	2.46	1
FALSE	High	Master Protein	Q9NV88	Integrator complex subunit 9 OS=Homo sapiens OX=9606 GN=INTS9 PE=1 SV=2	0	8.165	2.43161	1	2	1	1	658	73.8	6.33	High	High		0.846	108.4	91.6	0.155	0	8.68	1
FALSE	Medium	Master Protein	P05556	Integrin beta-1 OS=Homo sapiens OX=9606 GN=ITGB1 PE=1 SV=2	0.016	3.034	1.37845	1	1	1	1	798	88.4	5.39	Peak Found	High					0.059	0	2.39	1
FALSE	High	Master Protein	Q13418	Integrin-linked protein kinase OS=Homo sapiens OX=9606 GN=ILK PE=1 SV=2	0.005	4.635	3.31858	1	1	1	1	452	51.4	8.07	Not Found	Not Found					0.083	0	3	1
FALSE	High	Master Protein	Q8IU81	Interferon regulatory factor 2-binding protein 1 OS=Homo sapiens OX=9606 GN=IRF2BP1 PE=1 SV=1	0	115.425	33.5616	13	31	12	1	584	61.6	8.18	High	High		1.272	88	112	3.732	0	126.49	13
FALSE	High	Master Protein	Q9H1B7	Interferon regulatory factor 2-binding protein-like OS=Homo sapiens OX=9606 GN=IRF2BPL PE=1 SV=1	0	65.752	20.4774	12	19	11	1	796	82.6	8.24	High	High		1.155	92.8	107.2	1.485	0	58.55	12
FALSE	Low	Master Protein	Q00978	Interferon regulatory factor 9 OS=Homo sapiens OX=9606 GN=IRF9 PE=1 SV=1	0.153	0.485	4.3257	1	1	1	1	393	43.7	5.77	Not Found	Not Found					0.122	0	3.33	1
FALSE	High	Master Protein	Q9BYX4	Interferon-induced helicase C domain-containing protein 1 OS=Homo sapiens OX=9606 GN=IFIH1 PE=1 SV=3	0	49.659	14.7317	10	13	10	1	1025	116.6	5.52	High	High		0.693	118.1	81.9	0.621	0	37.22	10
FALSE	High	Master Protein	P09914	Interferon-induced protein with tetratricopeptide repeats 1 OS=Homo sapiens OX=9606 GN=IFIT1 PE=1 SV=2	0	41.95	24.0586	8	10	8	1	478	55.3	7.2	High	High		0.757	113.8	86.2	1.009	0	35.86	8
FALSE	High	Master Protein	P09913	Interferon-induced protein with tetratricopeptide repeats 2 OS=Homo sapiens OX=9606 GN=IFIT2 PE=1 SV=1	0	11.601	7.83898	3	3	3	1	472	54.6	6.76	High	Peak Found		0.435	139.3	60.7	0.233	0	8.1	3
FALSE	High	Master Protein	O14879	Interferon-induced protein with tetratricopeptide repeats 3 OS=Homo sapiens OX=9606 GN=IFIT3 PE=1 SV=1	0	48.167	27.3469	9	12	9	1	490	56	5.2	High	High		0.527	130.9	69.1	1.438	0	38.65	9
FALSE	High	Master Protein	Q13325	Interferon-induced protein with tetratricopeptide repeats 5 OS=Homo sapiens OX=9606 GN=IFIT5 PE=1 SV=1	0	50.023	29.0456	9	13	9	1	482	55.8	7.4	High	High		0.639	122	78	1.593	0	39.24	9
FALSE	High	Master Protein	Q01628	Interferon-induced transmembrane protein 3 OS=Homo sapiens OX=9606 GN=IFITM3 PE=1 SV=2	0	18.798	30.8271	2	4	2	1	133	14.6	7.01	High	High		0.508	132.6	67.4	5.31	0	23.52	2
FALSE	High	Master Protein	P19525	Interferon-induced, double-stranded RNA-activated protein kinase OS=Homo sapiens OX=9606 GN=EIF2AK2 PE=1 SV=2	0	76.021	21.2341	12	28	12	1	551	62.1	8.4	High	High		0.967	101.7	98.3	6.667	0	64.58	12
FALSE	High	Master Protein	Q12905	Interleukin enhancer-binding factor 2 OS=Homo sapiens OX=9606 GN=ILF2 PE=1 SV=2	0	80.988	28.4615	9	31	9	1	390	43	5.26	High	High		1.009	99.6	100.4	6.197	0	94.88	9
FALSE	High	Master Protein	Q12906	Interleukin enhancer-binding factor 3 OS=Homo sapiens OX=9606 GN=ILF3 PE=1 SV=3	0	108.944	16.7785	12	33	12	1	894	95.3	8.76	High	High		1.167	92.3	107.7	2.481	0	107.22	12
FALSE	Low	Master Protein	P51617	Interleukin-1 receptor-associated kinase 1 OS=Homo sapiens OX=9606 GN=IRAK1 PE=1 SV=2	0.088	0.933	2.24719	1	1	1	1	712	76.5	6.62	Peak Found	High		0.738	115.1	84.9	0.066	0	1.77	1
FALSE	High	Master Protein	Q9NWZ3	Interleukin-1 receptor-associated kinase 4 OS=Homo sapiens OX=9606 GN=IRAK4 PE=1 SV=1	0	7.993	3.04348	1	2	1	1	460	51.5	5.41	High	High					0.145	0	6.12	1
FALSE	Medium	Master Protein	Q96F46	Interleukin-17 receptor A OS=Homo sapiens OX=9606 GN=IL17RA PE=1 SV=2	0.012	3.201	1.27021	1	1	1	1	866	96.1	5.21	High	Peak Found		1.288	87.4	112.6	0.061	0	2.75	1
FALSE	High	Master Protein	Q96RY7	Intraflagellar transport protein 140 homolog OS=Homo sapiens OX=9606 GN=IFT140 PE=1 SV=1	0	7.513	0.889193	1	2	1	1	1462	165.1	6.04	Not Found	Not Found					0.05	0	3.43	1
FALSE	High	Master Protein	A0AVF1	Intraflagellar transport protein 56 OS=Homo sapiens OX=9606 GN=TTC26 PE=1 SV=1	0	9.238	4.51264	2	3	2	1	554	64.1	6.93	High	High					0.205	0	8.05	2
FALSE	High	Master Protein	Q27J81	Inverted formin-2 OS=Homo sapiens OX=9606 GN=INF2 PE=1 SV=2	0	646.234	54.0432	46	230	46	1	1249	135.5	5.38	High	High		1.076	96.3	103.7	123.961	0	961.39	46
FALSE	High	Master Protein	Q15051	IQ calmodulin-binding motif-containing protein 1 OS=Homo sapiens OX=9606 GN=IQCB1 PE=1 SV=1	0.005	5.443	3.51171	2	2	2	1	598	68.9	9.1	High	Not Found		0.01	200		0.145	0	2.09	2
FALSE	High	Master Protein	P48200	Iron-responsive element-binding protein 2 OS=Homo sapiens OX=9606 GN=IREB2 PE=1 SV=3	0	9.207	1.76532	1	2	1	1	963	105	7.05	High	High					0.091	0	6.15	1
FALSE	High	Master Protein	Q05084	Islet cell autoantigen 1 OS=Homo sapiens OX=9606 GN=ICA1 PE=1 SV=2	0	14.31	5.59006	2	3	2	1	483	54.6	5.81	High	High		0.823	109.7	90.3	0.241	0	14.59	2
FALSE	High	Master Protein	Q9UKU7	Isobutyryl-CoA dehydrogenase, mitochondrial OS=Homo sapiens OX=9606 GN=ACAD8 PE=1 SV=1	0.007	4.01	3.37349	1	1	1	1	415	45	7.85	Not Found	Not Found					0.086	0	2.92	1
FALSE	High	Master Protein	Q96AB3	Isochorismatase domain-containing protein 2 OS=Homo sapiens OX=9606 GN=ISOC2 PE=1 SV=1	0	18.366	24.878	3	5	3	1	205	22.3	7.77	High	High		1.307	86.7	113.3	1.783	0	22.05	3
FALSE	High	Master Protein	P50213	Isocitrate dehydrogenase [NAD] subunit alpha, mitochondrial OS=Homo sapiens OX=9606 GN=IDH3A PE=1 SV=1	0	120.754	36.612	12	36	12	1	366	39.6	6.92	High	High		1.192	91.3	108.7	15.876	0	122.23	12
FALSE	High	Master Protein	O43837	Isocitrate dehydrogenase [NAD] subunit beta, mitochondrial OS=Homo sapiens OX=9606 GN=IDH3B PE=1 SV=2	0	100.903	43.6364	12	29	12	1	385	42.2	8.46	High	High		0.991	100.5	99.5	8.047	0	103.96	12
FALSE	High	Master Protein	P51553	Isocitrate dehydrogenase [NAD] subunit gamma, mitochondrial OS=Homo sapiens OX=9606 GN=IDH3G PE=1 SV=1	0	74.266	30.7888	6	14	6	1	393	42.8	8.5	High	High		1.274	88	112	3.467	0	70.77	6
FALSE	High	Master Protein	P48735	Isocitrate dehydrogenase [NADP], mitochondrial OS=Homo sapiens OX=9606 GN=IDH2 PE=1 SV=2	0	115.904	35.8407	13	32	13	1	452	50.9	8.69	High	High		1.073	96.5	103.5	6.499	0	87.8	13
FALSE	High	Master Protein	P41252	Isoleucine--tRNA ligase, cytoplasmic OS=Homo sapiens OX=9606 GN=IARS PE=1 SV=2	0	114.055	18.9382	20	34	20	1	1262	144.4	6.15	High	High		1.01	99.5	100.5	1.961	0	87.36	20
FALSE	High	Master Protein	Q9NSE4	Isoleucine--tRNA ligase, mitochondrial OS=Homo sapiens OX=9606 GN=IARS2 PE=1 SV=2	0	56.661	12.3518	10	17	10	1	1012	113.7	7.2	High	High		0.6	125	75	1.004	0	49.35	10
FALSE	High	Master Protein	Q13907	Isopentenyl-diphosphate Delta-isomerase 1 OS=Homo sapiens OX=9606 GN=IDI1 PE=1 SV=2	0.006	4.287	12.7753	2	2	2	1	227	26.3	6.34	High	Peak Found		0.606	124.5	75.5	0.359	0	3.97	2
FALSE	High	Master Protein	P53990	IST1 homolog OS=Homo sapiens OX=9606 GN=IST1 PE=1 SV=1	0	12.859	12.3626	3	3	3	1	364	39.7	5.35	High	Peak Found		0.91	104.7	95.3	0.292	0	8.18	3
FALSE	Low	Master Protein	Q1ZYL8	Izumo sperm-egg fusion protein 4 OS=Homo sapiens OX=9606 GN=IZUMO4 PE=2 SV=2	0.139	0.553	16.8103	1	1	1	1	232	26.5	7.46	Not Found	Not Found					0.179	0	0	1
FALSE	High	Master Protein	P14923	Junction plakoglobin OS=Homo sapiens OX=9606 GN=JUP PE=1 SV=3	0	345.761	58.7919	30	107	26	1	745	81.7	6.14	High	High	Acetyl [N-Term]	0.945	102.9	97.1	30.623	4	410.19	30
FALSE	High	Master Protein	Q8N9B5	Junction-mediating and -regulatory protein OS=Homo sapiens OX=9606 GN=JMY PE=1 SV=2	0.005	5.435	2.42915	2	2	2	1	988	111.4	6.18	Peak Found	High		0.477	135.4	64.6	0.093	0	4.87	2
FALSE	Medium	Master Protein	Q9P266	Junctional protein associated with coronary artery disease OS=Homo sapiens OX=9606 GN=JCAD PE=1 SV=3	0.047	1.496	0.588668	1	1	1	1	1359	148.3	7.09	High	Not Found					0.028	0	0	1
FALSE	High	Master Protein	Q9BWU0	Kanadaptin OS=Homo sapiens OX=9606 GN=SLC4A1AP PE=1 SV=1	0	183.298	35.804	16	51	16	1	796	88.8	5.19	High	High		1.178	91.8	108.2	4.443	0	210.99	16
FALSE	Low	Master Protein	A0AUZ9	KAT8 regulatory NSL complex subunit 1-like protein OS=Homo sapiens OX=9606 GN=KANSL1L PE=1 SV=2	0.062	1.275	1.92503	1	1	1	1	987	112.2	8.44	Not Found	Not Found					0.038	0	2.52	1
FALSE	Low	Master Protein	O75449	Katanin p60 ATPase-containing subunit A1 OS=Homo sapiens OX=9606 GN=KATNA1 PE=1 SV=1	0.097	0.843	2.03666	1	1	1	1	491	55.9	6.9	Not Found	High		100		200	0.072	0	2.52	1
FALSE	High	Master Protein	Q9BVA0	Katanin p80 WD40 repeat-containing subunit B1 OS=Homo sapiens OX=9606 GN=KATNB1 PE=1 SV=1	0.009	3.628	2.29008	1	1	1	1	655	72.3	7.56	High	Peak Found		0.913	104.6	95.4	0.053	0	2.92	1
FALSE	Medium	Master Protein	Q8WVZ9	Kelch repeat and BTB domain-containing protein 7 OS=Homo sapiens OX=9606 GN=KBTBD7 PE=1 SV=1	0.016	3.039	1.60819	1	1	1	1	684	77.1	5.57	High	Not Found					0.058	0	2.46	1
FALSE	High	Master Protein	Q14145	Kelch-like ECH-associated protein 1 OS=Homo sapiens OX=9606 GN=KEAP1 PE=1 SV=2	0	82.854	25	14	27	14	1	624	69.6	6.44	High	High		0.973	101.4	98.6	2.849	0	74.63	14
FALSE	Low	Master Protein	Q9NVR0	Kelch-like protein 11 OS=Homo sapiens OX=9606 GN=KLHL11 PE=1 SV=1	0.088	0.924	1.55367	1	1	1	1	708	80.1	6.16	Not Found	High		100		200	0.061	0	0	1
FALSE	Medium	Master Protein	Q53G59	Kelch-like protein 12 OS=Homo sapiens OX=9606 GN=KLHL12 PE=1 SV=2	0.039	1.742	4.0493	2	2	2	1	568	63.2	5.44	High	Not Found					0.16	0	0	2
FALSE	High	Master Protein	Q53GT1	Kelch-like protein 22 OS=Homo sapiens OX=9606 GN=KLHL22 PE=1 SV=2	0	24.719	14.8265	6	6	6	1	634	71.6	5.49	High	High		0.769	113.1	86.9	0.425	0	21.27	6
FALSE	High	Master Protein	Q14525	Keratin, type I cuticular Ha3-II OS=Homo sapiens OX=9606 GN=KRT33B PE=1 SV=3	0.006	4.147	4.45545	2	3	1	1	404	46.2	4.84	High	Not Found		0.01	200		0.259	0	4.85	2
FALSE	High	Master Protein	P13645	Keratin, type I cytoskeletal 10 OS=Homo sapiens OX=9606 GN=KRT10 PE=1 SV=6	0	190.821	54.9658	26	87	24	1	584	58.8	5.21	High	Peak Found		0.01	199.9	0.1	30.623	0	366.57	26
FALSE	High	Master Protein	P02533	Keratin, type I cytoskeletal 14 OS=Homo sapiens OX=9606 GN=KRT14 PE=1 SV=4	0	149.379	39.8305	20	118	5	1	472	51.5	5.16	High	Not Found		0.01	200		16.191	2	315.29	20
FALSE	High	Master Protein	P19012	Keratin, type I cytoskeletal 15 OS=Homo sapiens OX=9606 GN=KRT15 PE=1 SV=3	0	60.288	14.2544	9	72	1	1	456	49.2	4.77	High	High		1.044	97.8	102.2	2.49	0	184.29	9
FALSE	High	Master Protein	P08779	Keratin, type I cytoskeletal 16 OS=Homo sapiens OX=9606 GN=KRT16 PE=1 SV=4	0	118.142	36.1522	17	96	6	1	473	51.2	5.05	High	High		0.269	157.6	42.4	8.326	0	279.94	17
FALSE	High	Master Protein	Q04695	Keratin, type I cytoskeletal 17 OS=Homo sapiens OX=9606 GN=KRT17 PE=1 SV=2	0	93.928	24.537	15	92	3	1	432	48.1	5.02	High	Peak Found		0.804	110.9	89.1	7.209	0	234.22	15
FALSE	High	Master Protein	P05783	Keratin, type I cytoskeletal 18 OS=Homo sapiens OX=9606 GN=KRT18 PE=1 SV=2	0	861.621	86.0465	49	2236	47	1	430	48	5.45	High	High		0.954	102.4	97.6	1.44974e+06	2	10539.4	49
FALSE	High	Master Protein	P08727	Keratin, type I cytoskeletal 19 OS=Homo sapiens OX=9606 GN=KRT19 PE=1 SV=4	0	594.485	82	41	1048	27	1	400	44.1	5.14	High	High		0.923	104	96	28479.4	21	4039.79	41
FALSE	High	Master Protein	P35527	Keratin, type I cytoskeletal 9 OS=Homo sapiens OX=9606 GN=KRT9 PE=1 SV=3	0	225.506	71.5891	27	88	26	1	623	62	5.24	High	Peak Found		0.01	199.2	0.8	24.809	0	401.3	27
FALSE	High	Master Protein	Q14533	Keratin, type II cuticular Hb1 OS=Homo sapiens OX=9606 GN=KRT81 PE=1 SV=3	0	11.148	5.34653	2	3	1	1	505	54.9	5.47	High	Peak Found		1.513	79.6	120.4	0.241	0	9.77	2
FALSE	High	Master Protein	Q9NSB2	Keratin, type II cuticular Hb4 OS=Homo sapiens OX=9606 GN=KRT84 PE=2 SV=2	0	16.111	5.66667	4	23	1	1	600	64.8	7.56	High	Not Found					0.496	0	45.77	4
FALSE	High	Master Protein	P04264	Keratin, type II cytoskeletal 1 OS=Homo sapiens OX=9606 GN=KRT1 PE=1 SV=6	0	217.669	55.2795	31	177	24	1	644	66	8.12	High	High		0.01	199.9	0.1	16.252	3	640.52	31
FALSE	High	Master Protein	Q7Z794	Keratin, type II cytoskeletal 1b OS=Homo sapiens OX=9606 GN=KRT77 PE=1 SV=3	0	23.288	6.57439	4	27	1	1	578	61.9	5.99	Peak Found	High		1.159	92.6	107.4	0.693	0	55.87	4
FALSE	High	Master Protein	P35908	Keratin, type II cytoskeletal 2 epidermal OS=Homo sapiens OX=9606 GN=KRT2 PE=1 SV=2	0	182.221	63.6933	29	81	23	1	639	65.4	8	High	Peak Found		0.01	199.3	0.7	8.49	1	259.69	29
FALSE	High	Master Protein	P13647	Keratin, type II cytoskeletal 5 OS=Homo sapiens OX=9606 GN=KRT5 PE=1 SV=3	0	87.961	30.5085	19	45	10	1	590	62.3	7.74	High	Peak Found		0.142	175.1	24.9	4.908	1	95.36	19
FALSE	High	Master Protein	P02538	Keratin, type II cytoskeletal 6A OS=Homo sapiens OX=9606 GN=KRT6A PE=1 SV=3	0	104.49	30.6738	19	82	2	1	564	60	8	High	Not Found		0.564	127.9	72.1	7.799	7	167.19	19
FALSE	High	Master Protein	P04259	Keratin, type II cytoskeletal 6B OS=Homo sapiens OX=9606 GN=KRT6B PE=1 SV=5	0	104.72	30.6738	19	91	1	1	564	60	8	High	Not Found		0.01	200		7.799	0	194.21	19
FALSE	High	Master Protein	P08729	Keratin, type II cytoskeletal 7 OS=Homo sapiens OX=9606 GN=KRT7 PE=1 SV=5	0	50.205	11.0874	7	119	1	1	469	51.4	5.48	High	High		0.933	103.5	96.5	1.865	0	357.9	7
FALSE	High	Master Protein	Q86Y46	Keratin, type II cytoskeletal 73 OS=Homo sapiens OX=9606 GN=KRT73 PE=1 SV=1	0	9.15	3.51852	2	21	1	1	540	58.9	7.23	High	Not Found		0.01	200		0.218	0	43.15	2
FALSE	High	Master Protein	P05787	Keratin, type II cytoskeletal 8 OS=Homo sapiens OX=9606 GN=KRT8 PE=1 SV=7	0	1055.99	86.7495	58	1795	48	1	483	53.7	5.59	High	High		0.984	100.8	99.2	2.95521e+07	16	7116.13	58
FALSE	High	Master Protein	Q6KB66	Keratin, type II cytoskeletal 80 OS=Homo sapiens OX=9606 GN=KRT80 PE=1 SV=2	0	120.416	38.4956	15	122	13	1	452	50.5	5.67	High	High		1.077	96.3	103.7	4.995	0	391.82	15
FALSE	High	Master Protein	Q07666	KH domain-containing, RNA-binding, signal transduction-associated protein 1 OS=Homo sapiens OX=9606 GN=KHDRBS1 PE=1 SV=1	0	55.068	10.6095	5	16	5	1	443	48.2	8.66	High	High		1.142	93.4	106.6	2.325	0	50.87	5
FALSE	Low	Master Protein	Q96MD2	KICSTOR complex protein C12orf66 OS=Homo sapiens OX=9606 GN=C12orf66 PE=1 SV=4	0.14	0.54	6.74157	1	1	1	1	445	50.4	8.91	High	Not Found		0.01	200		0.08	0	3.3	1
FALSE	High	Master Protein	Q96EK5	KIF1-binding protein OS=Homo sapiens OX=9606 GN=KIF1BP PE=1 SV=1	0	154.7	44.9275	17	42	17	1	621	71.8	5.49	High	High		1.093	95.6	104.4	9.642	0	137.86	17
FALSE	High	Master Protein	Q86UP2	Kinectin OS=Homo sapiens OX=9606 GN=KTN1 PE=1 SV=1	0.005	5.381	0.810612	1	2	1	1	1357	156.2	5.64	High	High		1.069	96.6	103.4	0.049	0	6.91	1
FALSE	High	Master Protein	Q07866	Kinesin light chain 1 OS=Homo sapiens OX=9606 GN=KLC1 PE=1 SV=2	0	29.392	21.815	9	11	5	1	573	65.3	6.2	High	High		1.202	90.8	109.2	0.805	2	19.18	9
FALSE	High	Master Protein	Q9H0B6	Kinesin light chain 2 OS=Homo sapiens OX=9606 GN=KLC2 PE=1 SV=1	0	41.479	14.3087	6	12	3	1	622	68.9	7.15	High	High		0.955	102.3	97.7	0.855	0	29.86	6
FALSE	High	Master Protein	Q9NSK0	Kinesin light chain 4 OS=Homo sapiens OX=9606 GN=KLC4 PE=1 SV=3	0	8.001	5.97738	3	5	1	1	619	68.6	6.18	Not Found	Not Found					0.307	0	8.85	3
FALSE	High	Master Protein	P33176	Kinesin-1 heavy chain OS=Homo sapiens OX=9606 GN=KIF5B PE=1 SV=1	0	16.071	4.15369	3	4	3	1	963	109.6	6.51	High	High		1.516	79.5	120.5	0.147	0	12.94	3
FALSE	High	Master Protein	P52732	Kinesin-like protein KIF11 OS=Homo sapiens OX=9606 GN=KIF11 PE=1 SV=2	0	102.811	20.5492	16	26	16	1	1056	119.1	5.64	High	High		0.889	105.9	94.1	1.198	0	77.55	16
FALSE	Medium	Master Protein	Q9H1H9	Kinesin-like protein KIF13A OS=Homo sapiens OX=9606 GN=KIF13A PE=1 SV=2	0.018	2.834	0.66482	1	1	1	1	1805	202.2	5.6	Not Found	High		100		200	0.023	0	1.93	1
FALSE	High	Master Protein	Q15058	Kinesin-like protein KIF14 OS=Homo sapiens OX=9606 GN=KIF14 PE=1 SV=1	0	8.235	0.667476	1	2	1	1	1648	186.4	7.91	High	High		0.887	106	94	0.04	0	3.59	1
FALSE	Medium	Master Protein	Q96L93	Kinesin-like protein KIF16B OS=Homo sapiens OX=9606 GN=KIF16B PE=1 SV=2	0.011	3.404	0.835232	1	2	1	1	1317	151.9	6.16	High	High		0.762	113.5	86.5	0.056	0	0	1
FALSE	Medium	Master Protein	Q12756	Kinesin-like protein KIF1A OS=Homo sapiens OX=9606 GN=KIF1A PE=1 SV=2	0.042	1.686	0.887574	1	1	1	1	1690	190.9	6.21	High	Not Found					0.022	0	0	1
FALSE	Medium	Master Protein	Q9BW19	Kinesin-like protein KIFC1 OS=Homo sapiens OX=9606 GN=KIFC1 PE=1 SV=2	0.014	3.156	2.08024	1	1	1	1	673	73.7	8.98	High	Not Found					0.053	0	0	1
FALSE	Low	Master Protein	Q96AC6	Kinesin-like protein KIFC2 OS=Homo sapiens OX=9606 GN=KIFC2 PE=2 SV=1	0.151	0.493	1.43198	1	1	1	1	838	90.1	9.48	High	Not Found		0.01	200		0.047	0	2.13	1
FALSE	High	Master Protein	P50748	Kinetochore-associated protein 1 OS=Homo sapiens OX=9606 GN=KNTC1 PE=1 SV=1	0	111.373	12.2227	21	33	21	1	2209	250.6	5.97	High	High		0.939	103.1	96.9	0.771	0	66.56	21
FALSE	High	Master Protein	Q8NCW0	Kremen protein 2 OS=Homo sapiens OX=9606 GN=KREMEN2 PE=2 SV=1	0	14.469	9.30736	3	4	3	1	462	48.8	7.46	High	High		0.974	101.3	98.7	0.425	0	12.43	3
FALSE	High	Master Protein	O43278	Kunitz-type protease inhibitor 1 OS=Homo sapiens OX=9606 GN=SPINT1 PE=1 SV=2	0	142.146	28.1664	14	62	14	1	529	58.4	6.29	High	High		0.98	101	99	18.307	0	200.93	14
FALSE	High	Master Protein	O43291	Kunitz-type protease inhibitor 2 OS=Homo sapiens OX=9606 GN=SPINT2 PE=1 SV=2	0	12.501	13.8889	2	3	2	1	252	28.2	8.29	High	Not Found		0.01	200		0.701	0	11.17	2
FALSE	Low	Master Protein	Q8NBH2	Kyphoscoliosis peptidase OS=Homo sapiens OX=9606 GN=KY PE=1 SV=2	0.091	0.888	1.24777	1	1	1	1	561	63.8	7.52	High	Peak Found					0.072	0	1.94	1
FALSE	High	Master Protein	Q9H9P8	L-2-hydroxyglutarate dehydrogenase, mitochondrial OS=Homo sapiens OX=9606 GN=L2HGDH PE=1 SV=3	0	12.539	5.83153	2	3	2	1	463	50.3	8.15	High	High		0.944	102.9	97.1	0.259	0	8.44	2
FALSE	Low	Master Protein	Q9NRN7	L-aminoadipate-semialdehyde dehydrogenase-phosphopantetheinyl transferase OS=Homo sapiens OX=9606 GN=AASDHPPT PE=1 SV=2	0.127	0.617	2.589	1	1	1	1	309	35.8	6.8	High	Not Found		0.01	200		0.122	0	0	1
FALSE	High	Master Protein	P00338	L-lactate dehydrogenase A chain OS=Homo sapiens OX=9606 GN=LDHA PE=1 SV=2	0	101.997	41.5663	10	29	10	1	332	36.7	8.27	High	High		1.017	99.2	100.8	7.318	0	112.75	10
FALSE	High	Master Protein	Q6PKG0	La-related protein 1 OS=Homo sapiens OX=9606 GN=LARP1 PE=1 SV=2	0	130.602	28.1022	19	40	19	1	1096	123.4	8.82	High	High		0.856	107.7	92.3	2.5	0	119.62	19
FALSE	High	Master Protein	Q71RC2	La-related protein 4 OS=Homo sapiens OX=9606 GN=LARP4 PE=1 SV=3	0	19.262	6.35359	3	6	3	1	724	80.5	6.61	High	High		0.7	117.6	82.4	0.403	0	21.05	3
FALSE	Medium	Master Protein	Q92615	La-related protein 4B OS=Homo sapiens OX=9606 GN=LARP4B PE=1 SV=3	0.024	2.351	2.16802	1	1	1	1	738	80.5	6.92	High	Not Found					0.058	0	1.7	1
FALSE	Low	Master Protein	Q4G0J3	La-related protein 7 OS=Homo sapiens OX=9606 GN=LARP7 PE=1 SV=1	0.077	1.041	2.4055	1	1	1	1	582	66.9	9.55	High	Not Found		0.01	200		0.066	0	0	1
FALSE	High	Master Protein	P02788	Lactotransferrin OS=Homo sapiens OX=9606 GN=LTF PE=1 SV=6	0.001	7.063	2.95775	2	5	2	1	710	78.1	8.12	High	Not Found		0.01	200		0.096	0	13.17	2
FALSE	High	Master Protein	O00515	Ladinin-1 OS=Homo sapiens OX=9606 GN=LAD1 PE=1 SV=2	0	8.923	4.64217	1	4	1	1	517	57.1	9.67	High	High		1.148	93.1	106.9	0.116	0	19.08	1
FALSE	High	Master Protein	P20700	Lamin-B1 OS=Homo sapiens OX=9606 GN=LMNB1 PE=1 SV=2	0	36.528	11.9454	6	10	6	1	586	66.4	5.16	High	High		0.97	101.5	98.5	0.805	0	26.72	6
FALSE	High	Master Protein	P42166	Lamina-associated polypeptide 2, isoform alpha OS=Homo sapiens OX=9606 GN=TMPO PE=1 SV=2	0	50.42	13.8329	7	12	7	1	694	75.4	7.66	High	High		1.499	80	120	0.962	0	38.74	7
FALSE	High	Master Protein	O15230	Laminin subunit alpha-5 OS=Homo sapiens OX=9606 GN=LAMA5 PE=1 SV=8	0	260.921	17.6184	40	68	40	1	3695	399.5	7.02	High	High		0.803	111	89	0.957	0	239.66	40
FALSE	High	Master Protein	P07942	Laminin subunit beta-1 OS=Homo sapiens OX=9606 GN=LAMB1 PE=1 SV=2	0	23.18	3.58343	5	7	5	1	1786	197.9	4.94	High	High		0.765	113.3	86.7	0.161	0	14.74	5
FALSE	High	Master Protein	P55268	Laminin subunit beta-2 OS=Homo sapiens OX=9606 GN=LAMB2 PE=1 SV=2	0	147.538	20.8565	24	36	24	1	1798	195.9	6.52	High	High		1.15	93	107	0.991	0	123.43	24
FALSE	Low	Master Protein	Q13751	Laminin subunit beta-3 OS=Homo sapiens OX=9606 GN=LAMB3 PE=1 SV=1	0.113	0.706	1.36519	1	1	1	1	1172	129.5	7.21	Not Found	Not Found					0.032	0	0	1
FALSE	High	Master Protein	P11047	Laminin subunit gamma-1 OS=Homo sapiens OX=9606 GN=LAMC1 PE=1 SV=3	0	47.183	6.09074	7	11	7	1	1609	177.5	5.12	High	High		0.852	108	92	0.321	0	39.85	7
FALSE	High	Master Protein	Q16850	Lanosterol 14-alpha demethylase OS=Homo sapiens OX=9606 GN=CYP51A1 PE=1 SV=3	0	9.973	10.338	4	4	4	1	503	56.8	8.53	High	High		2.119	64.1	135.9	0.359	0	5.48	4
FALSE	High	Master Protein	Q01650	Large neutral amino acids transporter small subunit 1 OS=Homo sapiens OX=9606 GN=SLC7A5 PE=1 SV=2	0	32.383	11.0454	4	13	4	1	507	55	7.72	High	High		1.034	98.3	101.7	1.404	0	45.46	4
FALSE	High	Master Protein	P46379	Large proline-rich protein BAG6 OS=Homo sapiens OX=9606 GN=BAG6 PE=1 SV=2	0	322.412	38.9576	24	104	24	1	1132	119.3	5.6	High	High	Acetyl [N-Term]	1.042	97.9	102.1	19.852	0	491.87	24
FALSE	High	Master Protein	Q8NBF6	Late secretory pathway protein AVL9 homolog OS=Homo sapiens OX=9606 GN=AVL9 PE=1 SV=1	0	106.835	30.2469	13	33	13	1	648	71.9	6.21	High	High		1.191	91.3	108.7	3.217	0	118.55	13
FALSE	High	Master Protein	Q14766	Latent-transforming growth factor beta-binding protein 1 OS=Homo sapiens OX=9606 GN=LTBP1 PE=1 SV=4	0	61.285	9.58745	10	20	10	1	1721	186.7	5.96	High	High		0.93	103.6	96.4	0.414	0	56.42	10
FALSE	High	Master Protein	Q14767	Latent-transforming growth factor beta-binding protein 2 OS=Homo sapiens OX=9606 GN=LTBP2 PE=1 SV=3	0.005	4.613	1.15321	1	1	1	1	1821	194.9	5.19	High	Peak Found		1.001	100	100	0.031	0	4.64	1
FALSE	High	Master Protein	Q9NS15	Latent-transforming growth factor beta-binding protein 3 OS=Homo sapiens OX=9606 GN=LTBP3 PE=1 SV=4	0	19.23	5.37222	4	6	4	1	1303	139.3	6.07	High	High		1.088	95.8	104.2	0.212	0	12.31	4
FALSE	High	Master Protein	Q9BS40	Latexin OS=Homo sapiens OX=9606 GN=LXN PE=1 SV=2	0.007	3.971	8.10811	1	1	1	1	222	25.7	5.78	Not Found	High					0.334	0	3.61	1
FALSE	High	Master Protein	Q99538	Legumain OS=Homo sapiens OX=9606 GN=LGMN PE=1 SV=1	0	18.588	7.15935	2	4	2	1	433	49.4	6.55	High	High		0.687	118.6	81.4	0.425	0	16.5	2
FALSE	Low	Master Protein	Q0VAK6	Leiomodin-3 OS=Homo sapiens OX=9606 GN=LMOD3 PE=1 SV=1	0.125	0.63	3.39286	1	1	1	1	560	64.9	5.54	Not Found	Not Found					0.068	0	1.93	1
FALSE	Medium	Master Protein	Q8NC56	LEM domain-containing protein 2 OS=Homo sapiens OX=9606 GN=LEMD2 PE=1 SV=1	0.011	3.406	2.58449	1	1	1	1	503	56.9	9	Not Found	Not Found					0.075	0	0	1
FALSE	Low	Master Protein	Q9BRK4	Leucine zipper putative tumor suppressor 2 OS=Homo sapiens OX=9606 GN=LZTS2 PE=1 SV=2	0.059	1.312	1.9432	1	1	1	1	669	72.7	6.51	Not Found	Not Found					0.059	0	0	1
FALSE	Low	Master Protein	O60299	Leucine zipper putative tumor suppressor 3 OS=Homo sapiens OX=9606 GN=LZTS3 PE=2 SV=1	0.172	0.421	2.67459	1	1	1	1	673	71.7	7.64	Not Found	Not Found					0.049	0	0	1
FALSE	High	Master Protein	Q9P2J5	Leucine--tRNA ligase, cytoplasmic OS=Homo sapiens OX=9606 GN=LARS PE=1 SV=2	0	52.926	10.7143	10	16	10	1	1176	134.4	7.3	High	High		1.601	76.9	123.1	0.65	0	43.94	10
FALSE	High	Master Protein	P42704	Leucine-rich PPR motif-containing protein, mitochondrial OS=Homo sapiens OX=9606 GN=LRPPRC PE=1 SV=3	0	506.793	49.2109	53	151	53	1	1394	157.8	6.13	High	High		1.013	99.4	100.6	11.758	0	523.24	53
FALSE	High	Master Protein	Q9Y2L9	Leucine-rich repeat and calponin homology domain-containing protein 1 OS=Homo sapiens OX=9606 GN=LRCH1 PE=1 SV=3	0	22.908	9.2033	5	7	5	1	728	80.8	5.94	High	High		0.843	108.5	91.5	0.565	0	19.02	5
FALSE	High	Master Protein	O75427	Leucine-rich repeat and calponin homology domain-containing protein 4 OS=Homo sapiens OX=9606 GN=LRCH4 PE=1 SV=2	0	24.311	13.7628	5	6	5	1	683	73.4	8.22	High	High		1.077	96.3	103.7	0.425	0	20.95	5
FALSE	High	Master Protein	Q9UQ13	Leucine-rich repeat protein SHOC-2 OS=Homo sapiens OX=9606 GN=SHOC2 PE=1 SV=2	0	96.944	40.378	13	24	13	1	582	64.8	8.46	High	High		1.226	89.9	110.1	5.105	0	97.78	13
FALSE	High	Master Protein	Q9BTT6	Leucine-rich repeat-containing protein 1 OS=Homo sapiens OX=9606 GN=LRRC1 PE=1 SV=1	0	242.554	60.8779	20	64	18	1	524	59.2	5.02	High	High	Acetyl [N-Term]	0.993	100.3	99.7	46.579	0	252.04	20
FALSE	High	Master Protein	Q9H9A6	Leucine-rich repeat-containing protein 40 OS=Homo sapiens OX=9606 GN=LRRC40 PE=1 SV=1	0	44.094	17.2757	9	13	9	1	602	68.2	6.43	High	High		1.018	99.1	100.9	1.031	0	29.72	9
FALSE	High	Master Protein	Q15345	Leucine-rich repeat-containing protein 41 OS=Homo sapiens OX=9606 GN=LRRC41 PE=1 SV=3	0	16.924	4.06404	2	4	2	1	812	88.6	8.38	High	High		1.116	94.5	105.5	0.239	0	14.2	2
FALSE	Medium	Master Protein	Q8N9N7	Leucine-rich repeat-containing protein 57 OS=Homo sapiens OX=9606 GN=LRRC57 PE=1 SV=1	0.041	1.731	3.76569	1	1	1	1	239	26.7	8.43	High	Peak Found					0.145	0	0	1
FALSE	High	Master Protein	Q96CX6	Leucine-rich repeat-containing protein 58 OS=Homo sapiens OX=9606 GN=LRRC58 PE=1 SV=2	0	8.1	12.1294	2	2	2	1	371	40.6	6.84	High	Not Found		0.01	200		0.259	0	5.88	2
FALSE	Low	Master Protein	Q6UYE1	Leukemia-associated protein 7 OS=Homo sapiens OX=9606 GN=DLEU7 PE=2 SV=1	0.171	0.424	5.88235	1	1	1	1	221	23.9	7.88	Not Found	High		100		200	0.194	0	0	1
FALSE	High	Master Protein	Q96B70	Leukocyte receptor cluster member 9 OS=Homo sapiens OX=9606 GN=LENG9 PE=2 SV=2	0.006	4.337	2.99401	1	1	1	1	501	53.1	7.84	High	Not Found					0.089	0	4.02	1
FALSE	Medium	Master Protein	Q9NZU5	LIM and cysteine-rich domains protein 1 OS=Homo sapiens OX=9606 GN=LMCD1 PE=1 SV=1	0.011	3.343	6.57534	1	1	1	1	365	40.8	7.93	Not Found	Not Found					0.086	0	2.91	1
FALSE	High	Master Protein	Q14847	LIM and SH3 domain protein 1 OS=Homo sapiens OX=9606 GN=LASP1 PE=1 SV=2	0.001	7.35	5.36398	1	2	1	1	261	29.7	7.05	Not Found	Not Found					0.292	0	5.42	1
FALSE	High	Master Protein	Q9UHB6	LIM domain and actin-binding protein 1 OS=Homo sapiens OX=9606 GN=LIMA1 PE=1 SV=1	0	127.148	27.2727	16	35	16	1	759	85.2	6.84	High	High		1.155	92.8	107.2	2.353	0	112.09	16
FALSE	High	Master Protein	Q9UGP4	LIM domain-containing protein 1 OS=Homo sapiens OX=9606 GN=LIMD1 PE=1 SV=1	0	10.915	8.28402	3	3	3	1	676	72.1	6.65	High	High		0.595	125.4	74.6	0.179	0	6.87	3
FALSE	High	Master Protein	Q9UN81	LINE-1 retrotransposable element ORF1 protein OS=Homo sapiens OX=9606 GN=L1RE1 PE=1 SV=1	0	17.823	17.4556	5	6	5	1	338	40	9.51	High	High		1.675	74.8	125.2	0.931	0	16.09	5
FALSE	High	Master Protein	Q93052	Lipoma-preferred partner OS=Homo sapiens OX=9606 GN=LPP PE=1 SV=1	0	8.912	2.77778	1	3	1	1	612	65.7	7.37	High	High		1.573	77.7	122.3	0.16	0	9.35	1
FALSE	High	Master Protein	P50851	Lipopolysaccharide-responsive and beige-like anchor protein OS=Homo sapiens OX=9606 GN=LRBA PE=1 SV=4	0	432.53	26.2312	54	135	47	1	2863	318.9	5.6	High	High		1.02	99	101	3.297	6	428.66	54
FALSE	Medium	Master Protein	Q8IVV2	Lipoxygenase homology domain-containing protein 1 OS=Homo sapiens OX=9606 GN=LOXHD1 PE=2 SV=3	0.037	1.807	0.410889	1	2	1	1	1947	221.8	5.38	High	High		1.215	90.3	109.7	0.043	0	1.8	1
FALSE	High	Master Protein	Q13136	Liprin-alpha-1 OS=Homo sapiens OX=9606 GN=PPFIA1 PE=1 SV=1	0	78.88	15.391	12	20	11	1	1202	135.7	6.29	High	High		0.942	103	97	0.668	1	76.05	12
FALSE	High	Master Protein	O75145	Liprin-alpha-3 OS=Homo sapiens OX=9606 GN=PPFIA3 PE=1 SV=3	0	18.549	6.78392	6	7	5	1	1194	133.4	5.68	High	Peak Found		0.562	128	72	0.153	0	18.71	6
FALSE	High	Master Protein	Q86W92	Liprin-beta-1 OS=Homo sapiens OX=9606 GN=PPFIBP1 PE=1 SV=2	0	19.355	6.23145	5	6	5	1	1011	114	5.55	High	High		0.674	119.5	80.5	0.259	0	14.69	5
FALSE	High	Master Protein	Q9P260	LisH domain and HEAT repeat-containing protein KIAA1468 OS=Homo sapiens OX=9606 GN=KIAA1468 PE=1 SV=2	0	119.664	19.9836	18	32	18	1	1216	134.5	5.45	High	High		0.972	101.4	98.6	1.632	0	105.38	18
FALSE	High	Master Protein	Q7Z3E5	LisH domain-containing protein ARMC9 OS=Homo sapiens OX=9606 GN=ARMC9 PE=1 SV=3	0	8.97	3.17848	2	3	2	1	818	91.8	6.2	High	High		0.568	127.6	72.4	0.129	0	9.34	2
FALSE	High	Master Protein	P36776	Lon protease homolog, mitochondrial OS=Homo sapiens OX=9606 GN=LONP1 PE=1 SV=2	0	183.172	33.2638	22	50	22	1	959	106.4	6.39	High	High		1.189	91.4	108.6	4.397	0	189.22	22
FALSE	High	Master Protein	P33121	Long-chain-fatty-acid--CoA ligase 1 OS=Homo sapiens OX=9606 GN=ACSL1 PE=1 SV=1	0	179.701	42.8367	25	53	25	1	698	77.9	7.15	High	High	Acetyl [N-Term]	1.06	97.1	102.9	10.13	0	157.88	25
FALSE	High	Master Protein	O95573	Long-chain-fatty-acid--CoA ligase 3 OS=Homo sapiens OX=9606 GN=ACSL3 PE=1 SV=3	0	11.023	4.44444	2	4	2	1	720	80.4	8.38	Peak Found	High		1.845	70.3	129.7	0.174	0	11.11	2
FALSE	High	Master Protein	P01130	Low-density lipoprotein receptor OS=Homo sapiens OX=9606 GN=LDLR PE=1 SV=1	0	87.181	19.4186	12	23	12	1	860	95.3	5.05	High	High		0.899	105.3	94.7	1.873	0	82.51	12
FALSE	High	Master Protein	O95232	Luc7-like protein 3 OS=Homo sapiens OX=9606 GN=LUC7L3 PE=1 SV=2	0	10.442	4.16667	1	2	1	1	432	51.4	9.79	High	High		1.069	96.7	103.3	0.245	0	7.84	1
FALSE	Low	Master Protein	Q5SQ64	Lymphocyte antigen 6 complex locus protein G6f OS=Homo sapiens OX=9606 GN=LY6G6F PE=1 SV=2	0.141	0.526	13.468	1	2	1	1	297	32.4	8.56	Not Found	Not Found					0.194	0	0	1
FALSE	High	Master Protein	Q9NRZ9	Lymphoid-specific helicase OS=Homo sapiens OX=9606 GN=HELLS PE=1 SV=1	0	14.428	4.77327	4	5	4	1	838	97	7.93	High	High		0.01	200		0.243	0	9.11	4
FALSE	High	Master Protein	P46736	Lys-63-specific deubiquitinase BRCC36 OS=Homo sapiens OX=9606 GN=BRCC3 PE=1 SV=2	0	15.267	8.86076	2	3	2	1	316	36	5.92	High	High		0.963	101.9	98.1	0.438	0	13.88	2
FALSE	High	Master Protein	Q15046	Lysine--tRNA ligase OS=Homo sapiens OX=9606 GN=KARS PE=1 SV=3	0	166.77	36.1809	17	57	17	1	597	68	6.35	High	High		0.85	108.1	91.9	13.678	0	187.51	17
FALSE	High	Master Protein	Q9Y4C1	Lysine-specific demethylase 3A OS=Homo sapiens OX=9606 GN=KDM3A PE=1 SV=4	0	21.127	3.17941	3	5	2	1	1321	147.2	8.07	High	High		0.792	111.6	88.4	0.133	0	15.84	3
FALSE	High	Master Protein	Q7LBC6	Lysine-specific demethylase 3B OS=Homo sapiens OX=9606 GN=KDM3B PE=1 SV=2	0	35.691	5.56502	7	9	6	1	1761	191.5	7.18	High	High		1.304	86.8	113.2	0.228	1	28.54	7
FALSE	High	Master Protein	P41229	Lysine-specific demethylase 5C OS=Homo sapiens OX=9606 GN=KDM5C PE=1 SV=2	0	123.139	17.7564	20	38	20	1	1560	175.6	5.58	High	High		1.214	90.3	109.7	1.207	0	102.32	20
FALSE	Medium	Master Protein	Q5VWQ0	Lysine-specific demethylase 9 OS=Homo sapiens OX=9606 GN=RSBN1 PE=1 SV=2	0.022	2.544	1.62095	1	1	1	1	802	90	8.6	Not Found	Not Found					0.055	0	1.86	1
FALSE	High	Master Protein	O43593	Lysine-specific demethylase hairless OS=Homo sapiens OX=9606 GN=HR PE=1 SV=5	0	9.818	2.10261	1	2	1	1	1189	127.4	7.08	High	High		1.216	90.3	109.7	0.072	0	9.04	1
FALSE	High	Master Protein	O60341	Lysine-specific histone demethylase 1A OS=Homo sapiens OX=9606 GN=KDM1A PE=1 SV=2	0	209.365	42.3709	24	61	24	1	852	92.8	6.52	High	High		1.08	96.2	103.8	9	0	209.38	24
FALSE	High	Master Protein	Q8NF37	Lysophosphatidylcholine acyltransferase 1 OS=Homo sapiens OX=9606 GN=LPCAT1 PE=1 SV=2	0	32.643	13.6704	5	9	5	1	534	59.1	6.02	High	High		0.797	111.3	88.7	0.931	0	28.6	5
FALSE	Medium	Master Protein	Q5VWZ2	Lysophospholipase-like protein 1 OS=Homo sapiens OX=9606 GN=LYPLAL1 PE=1 SV=3	0.039	1.766	2.95359	1	1	1	1	237	26.3	7.84	Not Found	Not Found					0.145	0	1.89	1
FALSE	High	Master Protein	P38571	Lysosomal acid lipase/cholesteryl ester hydrolase OS=Homo sapiens OX=9606 GN=LIPA PE=1 SV=2	0	32.989	11.5288	3	8	3	1	399	45.4	6.92	High	High		0.888	106	94	1.448	0	32.31	3
FALSE	High	Master Protein	P10619	Lysosomal protective protein OS=Homo sapiens OX=9606 GN=CTSA PE=1 SV=2	0	9.94	4.79167	2	3	2	1	480	54.4	6.61	High	High		0.922	104	96	0.369	0	5.54	2
FALSE	Medium	Master Protein	P13473	Lysosome-associated membrane glycoprotein 2 OS=Homo sapiens OX=9606 GN=LAMP2 PE=1 SV=2	0.017	2.91	1.95122	1	1	1	1	410	44.9	5.63	Not Found	High					0.11	0	1.8	1
FALSE	High	Master Protein	Q9Y4K0	Lysyl oxidase homolog 2 OS=Homo sapiens OX=9606 GN=LOXL2 PE=1 SV=1	0	10.744	2.19638	1	2	1	1	774	86.7	6.38	High	High		0.737	115.2	84.8	0.125	0	8.81	1
FALSE	High	Master Protein	Q8IU60	m7GpppN-mRNA hydrolase OS=Homo sapiens OX=9606 GN=DCP2 PE=1 SV=2	0	11.199	6.42857	2	3	2	1	420	48.4	8	High	Not Found					0.292	0	11.52	2
FALSE	High	Master Protein	Q96C86	m7GpppX diphosphatase OS=Homo sapiens OX=9606 GN=DCPS PE=1 SV=2	0	12.504	9.19881	2	3	2	1	337	38.6	6.38	High	High		1.004	99.8	100.2	0.413	0	9.7	2
FALSE	High	Master Protein	Q7L5Y9	Macrophage erythroblast attacher OS=Homo sapiens OX=9606 GN=MAEA PE=1 SV=1	0	35.458	14.3939	4	8	4	1	396	45.3	8.69	High	High		0.982	100.9	99.1	1.089	0	28.09	4
FALSE	Medium	Master Protein	P40121	Macrophage-capping protein OS=Homo sapiens OX=9606 GN=CAPG PE=1 SV=2	0.02	2.714	3.44828	1	1	1	1	348	38.5	6.19	Not Found	Not Found					0.155	0	2.58	1
FALSE	High	Master Protein	Q8NDA8	Maestro heat-like repeat-containing protein family member 1 OS=Homo sapiens OX=9606 GN=MROH1 PE=2 SV=3	0.004	5.687	1.5844	2	2	2	1	1641	181.1	6.89	Not Found	Not Found					0.046	0	2.81	2
FALSE	High	Master Protein	Q8N3R9	MAGUK p55 subfamily member 5 OS=Homo sapiens OX=9606 GN=MPP5 PE=1 SV=3	0.006	4.036	1.77778	1	1	1	1	675	77.2	6.14	Peak Found	High		1.011	99.5	100.5	0.055	0	2.91	1
FALSE	High	Master Protein	Q9NZW5	MAGUK p55 subfamily member 6 OS=Homo sapiens OX=9606 GN=MPP6 PE=1 SV=2	0	20.432	10.9259	5	7	5	1	540	61.1	6.18	High	High		1.086	95.9	104.1	0.512	0	10.15	5
FALSE	High	Master Protein	Q5T2T1	MAGUK p55 subfamily member 7 OS=Homo sapiens OX=9606 GN=MPP7 PE=1 SV=1	0.006	4.149	4.16667	2	2	2	1	576	65.5	7.14	High	Not Found		0.01	200		0.133	0	1.63	2
FALSE	High	Master Protein	P07199	Major centromere autoantigen B OS=Homo sapiens OX=9606 GN=CENPB PE=1 SV=2	0.005	4.665	2.50417	1	1	1	1	599	65.1	4.55	Not Found	High		100		200	0.093	0	3.29	1
FALSE	High	Master Protein	P40926	Malate dehydrogenase, mitochondrial OS=Homo sapiens OX=9606 GN=MDH2 PE=1 SV=3	0.006	4.261	3.25444	1	1	1	1	338	35.5	8.68	Peak Found	High		1.911	68.7	131.3	0.096	0	2.88	1
FALSE	High	Master Protein	Q96IJ6	Mannose-1-phosphate guanyltransferase alpha OS=Homo sapiens OX=9606 GN=GMPPA PE=1 SV=1	0	25.862	11.1905	3	6	3	1	420	46.3	7.21	High	High		0.751	114.2	85.8	0.931	0	20.45	3
FALSE	High	Master Protein	Q9Y5P6	Mannose-1-phosphate guanyltransferase beta OS=Homo sapiens OX=9606 GN=GMPPB PE=1 SV=2	0	8.114	8.33333	2	3	2	1	360	39.8	6.61	High	High		0.759	113.7	86.3	0.389	0	8.48	2
FALSE	High	Master Protein	Q8WXG6	MAP kinase-activating death domain protein OS=Homo sapiens OX=9606 GN=MADD PE=1 SV=2	0	15.424	2.12508	2	3	2	1	1647	183.2	6.04	High	High		0.935	103.3	96.7	0.081	0	13.11	2
FALSE	High	Master Protein	P27448	MAP/microtubule affinity-regulating kinase 3 OS=Homo sapiens OX=9606 GN=MARK3 PE=1 SV=5	0	10.9	2.25764	1	2	1	1	753	84.4	9.57	High	High		0.98	101	99	0.101	0	9.66	1
FALSE	High	Master Protein	Q9NZD8	Maspardin OS=Homo sapiens OX=9606 GN=SPG21 PE=1 SV=1	0	57.782	38.6364	10	18	10	1	308	34.9	6.28	High	High		1.612	76.6	123.4	5.31	0	47.28	10
FALSE	High	Master Protein	P43243	Matrin-3 OS=Homo sapiens OX=9606 GN=MATR3 PE=1 SV=2	0	75.445	18.0638	9	19	9	1	847	94.6	6.25	High	High		0.996	100.2	99.8	1.26	0	66.9	9
FALSE	High	Master Protein	Q15648	Mediator of RNA polymerase II transcription subunit 1 OS=Homo sapiens OX=9606 GN=MED1 PE=1 SV=4	0.004	5.568	1.83428	2	2	2	1	1581	168.4	8.73	High	Not Found		0.01	200		0.054	0	4.79	2
FALSE	High	Master Protein	Q93074	Mediator of RNA polymerase II transcription subunit 12 OS=Homo sapiens OX=9606 GN=MED12 PE=1 SV=4	0	10.407	1.92926	3	3	3	1	2177	242.9	7.05	High	High		0.545	129.5	70.5	0.059	0	7.6	3
FALSE	High	Master Protein	Q71SY5	Mediator of RNA polymerase II transcription subunit 25 OS=Homo sapiens OX=9606 GN=MED25 PE=1 SV=2	0	10.955	5.22088	2	3	2	1	747	78.1	8.34	High	High		1.082	96.1	103.9	0.259	0	9.22	2
FALSE	High	Master Protein	Q96HR3	Mediator of RNA polymerase II transcription subunit 30 OS=Homo sapiens OX=9606 GN=MED30 PE=1 SV=1	0.006	4.356	6.74157	1	1	1	1	178	20.3	8.27	Not Found	Not Found					0.212	0	3.13	1
FALSE	High	Master Protein	P11310	Medium-chain specific acyl-CoA dehydrogenase, mitochondrial OS=Homo sapiens OX=9606 GN=ACADM PE=1 SV=1	0	31.7	18.7648	7	9	7	1	421	46.6	8.37	High	High		1.234	89.5	110.5	1.565	0	25.52	7
FALSE	High	Master Protein	P42679	Megakaryocyte-associated tyrosine-protein kinase OS=Homo sapiens OX=9606 GN=MATK PE=1 SV=1	0.001	6.742	3.94477	1	2	1	1	507	56.4	8.81	High	High		1.249	88.9	111.1	0.172	0	4.19	1
FALSE	High	Master Protein	Q9Y4F3	Meiosis regulator and mRNA stability factor 1 OS=Homo sapiens OX=9606 GN=MARF1 PE=1 SV=6	0	22.806	4.19059	5	6	5	1	1742	192.7	7.87	High	High		0.997	100.2	99.8	0.141	0	17.47	5
FALSE	High	Master Protein	Q9Y5V3	Melanoma-associated antigen D1 OS=Homo sapiens OX=9606 GN=MAGED1 PE=1 SV=3	0	24.042	4.49871	3	7	2	1	778	86.1	5.83	High	High		1.202	90.8	109.2	0.468	0	21.66	3
FALSE	High	Master Protein	Q9UNF1	Melanoma-associated antigen D2 OS=Homo sapiens OX=9606 GN=MAGED2 PE=1 SV=2	0	137.937	41.5842	17	36	16	1	606	64.9	9.32	High	High		0.911	104.7	95.3	9	1	124.73	17
FALSE	Medium	Master Protein	Q5VYS4	Mesenteric estrogen-dependent adipogenesis protein OS=Homo sapiens OX=9606 GN=MEDAG PE=2 SV=1	0.028	2.151	6.27063	1	1	1	1	303	34.2	6.3	Not Found	Not Found					0.11	0	0	1
FALSE	High	Master Protein	Q13330	Metastasis-associated protein MTA1 OS=Homo sapiens OX=9606 GN=MTA1 PE=1 SV=2	0	76.565	24.3357	14	23	11	1	715	80.7	9.26	High	High		0.972	101.4	98.6	1.384	1	66.86	14
FALSE	High	Master Protein	O94776	Metastasis-associated protein MTA2 OS=Homo sapiens OX=9606 GN=MTA2 PE=1 SV=1	0	155.441	44.7605	22	49	19	1	668	75	9.66	High	High		0.994	100.3	99.7	4.685	2	137.59	22
FALSE	High	Master Protein	Q9BTC8	Metastasis-associated protein MTA3 OS=Homo sapiens OX=9606 GN=MTA3 PE=1 SV=2	0	60.148	21.2121	9	17	5	1	594	67.5	8.57	High	High		1.081	96.1	103.9	1.154	0	48.66	9
FALSE	High	Master Protein	P53582	Methionine aminopeptidase 1 OS=Homo sapiens OX=9606 GN=METAP1 PE=1 SV=2	0	38.767	15.8031	4	9	4	1	386	43.2	7.17	High	High		1.116	94.5	105.5	1.219	0	30.03	4
FALSE	High	Master Protein	P50579	Methionine aminopeptidase 2 OS=Homo sapiens OX=9606 GN=METAP2 PE=1 SV=1	0	105.677	29.0795	10	27	10	1	478	52.9	5.82	High	High		1.018	99.1	100.9	5.404	0	73.06	10
FALSE	High	Master Protein	P56192	Methionine--tRNA ligase, cytoplasmic OS=Homo sapiens OX=9606 GN=MARS PE=1 SV=2	0	190.826	30.6667	20	54	20	1	900	101.1	6.16	High	High		1.045	97.8	102.2	6.543	0	193.28	20
FALSE	High	Master Protein	O95983	Methyl-CpG-binding domain protein 3 OS=Homo sapiens OX=9606 GN=MBD3 PE=1 SV=1	0	14.431	9.96564	2	3	2	1	291	32.8	5.34	High	High		0.645	121.6	78.4	0.438	0	12.39	2
FALSE	High	Master Protein	Q9HCC0	Methylcrotonoyl-CoA carboxylase beta chain, mitochondrial OS=Homo sapiens OX=9606 GN=MCCC2 PE=1 SV=1	0	32.682	20.4263	9	10	9	1	563	61.3	7.68	High	High		1.315	86.4	113.6	0.968	0	26.25	9
FALSE	High	Master Protein	Q96RQ3	Methylcrotonoyl-CoA carboxylase subunit alpha, mitochondrial OS=Homo sapiens OX=9606 GN=MCCC1 PE=1 SV=3	0	75.138	24.5517	11	18	11	1	725	80.4	7.78	High	High		0.985	100.7	99.3	1.512	0	59.08	11
FALSE	Medium	Master Protein	Q6N021	Methylcytosine dioxygenase TET2 OS=Homo sapiens OX=9606 GN=TET2 PE=1 SV=3	0.017	2.925	1.44855	2	3	2	1	2002	223.7	7.99	High	Not Found					0.038	0	2.08	2
FALSE	High	Master Protein	Q9BQA1	Methylosome protein 50 OS=Homo sapiens OX=9606 GN=WDR77 PE=1 SV=1	0	56.95	40.9357	8	15	8	1	342	36.7	5.17	High	High		0.862	107.4	92.6	9	0	56.63	8
FALSE	High	Master Protein	P54105	Methylosome subunit pICln OS=Homo sapiens OX=9606 GN=CLNS1A PE=1 SV=1	0.006	4.138	5.48523	1	1	1	1	237	26.2	4.11	Not Found	Not Found					0.233	0	3.08	1
FALSE	High	Master Protein	Q9BV20	Methylthioribose-1-phosphate isomerase OS=Homo sapiens OX=9606 GN=MRI1 PE=1 SV=1	0	43.303	37.3984	8	14	8	1	369	39.1	6.3	High	High		1.106	95	105	2.631	0	39.29	8
FALSE	High	Master Protein	Q96GX9	Methylthioribulose-1-phosphate dehydratase OS=Homo sapiens OX=9606 GN=APIP PE=1 SV=1	0	96.966	52.8926	9	33	9	1	242	27.1	7.12	High	High		1.001	99.9	100.1	15.681	0	128.88	9
FALSE	High	Master Protein	Q8N6R0	Methyltransferase-like protein 13 OS=Homo sapiens OX=9606 GN=METTL13 PE=1 SV=1	0	82.513	25.0358	13	25	13	1	699	78.7	6.73	High	High		0.99	100.5	99.5	1.783	0	89.11	13
FALSE	High	Master Protein	Q8N6Q8	Methyltransferase-like protein 25 OS=Homo sapiens OX=9606 GN=METTL25 PE=2 SV=2	0	11.056	2.81924	1	2	1	1	603	68.2	7.08	High	High		1.071	96.6	103.4	0.133	0	7.81	1
FALSE	Medium	Master Protein	Q03426	Mevalonate kinase OS=Homo sapiens OX=9606 GN=MVK PE=1 SV=1	0.011	3.32	2.0202	1	1	1	1	396	42.4	6.46	Not Found	Not Found					0.116	0	0	1
FALSE	High	Master Protein	Q8IY33	MICAL-like protein 2 OS=Homo sapiens OX=9606 GN=MICALL2 PE=1 SV=1	0.001	6.886	1.65929	1	2	1	1	904	97.4	9.57	High	High		1.03	98.5	101.5	0.08	0	6.78	1
FALSE	High	Master Protein	Q9UPN3	Microtubule-actin cross-linking factor 1, isoforms 1/2/3/5 OS=Homo sapiens OX=9606 GN=MACF1 PE=1 SV=4	0	80.416	3.28912	16	25	15	1	7388	837.8	5.39	High	High		1.021	99	101	0.108	0	61.68	16
FALSE	Medium	Master Protein	Q66K74	Microtubule-associated protein 1S OS=Homo sapiens OX=9606 GN=MAP1S PE=1 SV=2	0.019	2.765	3.21058	2	2	2	1	1059	112.1	7.3	High	Not Found					0.103	0	5.94	2
FALSE	Medium	Master Protein	Q15691	Microtubule-associated protein RP/EB family member 1 OS=Homo sapiens OX=9606 GN=MAPRE1 PE=1 SV=3	0.011	3.305	2.98507	1	1	1	1	268	30	5.14	Not Found	Not Found					0.129	0	1.9	1
FALSE	High	Master Protein	Q9NU22	Midasin OS=Homo sapiens OX=9606 GN=MDN1 PE=1 SV=2	0	115.831	6.04003	24	34	24	1	5596	632.4	5.68	High	High	Acetyl [N-Term]	1.681	74.6	125.4	0.248	0	77.77	24
FALSE	High	Master Protein	Q9BTE3	Mini-chromosome maintenance complex-binding protein OS=Homo sapiens OX=9606 GN=MCMBP PE=1 SV=2	0	61.479	16.1994	8	16	8	1	642	72.9	5.87	High	High		1.075	96.4	103.6	1.322	0	50.4	8
FALSE	Medium	Master Protein	Q8TCT9	Minor histocompatibility antigen H13 OS=Homo sapiens OX=9606 GN=HM13 PE=1 SV=1	0.012	3.284	3.18302	1	1	1	1	377	41.5	6.43	Not Found	Not Found					0.136	0	2.26	1
FALSE	High	Master Protein	P54278	Mismatch repair endonuclease PMS2 OS=Homo sapiens OX=9606 GN=PMS2 PE=1 SV=2	0	44.378	9.16473	5	11	5	1	862	95.7	6.86	High	High		1.181	91.7	108.3	0.695	0	40.25	5
FALSE	Medium	Master Protein	Q8N4C8	Misshapen-like kinase 1 OS=Homo sapiens OX=9606 GN=MINK1 PE=1 SV=2	0.019	2.764	0.675676	1	1	1	1	1332	149.7	7.85	Not Found	Not Found					0.03	0	1.65	1
FALSE	Medium	Master Protein	Q7L5Y1	Mitochondrial enolase superfamily member 1 OS=Homo sapiens OX=9606 GN=ENOSF1 PE=1 SV=1	0.037	1.823	2.93454	1	1	1	1	443	49.8	6.48	Not Found	Not Found					0.086	0	0	1
FALSE	Medium	Master Protein	Q9Y3D6	Mitochondrial fission 1 protein OS=Homo sapiens OX=9606 GN=FIS1 PE=1 SV=2	0.019	2.806	7.23684	1	1	1	1	152	16.9	8.79	High	Peak Found		1.189	91.4	108.6	0.334	0	2.15	1
FALSE	Medium	Master Protein	Q9BQP7	Mitochondrial genome maintenance exonuclease 1 OS=Homo sapiens OX=9606 GN=MGME1 PE=1 SV=1	0.01	3.474	3.19767	1	1	1	1	344	39.4	7.68	Not Found	Not Found					0.105	0	1.62	1
FALSE	High	Master Protein	O43615	Mitochondrial import inner membrane translocase subunit TIM44 OS=Homo sapiens OX=9606 GN=TIMM44 PE=1 SV=2	0	99.383	30.531	11	26	11	1	452	51.3	8.32	High	High		1.003	99.9	100.1	4.52	0	92.03	11
FALSE	High	Master Protein	Q99797	Mitochondrial intermediate peptidase OS=Homo sapiens OX=9606 GN=MIPEP PE=1 SV=2	0	13.233	6.03086	4	4	4	1	713	80.6	7.05	High	High		1.166	92.3	107.7	0.212	0	9.85	4
FALSE	High	Master Protein	O15091	Mitochondrial ribonuclease P catalytic subunit OS=Homo sapiens OX=9606 GN=KIAA0391 PE=1 SV=2	0	19.895	7.03259	3	5	3	1	583	67.3	8.78	High	High		1.187	91.5	108.5	0.343	0	19.24	3
FALSE	High	Master Protein	P28482	Mitogen-activated protein kinase 1 OS=Homo sapiens OX=9606 GN=MAPK1 PE=1 SV=3	0	27.594	14.7222	4	9	2	1	360	41.4	6.98	High	High		1.179	91.8	108.2	0.957	0	26.38	4
FALSE	High	Master Protein	P27361	Mitogen-activated protein kinase 3 OS=Homo sapiens OX=9606 GN=MAPK3 PE=1 SV=4	0	31.636	14.248	4	9	2	1	379	43.1	6.74	High	High		1.196	91.1	108.9	0.957	2	31.12	4
FALSE	High	Master Protein	Q9Y2U5	Mitogen-activated protein kinase kinase kinase 2 OS=Homo sapiens OX=9606 GN=MAP3K2 PE=1 SV=2	0	7.789	4.20032	2	2	2	1	619	69.7	8	High	Not Found		0.01	200		0.136	0	5.4	2
FALSE	High	Master Protein	O60566	Mitotic checkpoint serine/threonine-protein kinase BUB1 beta OS=Homo sapiens OX=9606 GN=BUB1B PE=1 SV=3	0	8.731	2.09524	1	2	1	1	1050	119.5	5.27	High	High		0.752	114.1	85.9	0.071	0	9.68	1
FALSE	High	Master Protein	Q8IVT2	Mitotic interactor and substrate of PLK1 OS=Homo sapiens OX=9606 GN=MISP PE=1 SV=1	0	34.03	14.433	6	13	6	1	679	75.3	6.83	High	High		0.827	109.5	90.5	0.778	0	35.83	6
FALSE	High	Master Protein	Q9Y6D9	Mitotic spindle assembly checkpoint protein MAD1 OS=Homo sapiens OX=9606 GN=MAD1L1 PE=1 SV=2	0	183.753	32.5905	19	56	19	1	718	83	5.92	High	High		1.038	98.1	101.9	6.197	0	186.9	19
FALSE	High	Master Protein	Q13257	Mitotic spindle assembly checkpoint protein MAD2A OS=Homo sapiens OX=9606 GN=MAD2L1 PE=1 SV=1	0	31.576	21.9512	4	10	4	1	205	23.5	5.08	High	High		0.907	104.9	95.1	2.415	0	34.39	4
FALSE	High	Master Protein	Q9Y3D0	Mitotic spindle-associated MMXD complex subunit MIP18 OS=Homo sapiens OX=9606 GN=FAM96B PE=1 SV=1	0	47.809	37.4233	3	12	3	1	163	17.7	5.19	High	High		0.914	104.5	95.5	36.276	0	53.56	3
FALSE	High	Master Protein	Q9BYG3	MKI67 FHA domain-interacting nucleolar phosphoprotein OS=Homo sapiens OX=9606 GN=NIFK PE=1 SV=1	0	29.972	28.3276	6	9	6	1	293	34.2	9.88	High	High		0.995	100.2	99.8	2.384	0	22.98	6
FALSE	High	Master Protein	Q96T76	MMS19 nucleotide excision repair protein homolog OS=Homo sapiens OX=9606 GN=MMS19 PE=1 SV=2	0	308.498	38.1553	26	83	26	1	1030	113.2	6.35	High	High		1.138	93.6	106.4	11.69	0	331.42	26
FALSE	High	Master Protein	Q7L9L4	MOB kinase activator 1B OS=Homo sapiens OX=9606 GN=MOB1B PE=1 SV=3	0	18.772	13.8889	3	8	3	1	216	25.1	6.73	High	High		0.753	114.1	85.9	2.981	0	18.58	3
FALSE	Medium	Master Protein	Q96BX8	MOB kinase activator 3A OS=Homo sapiens OX=9606 GN=MOB3A PE=1 SV=1	0.025	2.281	5.52995	1	1	1	1	217	25.4	8.63	Peak Found	High		0.879	106.4	93.6	0.179	0	2.06	1
FALSE	High	Master Protein	Q9Y3A3	MOB-like protein phocein OS=Homo sapiens OX=9606 GN=MOB4 PE=1 SV=1	0.001	6.232	22.6667	3	3	3	1	225	26	5.78	High	Not Found		0.01	200		0.638	0	6.3	3
FALSE	High	Master Protein	P53985	Monocarboxylate transporter 1 OS=Homo sapiens OX=9606 GN=SLC16A1 PE=1 SV=3	0.009	3.584	3.4	1	1	1	1	500	53.9	8.66	High	Peak Found					0.129	0	0	1
FALSE	Medium	Master Protein	Q9Y6X9	MORC family CW-type zinc finger protein 2 OS=Homo sapiens OX=9606 GN=MORC2 PE=1 SV=2	0.023	2.48	1.06589	1	1	1	1	1032	117.8	8.38	High	Peak Found		1.121	94.3	105.7	0.037	0	0	1
FALSE	High	Master Protein	Q9UBU8	Mortality factor 4-like protein 1 OS=Homo sapiens OX=9606 GN=MORF4L1 PE=1 SV=2	0.009	3.543	3.31492	1	1	1	1	362	41.4	9.28	High	Not Found					0.116	0	2.65	1
FALSE	High	Master Protein	Q9UKD2	mRNA turnover protein 4 homolog OS=Homo sapiens OX=9606 GN=MRTO4 PE=1 SV=2	0	34.363	20.5021	5	11	5	1	239	27.5	8.29	High	High		1.105	95	105	3.87	0	23.78	5
FALSE	High	Master Protein	Q9NPI6	mRNA-decapping enzyme 1A OS=Homo sapiens OX=9606 GN=DCP1A PE=1 SV=2	0	29.638	14.433	5	8	5	1	582	63.3	6.25	High	High		1.042	97.9	102.1	0.812	0	20.33	5
FALSE	High	Master Protein	P15941	Mucin-1 OS=Homo sapiens OX=9606 GN=MUC1 PE=1 SV=3	0.004	5.796	2.70916	2	2	2	1	1255	122	7.47	High	Peak Found		0.666	120	80	0.041	0	4.22	2
FALSE	Low	Master Protein	Q9HC84	Mucin-5B OS=Homo sapiens OX=9606 GN=MUC5B PE=1 SV=3	0.082	0.994	0.190906	1	1	1	1	5762	596	6.64	High	Peak Found		0.967	101.7	98.3	0.012	0	1.87	1
FALSE	High	Master Protein	P22234	Multifunctional protein ADE2 OS=Homo sapiens OX=9606 GN=PAICS PE=1 SV=3	0	108.835	41.8824	13	33	13	1	425	47	7.23	High	High		1.131	93.8	106.2	7.483	0	101.18	13
FALSE	High	Master Protein	Q9UNW1	Multiple inositol polyphosphate phosphatase 1 OS=Homo sapiens OX=9606 GN=MINPP1 PE=1 SV=1	0	42.513	18.0698	7	11	7	1	487	55	7.81	High	High		0.725	116	84	1.471	0	33.28	7
FALSE	High	Master Protein	Q9NR56	Muscleblind-like protein 1 OS=Homo sapiens OX=9606 GN=MBNL1 PE=1 SV=2	0	26.535	11.3402	3	8	3	1	388	41.8	8.9	High	High		1.744	72.9	127.1	1.683	0	26.84	3
FALSE	High	Master Protein	Q9BQG0	Myb-binding protein 1A OS=Homo sapiens OX=9606 GN=MYBBP1A PE=1 SV=2	0	7.787	2.10843	2	2	2	1	1328	148.8	9.28	High	Peak Found		0.799	111.2	88.8	0.06	0	7.61	2
FALSE	High	Master Protein	Q99836	Myeloid differentiation primary response protein MyD88 OS=Homo sapiens OX=9606 GN=MYD88 PE=1 SV=1	0	23.619	25.3378	6	10	6	1	296	33.2	6.15	High	High		1.071	96.6	103.4	1.404	0	28.9	6
FALSE	High	Master Protein	Q15773	Myeloid leukemia factor 2 OS=Homo sapiens OX=9606 GN=MLF2 PE=1 SV=1	0	15.366	18.5484	3	4	3	1	248	28.1	6.9	High	High		0.509	132.5	67.5	1.31	0	13.22	3
FALSE	High	Master Protein	Q96S97	Myeloid-associated differentiation marker OS=Homo sapiens OX=9606 GN=MYADM PE=1 SV=2	0	12.528	7.14286	1	2	1	1	322	35.3	8.15	High	High		1.105	95	105	0.52	0	12.08	1
FALSE	High	Master Protein	Q9NZM1	Myoferlin OS=Homo sapiens OX=9606 GN=MYOF PE=1 SV=1	0	115.719	12.3726	18	29	18	1	2061	234.6	6.18	High	High		0.978	101.1	98.9	0.617	0	86.03	18
FALSE	High	Master Protein	Q5VU43	Myomegalin OS=Homo sapiens OX=9606 GN=PDE4DIP PE=1 SV=3	0	67.603	6.69224	11	17	11	1	2346	264.9	5.47	High	High		0.807	110.7	89.3	0.266	0	51.29	11
FALSE	High	Master Protein	P60660	Myosin light polypeptide 6 OS=Homo sapiens OX=9606 GN=MYL6 PE=1 SV=2	0	42.3	46.3576	6	12	6	1	151	16.9	4.65	High	High		1	100	100	9	0	35.55	6
FALSE	High	Master Protein	Q6WCQ1	Myosin phosphatase Rho-interacting protein OS=Homo sapiens OX=9606 GN=MPRIP PE=1 SV=3	0	23.925	5.85366	5	7	5	1	1025	116.5	6.21	High	High		0.418	141.1	58.9	0.241	0	22.82	5
FALSE	High	Master Protein	O14950	Myosin regulatory light chain 12B OS=Homo sapiens OX=9606 GN=MYL12B PE=1 SV=2	0	31.498	33.7209	5	11	5	1	172	19.8	4.84	High	High		1.034	98.3	101.7	5.579	0	32.28	5
FALSE	Low	Master Protein	P12882	Myosin-1 OS=Homo sapiens OX=9606 GN=MYH1 PE=1 SV=3	0.159	0.463	0.825168	1	1	1	1	1939	223	5.74	Not Found	Not Found					0.018	0	0	1
FALSE	High	Master Protein	P35580	Myosin-10 OS=Homo sapiens OX=9606 GN=MYH10 PE=1 SV=3	0	79.908	9.41296	14	24	6	1	1976	228.9	5.54	High	High		0.662	120.4	79.6	0.433	0	65.75	14
FALSE	High	Master Protein	Q7Z406	Myosin-14 OS=Homo sapiens OX=9606 GN=MYH14 PE=1 SV=2	0	221.457	20.401	30	54	26	1	1995	227.7	5.6	High	High		0.901	105.2	94.8	1.485	1	192.35	30
FALSE	High	Master Protein	P35579	Myosin-9 OS=Homo sapiens OX=9606 GN=MYH9 PE=1 SV=4	0	558.736	40.6122	60	145	52	1	1960	226.4	5.6	High	High		1.085	95.9	104.1	8.652	6	514.96	60
FALSE	High	Master Protein	Q13615	Myotubularin-related protein 3 OS=Homo sapiens OX=9606 GN=MTMR3 PE=1 SV=3	0	98.986	23.2888	17	28	15	1	1198	133.5	5.8	High	High		0.908	104.8	95.2	1.154	2	99.81	17
FALSE	High	Master Protein	Q9NYA4	Myotubularin-related protein 4 OS=Homo sapiens OX=9606 GN=MTMR4 PE=1 SV=2	0	21.108	4.35146	5	9	3	1	1195	133.3	6.04	High	High		0.807	110.7	89.3	0.306	0	16.17	5
FALSE	High	Master Protein	O95248	Myotubularin-related protein 5 OS=Homo sapiens OX=9606 GN=SBF1 PE=1 SV=4	0.008	3.744	0.535332	1	1	1	1	1868	208.3	6.9	High	Peak Found					0.022	0	0	1
FALSE	Low	Master Protein	Q96EF0	Myotubularin-related protein 8 OS=Homo sapiens OX=9606 GN=MTMR8 PE=1 SV=1	0.117	0.673	2.27273	1	1	1	1	704	78.9	6.65	Not Found	Not Found					0.066	0	0	1
FALSE	High	Master Protein	O95671	N-acetylserotonin O-methyltransferase-like protein OS=Homo sapiens OX=9606 GN=ASMTL PE=1 SV=3	0	41.947	15.942	6	10	6	1	621	68.8	6.07	High	High		3.064	49.2	150.8	0.808	0	42.25	6
FALSE	High	Master Protein	Q02083	N-acylethanolamine-hydrolyzing acid amidase OS=Homo sapiens OX=9606 GN=NAAA PE=1 SV=3	0.005	5.336	5.57103	2	3	2	1	359	40	8.75	Not Found	High					0.369	0	6.39	2
FALSE	Low	Master Protein	Q9BXJ9	N-alpha-acetyltransferase 15, NatA auxiliary subunit OS=Homo sapiens OX=9606 GN=NAA15 PE=1 SV=1	0.128	0.615	1.27021	1	1	1	1	866	101.2	7.42	High	Not Found					0.038	0	1.73	1
FALSE	Medium	Master Protein	Q8TBK2	N-lysine methyltransferase SETD6 OS=Homo sapiens OX=9606 GN=SETD6 PE=1 SV=2	0.043	1.632	2.537	1	2	1	1	473	53.2	5.34	Not Found	Not Found					0.083	0	0	1
FALSE	High	Master Protein	Q96KG9	N-terminal kinase-like protein OS=Homo sapiens OX=9606 GN=SCYL1 PE=1 SV=1	0	87.026	23.7624	13	21	13	1	808	89.6	6.3	High	High		1.126	94.1	105.9	1.783	0	68.25	13
FALSE	High	Master Protein	Q9BV86	N-terminal Xaa-Pro-Lys N-methyltransferase 1 OS=Homo sapiens OX=9606 GN=NTMT1 PE=1 SV=3	0	9.622	6.72646	1	2	1	1	223	25.4	5.52	High	High		1.066	96.8	103.2	0.468	0	8.56	1
FALSE	High	Master Protein	Q86U44	N6-adenosine-methyltransferase catalytic subunit OS=Homo sapiens OX=9606 GN=METTL3 PE=1 SV=2	0.005	5.134	5	1	1	1	1	580	64.4	6.42	Not Found	Not Found					0.066	0	5.35	1
FALSE	High	Master Protein	O95544	NAD kinase OS=Homo sapiens OX=9606 GN=NADK PE=1 SV=1	0	10.296	3.81166	1	2	1	1	446	49.2	6.47	High	High		0.748	114.4	85.6	0.311	0	9.2	1
FALSE	High	Master Protein	Q8IXJ6	NAD-dependent protein deacetylase sirtuin-2 OS=Homo sapiens OX=9606 GN=SIRT2 PE=1 SV=2	0.001	7.086	5.9126	2	2	2	1	389	43.2	5.36	High	Peak Found		0.643	121.7	78.3	0.202	0	5.15	2
FALSE	High	Master Protein	Q9NTG7	NAD-dependent protein deacetylase sirtuin-3, mitochondrial OS=Homo sapiens OX=9606 GN=SIRT3 PE=1 SV=2	0.001	7.299	2.75689	1	2	1	1	399	43.5	8.7	High	High		1.251	88.8	111.2	0.194	0	5.79	1
FALSE	High	Master Protein	Q9NXA8	NAD-dependent protein deacylase sirtuin-5, mitochondrial OS=Homo sapiens OX=9606 GN=SIRT5 PE=1 SV=2	0	7.591	5.48387	1	2	1	1	310	33.9	8.47	Not Found	Not Found					0.233	0	4.58	1
FALSE	Low	Master Protein	P15559	NAD(P)H dehydrogenase [quinone] 1 OS=Homo sapiens OX=9606 GN=NQO1 PE=1 SV=1	0.099	0.816	4.74453	1	1	1	1	274	30.8	8.88	Peak Found	High		0.657	120.7	79.3	0.194	0	0	1
FALSE	High	Master Protein	Q8NCW5	NAD(P)H-hydrate epimerase OS=Homo sapiens OX=9606 GN=NAXE PE=1 SV=2	0	24.215	20.4861	4	6	4	1	288	31.7	7.66	High	High		1.02	99	101	1.154	0	18.3	4
FALSE	High	Master Protein	Q9Y6M9	NADH dehydrogenase [ubiquinone] 1 beta subcomplex subunit 9 OS=Homo sapiens OX=9606 GN=NDUFB9 PE=1 SV=3	0.009	3.617	5.02793	1	1	1	1	179	21.8	8.38	High	Not Found		0.01	200		0.259	0	0	1
FALSE	High	Master Protein	P28331	NADH-ubiquinone oxidoreductase 75 kDa subunit, mitochondrial OS=Homo sapiens OX=9606 GN=NDUFS1 PE=1 SV=3	0	41.017	15.6809	7	10	7	1	727	79.4	6.23	High	High		0.847	108.3	91.7	0.569	0	37.65	7
FALSE	High	Master Protein	Q9Y2A7	Nck-associated protein 1 OS=Homo sapiens OX=9606 GN=NCKAP1 PE=1 SV=1	0	41.281	8.24468	7	10	7	1	1128	128.7	6.62	High	High		0.887	106	94	0.403	0	27.96	7
FALSE	High	Master Protein	O15049	NEDD4-binding protein 3 OS=Homo sapiens OX=9606 GN=N4BP3 PE=1 SV=3	0	58.908	26.4706	9	18	9	1	544	60.4	8.1	High	High		0.836	108.9	91.1	1.707	0	63	9
FALSE	High	Master Protein	Q9H0M0	NEDD4-like E3 ubiquitin-protein ligase WWP1 OS=Homo sapiens OX=9606 GN=WWP1 PE=1 SV=1	0.004	5.836	2.92842	2	2	2	1	922	105.1	5.9	Not Found	Not Found					0.086	0	4.88	2
FALSE	High	Master Protein	Q9Y5A7	NEDD8 ultimate buster 1 OS=Homo sapiens OX=9606 GN=NUB1 PE=1 SV=2	0.008	3.797	1.95122	1	1	1	1	615	70.5	5.96	Peak Found	High					0.068	0	2.08	1
FALSE	High	Master Protein	P61081	NEDD8-conjugating enzyme Ubc12 OS=Homo sapiens OX=9606 GN=UBE2M PE=1 SV=1	0	27.173	28.9617	5	10	5	1	183	20.9	7.69	High	High		1.082	96.1	103.9	4.623	0	18.38	5
FALSE	High	Master Protein	Q9H3P2	Negative elongation factor A OS=Homo sapiens OX=9606 GN=NELFA PE=1 SV=3	0	82.427	25.7576	9	26	9	1	528	57.2	9.03	High	High		1.445	81.8	118.2	4.505	0	84.55	9
FALSE	High	Master Protein	Q8WX92	Negative elongation factor B OS=Homo sapiens OX=9606 GN=NELFB PE=1 SV=1	0	214.962	45.1724	19	59	19	1	580	65.7	6.13	High	High		1.143	93.3	106.7	21.022	0	225.52	19
FALSE	High	Master Protein	Q8IXH7	Negative elongation factor C/D OS=Homo sapiens OX=9606 GN=NELFCD PE=1 SV=2	0	196.804	45.9322	18	67	18	1	590	66.2	5.1	High	High		1.154	92.9	107.1	32	0	265.75	18
FALSE	High	Master Protein	Q6UXI9	Nephronectin OS=Homo sapiens OX=9606 GN=NPNT PE=2 SV=3	0	16.436	6.37168	3	4	3	1	565	61.9	8.34	High	High					0.283	0	13	3
FALSE	High	Master Protein	Q8WXH0	Nesprin-2 OS=Homo sapiens OX=9606 GN=SYNE2 PE=1 SV=3	0	50.378	2.29484	13	16	13	1	6885	795.9	5.36	High	High		1.135	93.7	106.3	0.081	0	33.78	13
FALSE	Low	Master Protein	P48681	Nestin OS=Homo sapiens OX=9606 GN=NES PE=1 SV=2	0.132	0.586	1.04874	1	1	1	1	1621	177.3	4.36	High	Not Found		0.01	200		0.022	0	0	1
FALSE	High	Master Protein	Q96SB3	Neurabin-2 OS=Homo sapiens OX=9606 GN=PPP1R9B PE=1 SV=2	0	27.919	6.87117	4	6	4	1	815	89.1	4.97	High	High		0.985	100.8	99.2	0.413	0	24.21	4
FALSE	Low	Master Protein	O15394	Neural cell adhesion molecule 2 OS=Homo sapiens OX=9606 GN=NCAM2 PE=1 SV=2	0.108	0.75	1.19474	1	1	1	1	837	93	5.6	Not Found	Not Found					0.041	0	0	1
FALSE	High	Master Protein	Q8NFP9	Neurobeachin OS=Homo sapiens OX=9606 GN=NBEA PE=1 SV=3	0	53.92	3.25866	8	16	1	1	2946	327.6	6.18	High	High		0.851	108	92	0.227	0	44.72	8
FALSE	Medium	Master Protein	Q6ZS30	Neurobeachin-like protein 1 OS=Homo sapiens OX=9606 GN=NBEAL1 PE=2 SV=3	0.024	2.334	0.371195	1	1	1	1	2694	307	6.44	Not Found	Not Found					0.015	0	1.83	1
FALSE	High	Master Protein	Q6ZNJ1	Neurobeachin-like protein 2 OS=Homo sapiens OX=9606 GN=NBEAL2 PE=1 SV=2	0	83.491	8.49673	15	23	15	1	2754	302.3	6.38	High	High		1.201	90.9	109.1	0.427	0	63.06	15
FALSE	High	Master Protein	Q09666	Neuroblast differentiation-associated protein AHNAK OS=Homo sapiens OX=9606 GN=AHNAK PE=1 SV=2	0	77.012	7.82683	15	20	15	1	5890	628.7	6.15	High	High		1.813	71.1	128.9	0.105	0	53.02	15
FALSE	High	Master Protein	Q3BBV0	Neuroblastoma breakpoint family member 1 OS=Homo sapiens OX=9606 GN=NBPF1 PE=2 SV=2	0	9.4	2.30643	2	2	2	1	1214	139.2	4.81	High	Peak Found		0.735	115.3	84.7	0.068	0	6.59	2
FALSE	High	Master Protein	A2RRP1	Neuroblastoma-amplified sequence OS=Homo sapiens OX=9606 GN=NBAS PE=1 SV=2	0	13.713	1.6027	3	5	3	1	2371	268.4	5.96	High	High		1.082	96	104	0.084	0	13.87	3
FALSE	High	Master Protein	Q9UBB6	Neurochondrin OS=Homo sapiens OX=9606 GN=NCDN PE=1 SV=1	0	51.043	19.8903	9	14	9	1	729	78.8	5.48	High	High		0.996	100.2	99.8	1.075	0	40.8	9
FALSE	High	Master Protein	Q7Z628	Neuroepithelial cell-transforming gene 1 protein OS=Homo sapiens OX=9606 GN=NET1 PE=1 SV=1	0.003	5.889	3.02013	2	3	1	1	596	67.7	9.23	High	Peak Found		1.389	83.7	116.3	0.199	0	6.9	2
FALSE	High	Master Protein	P21359	Neurofibromin OS=Homo sapiens OX=9606 GN=NF1 PE=1 SV=2	0.005	4.969	0.66925	1	1	1	1	2839	319.2	7.39	High	Peak Found		1.021	99	101	0.014	0	4.37	1
FALSE	High	Master Protein	P46531	Neurogenic locus notch homolog protein 1 OS=Homo sapiens OX=9606 GN=NOTCH1 PE=1 SV=4	0	55.909	3.7182	6	14	6	1	2555	272.3	5.12	High	High		0.931	103.6	96.4	0.319	0	53.71	6
FALSE	High	Master Protein	Q04721	Neurogenic locus notch homolog protein 2 OS=Homo sapiens OX=9606 GN=NOTCH2 PE=1 SV=3	0	207.669	12.4241	18	65	18	1	2471	265.2	5.14	High	High		0.984	100.8	99.2	1.656	0	256.4	18
FALSE	High	Master Protein	Q9UM47	Neurogenic locus notch homolog protein 3 OS=Homo sapiens OX=9606 GN=NOTCH3 PE=1 SV=2	0	175.53	15.252	21	49	21	1	2321	243.5	5.39	High	High		1.132	93.8	106.2	1.184	0	181.29	21
FALSE	Low	Master Protein	Q8NEY1	Neuron navigator 1 OS=Homo sapiens OX=9606 GN=NAV1 PE=1 SV=2	0.081	1.004	1.22536	1	1	1	1	1877	202.3	8.07	Peak Found	High		0.846	108.3	91.7	0.021	0	0	1
FALSE	Low	Master Protein	P47972	Neuronal pentraxin-2 OS=Homo sapiens OX=9606 GN=NPTX2 PE=1 SV=2	0.11	0.727	2.08817	1	1	1	1	431	47	5.63	Not Found	Not Found					0.075	0	1.72	1
FALSE	Medium	Master Protein	Q8IY17	Neuropathy target esterase OS=Homo sapiens OX=9606 GN=PNPLA6 PE=1 SV=2	0.034	1.908	0.878477	1	1	1	1	1366	149.9	7.81	High	Peak Found		0.892	105.7	94.3	0.028	0	0	1
FALSE	High	Master Protein	Q14697	Neutral alpha-glucosidase AB OS=Homo sapiens OX=9606 GN=GANAB PE=1 SV=3	0	78.068	15.4661	12	22	12	1	944	106.8	6.14	High	High		1.174	92	108	1.183	0	77.17	12
FALSE	High	Master Protein	Q15758	Neutral amino acid transporter B(0) OS=Homo sapiens OX=9606 GN=SLC1A5 PE=1 SV=2	0	14.901	8.13309	3	4	3	1	541	56.6	5.48	High	High		0.913	104.6	95.4	0.52	0	10.95	3
FALSE	High	Master Protein	Q9NYR9	NF-kappa-B inhibitor-interacting Ras-like protein 2 OS=Homo sapiens OX=9606 GN=NKIRAS2 PE=1 SV=1	0	7.989	5.75916	1	3	1	1	191	21.5	8.05	High	High		0.897	105.4	94.6	0.468	0	7.66	1
FALSE	High	Master Protein	O15226	NF-kappa-B-repressing factor OS=Homo sapiens OX=9606 GN=NKRF PE=1 SV=2	0	17.793	6.81159	4	5	4	1	690	77.6	8.79	High	High		0.95	102.5	97.5	0.271	0	12.9	4
FALSE	High	Master Protein	Q9P2E3	NFX1-type zinc finger-containing protein 1 OS=Homo sapiens OX=9606 GN=ZNFX1 PE=2 SV=2	0	16.626	1.35558	2	4	2	1	1918	220.1	7.3	High	High		1.216	90.2	109.8	0.076	0	13.24	2
FALSE	High	Master Protein	Q8NBF2	NHL repeat-containing protein 2 OS=Homo sapiens OX=9606 GN=NHLRC2 PE=1 SV=1	0	13.594	4.95868	3	5	3	1	726	79.4	5.55	High	High		0.571	127.3	72.7	0.403	0	8.71	3
FALSE	High	Master Protein	P55769	NHP2-like protein 1 OS=Homo sapiens OX=9606 GN=SNU13 PE=1 SV=3	0.005	4.441	9.375	1	1	1	1	128	14.2	8.46	Peak Found	High		1.025	98.8	101.2	0.259	0	3.15	1
FALSE	High	Master Protein	Q96TA1	Niban-like protein 1 OS=Homo sapiens OX=9606 GN=FAM129B PE=1 SV=3	0	152.005	29.4906	14	36	14	1	746	84.1	6.19	High	High		0.968	101.6	98.4	3.72	0	157.8	14
FALSE	High	Master Protein	P43490	Nicotinamide phosphoribosyltransferase OS=Homo sapiens OX=9606 GN=NAMPT PE=1 SV=1	0	363.431	68.2281	27	164	27	1	491	55.5	7.15	High	High	Acetyl [N-Term]	0.986	100.7	99.3	327.193	0	599.65	27
FALSE	High	Master Protein	Q15274	Nicotinate-nucleotide pyrophosphorylase [carboxylating] OS=Homo sapiens OX=9606 GN=QPRT PE=1 SV=3	0.007	3.96	3.367	1	1	1	1	297	30.8	6.21	High	Peak Found					0.145	0	2.35	1
FALSE	Low	Master Protein	P35228	Nitric oxide synthase, inducible OS=Homo sapiens OX=9606 GN=NOS2 PE=1 SV=2	0.131	0.6	1.73461	1	1	1	1	1153	131	7.96	High	Not Found		0.01	200		0.03	0	0	1
FALSE	High	Master Protein	Q15233	Non-POU domain-containing octamer-binding protein OS=Homo sapiens OX=9606 GN=NONO PE=1 SV=4	0	17.077	5.30786	2	4	2	1	471	54.2	8.95	High	High		1.03	98.5	101.5	0.389	0	12.33	2
FALSE	High	Master Protein	P29597	Non-receptor tyrosine-protein kinase TYK2 OS=Homo sapiens OX=9606 GN=TYK2 PE=1 SV=3	0	15.203	3.20135	3	4	3	1	1187	133.6	7.15	High	High		1.072	96.5	103.5	0.133	0	10.87	3
FALSE	High	Master Protein	Q09161	Nuclear cap-binding protein subunit 1 OS=Homo sapiens OX=9606 GN=NCBP1 PE=1 SV=1	0	276.829	45.1899	24	81	24	1	790	91.8	6.43	High	High		1.256	88.7	111.3	28.936	0	281.26	24
FALSE	Medium	Master Protein	A8CG34	Nuclear envelope pore membrane protein POM 121C OS=Homo sapiens OX=9606 GN=POM121C PE=1 SV=3	0.014	3.115	1.62734	1	1	1	1	1229	125	10.37	High	Peak Found		0.964	101.8	98.2	0.053	0	4.43	1
FALSE	High	Master Protein	Q00653	Nuclear factor NF-kappa-B p100 subunit OS=Homo sapiens OX=9606 GN=NFKB2 PE=1 SV=4	0	37.56	13.5556	8	10	8	1	900	96.7	6.25	High	High		1.776	72.1	127.9	0.616	0	22.98	8
FALSE	High	Master Protein	P19838	Nuclear factor NF-kappa-B p105 subunit OS=Homo sapiens OX=9606 GN=NFKB1 PE=1 SV=2	0.005	4.689	1.8595	1	1	1	1	968	105.3	5.4	High	Peak Found		2.849	52	148	0.04	0	3.59	1
FALSE	Medium	Master Protein	Q9UHK0	Nuclear fragile X mental retardation-interacting protein 1 OS=Homo sapiens OX=9606 GN=NUFIP1 PE=1 SV=2	0.022	2.57	1.81818	1	1	1	1	495	56.3	9.13	High	Not Found					0.096	0	1.72	1
FALSE	Medium	Master Protein	Q7Z417	Nuclear fragile X mental retardation-interacting protein 2 OS=Homo sapiens OX=9606 GN=NUFIP2 PE=1 SV=1	0.022	2.546	2.01439	1	1	1	1	695	76.1	8.7	High	Not Found					0.077	0	1.6	1
FALSE	High	Master Protein	Q9Y266	Nuclear migration protein nudC OS=Homo sapiens OX=9606 GN=NUDC PE=1 SV=1	0	120.366	46.8278	11	41	11	1	331	38.2	5.38	High	High		0.998	100.1	99.9	17.233	0	131.98	11
FALSE	High	Master Protein	Q14980	Nuclear mitotic apparatus protein 1 OS=Homo sapiens OX=9606 GN=NUMA1 PE=1 SV=2	0	276.101	24.1135	33	67	33	1	2115	238.1	5.78	High	High		0.861	107.5	92.5	1.744	0	245.95	33
FALSE	High	Master Protein	P57740	Nuclear pore complex protein Nup107 OS=Homo sapiens OX=9606 GN=NUP107 PE=1 SV=1	0	93.081	24	17	33	17	1	925	106.3	5.43	High	High		0.983	100.9	99.1	2.162	0	68.9	17
FALSE	High	Master Protein	Q8WUM0	Nuclear pore complex protein Nup133 OS=Homo sapiens OX=9606 GN=NUP133 PE=1 SV=2	0	32.317	8.04498	6	8	6	1	1156	128.9	5.1	High	High		0.731	115.5	84.5	0.328	0	28	6
FALSE	High	Master Protein	P49790	Nuclear pore complex protein Nup153 OS=Homo sapiens OX=9606 GN=NUP153 PE=1 SV=2	0	353.739	38.5763	36	100	36	1	1475	153.8	8.73	High	High		1.119	94.4	105.6	9.316	0	400.06	36
FALSE	High	Master Protein	O75694	Nuclear pore complex protein Nup155 OS=Homo sapiens OX=9606 GN=NUP155 PE=1 SV=1	0	74.61	11.7901	12	17	12	1	1391	155.1	6.16	High	High		0.76	113.7	86.3	0.764	0	57.74	12
FALSE	High	Master Protein	Q12769	Nuclear pore complex protein Nup160 OS=Homo sapiens OX=9606 GN=NUP160 PE=1 SV=3	0	106.638	16.7827	17	30	17	1	1436	162	5.5	High	High		0.732	115.4	84.6	1.343	0	97.25	17
FALSE	High	Master Protein	Q92621	Nuclear pore complex protein Nup205 OS=Homo sapiens OX=9606 GN=NUP205 PE=1 SV=3	0	164.554	17.8429	26	48	26	1	2012	227.8	6.19	High	High		0.752	114.2	85.8	1.257	0	149.09	26
FALSE	High	Master Protein	P35658	Nuclear pore complex protein Nup214 OS=Homo sapiens OX=9606 GN=NUP214 PE=1 SV=2	0	100.674	12.2488	15	24	15	1	2090	213.5	7.47	High	High		0.917	104.3	95.7	0.79	0	89.33	15
FALSE	High	Master Protein	Q9UKX7	Nuclear pore complex protein Nup50 OS=Homo sapiens OX=9606 GN=NUP50 PE=1 SV=2	0	73.727	39.3162	11	19	11	1	468	50.1	7.06	High	High		1.028	98.6	101.4	2.398	0	69.16	11
FALSE	High	Master Protein	Q9BW27	Nuclear pore complex protein Nup85 OS=Homo sapiens OX=9606 GN=NUP85 PE=1 SV=1	0	27.285	9.14634	4	6	4	1	656	75	5.55	High	High		0.695	118	82	0.468	0	28.93	4
FALSE	High	Master Protein	Q99567	Nuclear pore complex protein Nup88 OS=Homo sapiens OX=9606 GN=NUP88 PE=1 SV=2	0	41.98	12.0108	6	11	6	1	741	83.5	5.69	High	High		1.024	98.8	101.2	0.753	0	36.99	6
FALSE	High	Master Protein	Q8N1F7	Nuclear pore complex protein Nup93 OS=Homo sapiens OX=9606 GN=NUP93 PE=1 SV=2	0	174.848	37.851	25	52	25	1	819	93.4	5.72	High	High		0.893	105.7	94.3	4.79	0	155.19	25
FALSE	High	Master Protein	P52948	Nuclear pore complex protein Nup98-Nup96 OS=Homo sapiens OX=9606 GN=NUP98 PE=1 SV=4	0	45.421	6.71436	11	16	11	1	1817	197.5	6.4	High	High		1.275	87.9	112.1	0.42	0	36.42	11
FALSE	High	Master Protein	P37198	Nuclear pore glycoprotein p62 OS=Homo sapiens OX=9606 GN=NUP62 PE=1 SV=3	0	71.242	21.8391	7	19	7	1	522	53.2	5.31	High	High		2.559	56.2	143.8	10.659	0	70.53	7
FALSE	High	Master Protein	Q9Y6Q9	Nuclear receptor coactivator 3 OS=Homo sapiens OX=9606 GN=NCOA3 PE=1 SV=1	0	32.186	5.4073	6	9	6	1	1424	155.2	7.47	High	High		0.753	114.1	85.9	0.296	0	22.12	6
FALSE	High	Master Protein	Q13772	Nuclear receptor coactivator 4 OS=Homo sapiens OX=9606 GN=NCOA4 PE=1 SV=1	0	64.631	26.5472	10	21	10	1	614	69.7	6.01	High	High	Acetyl [N-Term]	0.701	117.6	82.4	1.976	0	62.5	10
FALSE	Low	Master Protein	O75376	Nuclear receptor corepressor 1 OS=Homo sapiens OX=9606 GN=NCOR1 PE=1 SV=2	0.084	0.976	0.942623	2	2	2	1	2440	270	7.11	Not Found	Not Found					0.029	0	0	2
FALSE	High	Master Protein	Q9Y618	Nuclear receptor corepressor 2 OS=Homo sapiens OX=9606 GN=NCOR2 PE=1 SV=2	0	22.291	3.64356	5	6	5	1	2525	274.6	7.59	High	High		0.428	140	60	0.091	0	24.34	5
FALSE	High	Master Protein	Q9UHY1	Nuclear receptor-binding protein OS=Homo sapiens OX=9606 GN=NRBP1 PE=1 SV=1	0	74.997	23.3645	8	19	8	1	535	59.8	5.08	High	High		1.014	99.3	100.7	4.484	0	60.19	8
FALSE	High	Master Protein	Q9UBU9	Nuclear RNA export factor 1 OS=Homo sapiens OX=9606 GN=NXF1 PE=1 SV=1	0.009	3.574	2.90792	2	2	2	1	619	70.1	8.51	Peak Found	High		1.462	81.2	118.8	0.064	0	0	2
FALSE	High	Master Protein	Q86WB0	Nuclear-interacting partner of ALK OS=Homo sapiens OX=9606 GN=ZC3HC1 PE=1 SV=1	0	186.856	50.5976	19	66	19	1	502	55.2	5.62	High	High		1.142	93.4	106.6	25.264	0	212.08	19
FALSE	High	Master Protein	P67809	Nuclease-sensitive element-binding protein 1 OS=Homo sapiens OX=9606 GN=YBX1 PE=1 SV=3	0	21.083	21.2963	3	4	3	1	324	35.9	9.88	High	High		1.055	97.3	102.7	0.931	0	21.05	3
FALSE	High	Master Protein	Q14978	Nucleolar and coiled-body phosphoprotein 1 OS=Homo sapiens OX=9606 GN=NOLC1 PE=1 SV=2	0	28.289	6.29471	3	11	3	1	699	73.6	9.47	High	High		1.009	99.5	100.5	0.551	0	34.31	3
FALSE	Medium	Master Protein	Q9Y3T9	Nucleolar complex protein 2 homolog OS=Homo sapiens OX=9606 GN=NOC2L PE=1 SV=4	0.018	2.876	1.60214	1	1	1	1	749	84.9	5.62	High	Not Found		0.01	200		0.068	0	0	1
FALSE	High	Master Protein	Q9BVI4	Nucleolar complex protein 4 homolog OS=Homo sapiens OX=9606 GN=NOC4L PE=1 SV=1	0	25.149	15.5039	5	6	5	1	516	58.4	7.49	High	High		1.218	90.2	109.8	0.585	0	18.05	5
FALSE	High	Master Protein	Q9BZE4	Nucleolar GTP-binding protein 1 OS=Homo sapiens OX=9606 GN=GTPBP4 PE=1 SV=3	0	140.186	34.0694	15	35	15	1	634	73.9	9.5	High	High		1.004	99.8	100.2	4.337	0	122.55	15
FALSE	High	Master Protein	Q13823	Nucleolar GTP-binding protein 2 OS=Homo sapiens OX=9606 GN=GNL2 PE=1 SV=1	0	85.532	23.3926	14	25	14	1	731	83.6	9.25	High	High		1.022	98.9	101.1	2.849	0	74.72	14
FALSE	High	Master Protein	Q5C9Z4	Nucleolar MIF4G domain-containing protein 1 OS=Homo sapiens OX=9606 GN=NOM1 PE=1 SV=1	0	55.794	12.3256	7	14	7	1	860	96.2	8.1	High	High		0.955	102.3	97.7	0.723	0	53.05	7
FALSE	High	Master Protein	P78316	Nucleolar protein 14 OS=Homo sapiens OX=9606 GN=NOP14 PE=1 SV=3	0	25.688	8.28471	6	8	6	1	857	97.6	7.58	High	High		1.318	86.3	113.7	0.409	0	17.64	6
FALSE	High	Master Protein	Q9Y3C1	Nucleolar protein 16 OS=Homo sapiens OX=9606 GN=NOP16 PE=1 SV=2	0.001	7.12	14.6067	2	2	2	1	178	21.2	9.94	Peak Found	High		1.258	88.6	111.4	0.52	0	5.35	2
FALSE	High	Master Protein	O00567	Nucleolar protein 56 OS=Homo sapiens OX=9606 GN=NOP56 PE=1 SV=4	0	118.093	32.1549	13	32	13	1	594	66	9.19	High	High		1.522	79.3	120.7	3.948	0	108.21	13
FALSE	High	Master Protein	Q9Y2X3	Nucleolar protein 58 OS=Homo sapiens OX=9606 GN=NOP58 PE=1 SV=1	0	169.05	45.5577	18	42	18	1	529	59.5	8.92	High	High		1.183	91.6	108.4	20.544	0	136.7	18
FALSE	High	Master Protein	Q9H6R4	Nucleolar protein 6 OS=Homo sapiens OX=9606 GN=NOL6 PE=1 SV=2	0	8.069	1.39616	1	2	1	1	1146	127.5	7.64	High	Not Found					0.075	0	4.51	1
FALSE	High	Master Protein	Q86U38	Nucleolar protein 9 OS=Homo sapiens OX=9606 GN=NOP9 PE=1 SV=1	0	58.612	23.4277	9	17	9	1	636	69.4	7.28	High	High		0.919	104.2	95.8	1.371	0	53.19	9
FALSE	High	Master Protein	Q9NR30	Nucleolar RNA helicase 2 OS=Homo sapiens OX=9606 GN=DDX21 PE=1 SV=5	0	8.013	4.34227	3	3	3	1	783	87.3	9.28	High	Peak Found		0.419	141	59	0.17	0	2.4	3
FALSE	High	Master Protein	P19338	Nucleolin OS=Homo sapiens OX=9606 GN=NCL PE=1 SV=3	0	28.777	8.59155	6	9	6	1	710	76.6	4.7	High	High		1.577	77.6	122.4	0.54	0	18.58	6
FALSE	High	Master Protein	Q6NW34	Nucleolus and neural progenitor protein OS=Homo sapiens OX=9606 GN=NEPRO PE=1 SV=3	0.007	3.919	2.46914	1	1	1	1	567	64.5	9.74	Not Found	Not Found					0.062	0	1.67	1
FALSE	High	Master Protein	Q01085	Nucleolysin TIAR OS=Homo sapiens OX=9606 GN=TIAL1 PE=1 SV=1	0	43.671	24.5333	6	12	6	1	375	41.6	7.74	High	High		1.308	86.6	113.4	3.281	0	41.51	6
FALSE	High	Master Protein	P06748	Nucleophosmin OS=Homo sapiens OX=9606 GN=NPM1 PE=1 SV=2	0	103.406	34.0136	7	32	7	1	294	32.6	4.78	High	High	Acetyl [N-Term]	1.118	94.4	105.6	11.743	0	139.74	7
FALSE	High	Master Protein	O75607	Nucleoplasmin-3 OS=Homo sapiens OX=9606 GN=NPM3 PE=1 SV=3	0	65.47	51.1236	5	13	5	1	178	19.3	4.63	High	High		2.842	52.1	147.9	20.544	0	55.94	5
FALSE	High	Master Protein	Q5SRE5	Nucleoporin NUP188 homolog OS=Homo sapiens OX=9606 GN=NUP188 PE=1 SV=1	0	15.44	2.05832	3	4	3	1	1749	195.9	6.73	High	High		0.699	117.7	82.3	0.108	0	15.79	3
FALSE	High	Master Protein	Q8NFH3	Nucleoporin Nup43 OS=Homo sapiens OX=9606 GN=NUP43 PE=1 SV=1	0.006	4.251	3.68421	1	1	1	1	380	42.1	5.63	High	Peak Found					0.194	0	3.07	1
FALSE	High	Master Protein	Q7Z3B4	Nucleoporin p54 OS=Homo sapiens OX=9606 GN=NUP54 PE=1 SV=2	0	26.083	12.8205	5	9	5	1	507	55.4	7.02	High	High		0.918	104.3	95.7	0.931	0	19.83	5
FALSE	High	Master Protein	Q9BVL2	Nucleoporin p58/p45 OS=Homo sapiens OX=9606 GN=NUP58 PE=1 SV=1	0.001	7.058	5.00835	2	2	2	1	599	60.9	9.33	Peak Found	High		1.792	71.6	128.4	0.311	0	5.57	2
FALSE	High	Master Protein	Q96EE3	Nucleoporin SEH1 OS=Homo sapiens OX=9606 GN=SEH1L PE=1 SV=3	0	21.541	18.0556	4	5	4	1	360	39.6	8.09	High	High		0.993	100.3	99.7	0.65	0	16.31	4
FALSE	High	Master Protein	P12270	Nucleoprotein TPR OS=Homo sapiens OX=9606 GN=TPR PE=1 SV=3	0	74.471	7.27888	12	21	12	1	2363	267.1	5.02	High	High		1.254	88.7	111.3	0.361	0	75.23	12
FALSE	Low	Master Protein	O00746	Nucleoside diphosphate kinase, mitochondrial OS=Homo sapiens OX=9606 GN=NME4 PE=1 SV=1	0.148	0.502	4.81283	1	2	1	1	187	20.6	10.29	Not Found	Not Found					0.179	0	0	1
FALSE	High	Master Protein	P55209	Nucleosome assembly protein 1-like 1 OS=Homo sapiens OX=9606 GN=NAP1L1 PE=1 SV=1	0	12.652	14.578	4	5	4	1	391	45.3	4.46	High	High		0.955	102.3	97.7	1.054	0	8.91	4
FALSE	High	Master Protein	Q96RE7	Nucleus accumbens-associated protein 1 OS=Homo sapiens OX=9606 GN=NACC1 PE=1 SV=1	0	89.253	37.5712	14	31	14	1	527	57.2	5.74	High	High		1.341	85.4	114.6	5.629	0	98.23	14
FALSE	High	Master Protein	Q96RS6	NudC domain-containing protein 1 OS=Homo sapiens OX=9606 GN=NUDCD1 PE=1 SV=2	0	30.031	8.91938	4	8	4	1	583	66.7	5.11	High	High		1.012	99.4	100.6	0.668	0	23.28	4
FALSE	High	Master Protein	Q9NTK5	Obg-like ATPase 1 OS=Homo sapiens OX=9606 GN=OLA1 PE=1 SV=2	0	10.21	13.3838	4	4	4	1	396	44.7	7.81	High	High		1.218	90.2	109.8	0.389	0	8.94	4
FALSE	High	Master Protein	Q9NQR4	Omega-amidase NIT2 OS=Homo sapiens OX=9606 GN=NIT2 PE=1 SV=1	0	13.613	18.1159	3	4	3	1	276	30.6	7.21	Peak Found	High		1.016	99.2	100.8	0.551	0	8.97	3
FALSE	High	Master Protein	Q9NZT2	Opioid growth factor receptor OS=Homo sapiens OX=9606 GN=OGFR PE=1 SV=3	0	10.119	2.21566	1	2	1	1	677	73.3	4.84	High	High		1.034	98.3	101.7	0.122	0	6.89	1
FALSE	Low	Master Protein	Q3ZCN5	Otogelin-like protein OS=Homo sapiens OX=9606 GN=OTOGL PE=2 SV=5	0.073	1.081	0.557461	1	1	1	1	2332	261.9	5.16	Not Found	Not Found					0	0	0	1
FALSE	High	Master Protein	Q01804	OTU domain-containing protein 4 OS=Homo sapiens OX=9606 GN=OTUD4 PE=1 SV=4	0	32.848	3.7702	3	6	3	1	1114	124	6.71	High	High		0.942	103	97	0.264	0	40.45	3
FALSE	Low	Master Protein	Q8N6M0	OTU domain-containing protein 6B OS=Homo sapiens OX=9606 GN=OTUD6B PE=1 SV=1	0.051	1.392	4.43686	1	1	1	1	293	33.8	6.05	Not Found	Not Found					0	0	0	1
FALSE	Medium	Master Protein	Q6GQQ9	OTU domain-containing protein 7B OS=Homo sapiens OX=9606 GN=OTUD7B PE=1 SV=1	0.045	1.574	1.54211	1	1	1	1	843	92.5	6.71	Not Found	Not Found					0.043	0	1.69	1
FALSE	High	Master Protein	Q8N573	Oxidation resistance protein 1 OS=Homo sapiens OX=9606 GN=OXR1 PE=1 SV=2	0	15.402	5.14874	3	4	3	1	874	97.9	5.47	High	High					0.139	0	14.33	3
FALSE	High	Master Protein	P22059	Oxysterol-binding protein 1 OS=Homo sapiens OX=9606 GN=OSBP PE=1 SV=1	0	23.735	10.285	7	9	7	1	807	89.4	7.3	High	High		1.314	86.4	113.6	0.445	0	14.25	7
FALSE	High	Master Protein	Q9BXB5	Oxysterol-binding protein-related protein 10 OS=Homo sapiens OX=9606 GN=OSBPL10 PE=1 SV=2	0	10.944	3.40314	2	3	1	1	764	83.9	8.31	High	Peak Found		1.278	87.8	112.2	0.17	0	7.47	2
FALSE	High	Master Protein	Q9BXB4	Oxysterol-binding protein-related protein 11 OS=Homo sapiens OX=9606 GN=OSBPL11 PE=1 SV=2	0	10.982	3.34672	2	3	1	1	747	83.6	7.06	Not Found	Not Found		1.157	92.7	107.3	0.151	1	7.08	2
FALSE	Low	Master Protein	Q9H1P3	Oxysterol-binding protein-related protein 2 OS=Homo sapiens OX=9606 GN=OSBPL2 PE=1 SV=1	0.152	0.488	4.16667	1	1	1	1	480	55.2	6.35	High	Not Found		0.01	200		0.08	0	2.44	1
FALSE	High	Master Protein	Q9BZF1	Oxysterol-binding protein-related protein 8 OS=Homo sapiens OX=9606 GN=OSBPL8 PE=1 SV=3	0	33.331	6.07424	4	8	4	1	889	101.1	6.96	High	High		1.2	90.9	109.1	0.381	0	25.06	4
FALSE	Low	Master Protein	Q15391	P2Y purinoceptor 14 OS=Homo sapiens OX=9606 GN=P2RY14 PE=2 SV=1	0.125	0.628	12.7219	1	2	1	1	338	38.9	9.47	Not Found	Not Found					0.166	0	0	1
FALSE	High	Master Protein	Q15645	Pachytene checkpoint protein 2 homolog OS=Homo sapiens OX=9606 GN=TRIP13 PE=1 SV=2	0	159.89	49.7685	18	45	18	1	432	48.5	6.09	High	High	Acetyl [N-Term]	1.08	96.2	103.8	35.308	0	164.16	18
FALSE	High	Master Protein	Q96ST3	Paired amphipathic helix protein Sin3a OS=Homo sapiens OX=9606 GN=SIN3A PE=1 SV=2	0.009	3.582	0.942655	1	1	1	1	1273	145.1	7.25	High	Not Found					0.033	0	4.32	1
FALSE	High	Master Protein	P50897	Palmitoyl-protein thioesterase 1 OS=Homo sapiens OX=9606 GN=PPT1 PE=1 SV=1	0	69.288	31.3725	6	22	6	1	306	34.2	6.52	High	High		0.994	100.3	99.7	9	0	76.19	6
FALSE	Medium	Master Protein	Q504Q3	PAN2-PAN3 deadenylation complex catalytic subunit PAN2 OS=Homo sapiens OX=9606 GN=PAN2 PE=1 SV=3	0.015	3.081	1.08153	1	1	1	1	1202	135.3	5.99	High	Not Found					0.039	0	2.34	1
FALSE	Low	Master Protein	Q9BZ23	Pantothenate kinase 2, mitochondrial OS=Homo sapiens OX=9606 GN=PANK2 PE=1 SV=3	0.061	1.279	1.92982	1	1	1	1	570	62.6	9.28	High	Not Found		0.01	200		0.07	0	2.1	1
FALSE	High	Master Protein	Q9NVE7	Pantothenate kinase 4 OS=Homo sapiens OX=9606 GN=PANK4 PE=1 SV=1	0	40.246	12.5485	7	11	7	1	773	85.9	6.28	High	High		1.085	95.9	104.1	0.598	0	23.67	7
FALSE	High	Master Protein	Q6P1J9	Parafibromin OS=Homo sapiens OX=9606 GN=CDC73 PE=1 SV=1	0	54.364	23.3522	9	18	9	1	531	60.5	9.61	High	High		0.97	101.5	98.5	2.162	0	47.47	9
FALSE	High	Master Protein	Q8ND90	Paraneoplastic antigen Ma1 OS=Homo sapiens OX=9606 GN=PNMA1 PE=1 SV=2	0.005	4.539	4.24929	1	1	1	1	353	39.7	4.83	High	Not Found					0.116	0	4.85	1
FALSE	High	Master Protein	Q9BYG5	Partitioning defective 6 homolog beta OS=Homo sapiens OX=9606 GN=PARD6B PE=1 SV=1	0	25.613	7.7957	2	5	2	1	372	41.2	5.58	High	High		1.447	81.7	118.3	0.968	0	20.04	2
FALSE	Low	Master Protein	Q96RG2	PAS domain-containing serine/threonine-protein kinase OS=Homo sapiens OX=9606 GN=PASK PE=1 SV=3	0.167	0.44	1.28496	1	1	1	1	1323	142.8	4.86	Not Found	Not Found					0.038	0	2.16	1
FALSE	High	Master Protein	Q96AD5	Patatin-like phospholipase domain-containing protein 2 OS=Homo sapiens OX=9606 GN=PNPLA2 PE=1 SV=1	0	29.292	19.8413	6	7	6	1	504	55.3	7.08	High	High		0.869	107	93	0.778	0	20.92	6
FALSE	High	Master Protein	Q6ZW49	PAX-interacting protein 1 OS=Homo sapiens OX=9606 GN=PAXIP1 PE=1 SV=2	0	36.876	9.26099	6	10	6	1	1069	121.3	6.7	High	High		0.955	102.3	97.7	0.585	0	25.54	6
FALSE	High	Master Protein	P49023	Paxillin OS=Homo sapiens OX=9606 GN=PXN PE=1 SV=3	0	26.511	12.6904	4	8	4	1	591	64.5	6.19	High	High		0.873	106.8	93.2	0.501	0	31.97	4
FALSE	High	Master Protein	Q5JVF3	PCI domain-containing protein 2 OS=Homo sapiens OX=9606 GN=PCID2 PE=1 SV=2	0.006	4.373	3.00752	1	1	1	1	399	46	8.53	Not Found	High		100		200	0.08	0	2.84	1
FALSE	Low	Master Protein	Q96HC4	PDZ and LIM domain protein 5 OS=Homo sapiens OX=9606 GN=PDLIM5 PE=1 SV=5	0.084	0.965	2.68456	1	1	1	1	596	63.9	8.21	Peak Found	High					0.066	0	2.75	1
FALSE	High	Master Protein	Q9NR12	PDZ and LIM domain protein 7 OS=Homo sapiens OX=9606 GN=PDLIM7 PE=1 SV=1	0.001	6.988	7.00219	2	3	2	1	457	49.8	8.41	High	High					0.25	0	4.17	2
FALSE	Low	Master Protein	Q96IV0	Peptide-N(4)-(N-acetyl-beta-glucosaminyl)asparagine amidase OS=Homo sapiens OX=9606 GN=NGLY1 PE=1 SV=1	0.114	0.699	2.14067	1	1	1	1	654	74.3	6.89	High	Peak Found		2.922	51	149	0.055	0	0	1
FALSE	High	Master Protein	P62937	Peptidyl-prolyl cis-trans isomerase A OS=Homo sapiens OX=9606 GN=PPIA PE=1 SV=2	0	7.658	5.45455	1	2	1	1	165	18	7.81	High	High		1.021	99	101	0.389	0	2.38	1
FALSE	High	Master Protein	Q9UNP9	Peptidyl-prolyl cis-trans isomerase E OS=Homo sapiens OX=9606 GN=PPIE PE=1 SV=1	0.009	3.639	6.64452	1	1	1	1	301	33.4	5.6	Peak Found	High		1.934	68.2	131.8	0.129	0	2.57	1
FALSE	High	Master Protein	Q96AY3	Peptidyl-prolyl cis-trans isomerase FKBP10 OS=Homo sapiens OX=9606 GN=FKBP10 PE=1 SV=1	0	184.192	41.2371	19	62	19	1	582	64.2	5.62	High	High		1.048	97.7	102.3	14.283	0	200.49	19
FALSE	High	Master Protein	Q02790	Peptidyl-prolyl cis-trans isomerase FKBP4 OS=Homo sapiens OX=9606 GN=FKBP4 PE=1 SV=3	0	10.187	4.57516	1	2	1	1	459	51.8	5.43	High	High					0.145	0	9.16	1
FALSE	High	Master Protein	Q14318	Peptidyl-prolyl cis-trans isomerase FKBP8 OS=Homo sapiens OX=9606 GN=FKBP8 PE=1 SV=2	0	33.038	11.165	3	9	3	1	412	44.5	4.84	High	High		1.105	95	105	1.154	0	36.3	3
FALSE	High	Master Protein	O95302	Peptidyl-prolyl cis-trans isomerase FKBP9 OS=Homo sapiens OX=9606 GN=FKBP9 PE=1 SV=2	0	9.659	8.42105	4	4	4	1	570	63	5.08	High	High		0.686	118.6	81.4	0.359	0	9.18	4
FALSE	High	Master Protein	Q13356	Peptidyl-prolyl cis-trans isomerase-like 2 OS=Homo sapiens OX=9606 GN=PPIL2 PE=1 SV=1	0.009	3.667	5.57692	2	2	2	1	520	58.8	8.78	High	Not Found					0.155	0	4.37	2
FALSE	High	Master Protein	Q15154	Pericentriolar material 1 protein OS=Homo sapiens OX=9606 GN=PCM1 PE=1 SV=5	0	137.897	13.0929	20	37	20	1	2024	228.4	5.02	High	High		0.952	102.4	97.6	1.048	0	117.39	20
FALSE	High	Master Protein	Q13610	Periodic tryptophan protein 1 homolog OS=Homo sapiens OX=9606 GN=PWP1 PE=1 SV=1	0	28.755	6.38723	2	6	2	1	501	55.8	4.77	High	High		0.923	104	96	0.701	0	23.47	2
FALSE	High	Master Protein	O60437	Periplakin OS=Homo sapiens OX=9606 GN=PPL PE=1 SV=4	0	82.417	10.0228	15	22	15	1	1756	204.6	5.6	High	High		0.815	110.2	89.8	0.455	0	61	15
FALSE	High	Master Protein	Q92626	Peroxidasin homolog OS=Homo sapiens OX=9606 GN=PXDN PE=1 SV=2	0	63.776	8.51927	9	14	9	1	1479	165.2	7.17	High	High		0.764	113.4	86.6	0.442	0	49.14	9
FALSE	High	Master Protein	Q06830	Peroxiredoxin-1 OS=Homo sapiens OX=9606 GN=PRDX1 PE=1 SV=1	0	98.171	60.804	10	42	8	1	199	22.1	8.13	High	High		1.009	99.6	100.4	38.811	2	137.47	10
FALSE	High	Master Protein	P32119	Peroxiredoxin-2 OS=Homo sapiens OX=9606 GN=PRDX2 PE=1 SV=5	0	74.401	45.4545	8	23	7	1	198	21.9	5.97	High	High		0.979	101.1	98.9	18.307	0	79.68	8
FALSE	High	Master Protein	Q13162	Peroxiredoxin-4 OS=Homo sapiens OX=9606 GN=PRDX4 PE=1 SV=1	0	75.537	33.5793	7	21	6	1	271	30.5	6.29	High	High		0.935	103.3	96.7	12.335	0	55.64	7
FALSE	High	Master Protein	P30041	Peroxiredoxin-6 OS=Homo sapiens OX=9606 GN=PRDX6 PE=1 SV=3	0	114.3	59.8214	11	36	11	1	224	25	6.38	High	High		0.985	100.8	99.2	47.697	0	107.45	11
FALSE	High	Master Protein	Q9Y5Y5	Peroxisomal membrane protein PEX16 OS=Homo sapiens OX=9606 GN=PEX16 PE=1 SV=2	0.005	4.562	6.84524	1	1	1	1	336	38.6	9.85	Peak Found	High		0.778	112.5	87.5	0.116	0	3.98	1
FALSE	High	Master Protein	P51659	Peroxisomal multifunctional enzyme type 2 OS=Homo sapiens OX=9606 GN=HSD17B4 PE=1 SV=3	0	194.118	42.663	23	46	23	1	736	79.6	8.84	High	High		1.005	99.8	100.2	6.906	0	172.94	23
FALSE	High	Master Protein	O43933	Peroxisome biogenesis factor 1 OS=Homo sapiens OX=9606 GN=PEX1 PE=1 SV=1	0	30.812	3.5074	3	7	3	1	1283	142.8	6.33	High	High		0.457	137.3	62.7	0.251	0	26.38	3
FALSE	High	Master Protein	O00541	Pescadillo homolog OS=Homo sapiens OX=9606 GN=PES1 PE=1 SV=1	0	152.248	32.6531	16	51	16	1	588	68	7.33	High	High		1.069	96.7	103.3	8.412	0	154.91	16
FALSE	High	Master Protein	Q9Y285	Phenylalanine--tRNA ligase alpha subunit OS=Homo sapiens OX=9606 GN=FARSA PE=1 SV=3	0.004	5.54	5.90551	2	2	2	1	508	57.5	7.8	High	Not Found					0.16	0	6.54	2
FALSE	High	Master Protein	Q9H2J4	Phosducin-like protein 3 OS=Homo sapiens OX=9606 GN=PDCL3 PE=1 SV=1	0	12.133	10.0418	2	3	2	1	239	27.6	4.84	High	High		0.861	107.4	92.6	0.501	0	9.2	2
FALSE	High	Master Protein	Q00325	Phosphate carrier protein, mitochondrial OS=Homo sapiens OX=9606 GN=SLC25A3 PE=1 SV=2	0.001	6.672	3.31492	1	2	1	1	362	40.1	9.38	High	High		0.301	153.7	46.3	0.259	0	5.33	1
FALSE	High	Master Protein	Q9BQK8	Phosphatidate phosphatase LPIN3 OS=Homo sapiens OX=9606 GN=LPIN3 PE=1 SV=3	0	21.794	8.57814	6	8	6	1	851	93.6	5.52	High	High		0.686	118.6	81.4	0.492	0	16.28	6
FALSE	High	Master Protein	Q8NEB9	Phosphatidylinositol 3-kinase catalytic subunit type 3 OS=Homo sapiens OX=9606 GN=PIK3C3 PE=1 SV=1	0	67.441	14.3179	10	18	9	1	887	101.5	6.81	High	High		1.027	98.7	101.3	0.941	0	43.33	10
FALSE	High	Master Protein	P27986	Phosphatidylinositol 3-kinase regulatory subunit alpha OS=Homo sapiens OX=9606 GN=PIK3R1 PE=1 SV=2	0.009	3.663	1.9337	1	1	1	1	724	83.5	6.16	Peak Found	High		0.945	102.8	97.2	0.048	0	0	1
FALSE	High	Master Protein	Q8TCU6	Phosphatidylinositol 3,4,5-trisphosphate-dependent Rac exchanger 1 protein OS=Homo sapiens OX=9606 GN=PREX1 PE=1 SV=3	0	247.039	27.0042	31	63	30	1	1659	186.1	6.44	High	High	Acetyl [N-Term]	1.381	84	116	2.716	1	222.37	31
FALSE	Medium	Master Protein	Q70Z35	Phosphatidylinositol 3,4,5-trisphosphate-dependent Rac exchanger 2 protein OS=Homo sapiens OX=9606 GN=PREX2 PE=2 SV=1	0.023	2.428	0.871731	2	3	1	1	1606	182.5	7.44	High	High					0.069	0	5.38	2
FALSE	High	Master Protein	P42356	Phosphatidylinositol 4-kinase alpha OS=Homo sapiens OX=9606 GN=PI4KA PE=1 SV=4	0	75.044	10.2284	14	17	14	1	2102	236.7	7.06	High	High		1.113	94.7	105.3	0.351	0	60.48	14
FALSE	High	Master Protein	Q9UBF8	Phosphatidylinositol 4-kinase beta OS=Homo sapiens OX=9606 GN=PI4KB PE=1 SV=1	0	19.378	6.86275	4	6	4	1	816	91.3	6.25	High	High		1.164	92.4	107.6	0.35	0	17.9	4
FALSE	High	Master Protein	O00443	Phosphatidylinositol 4-phosphate 3-kinase C2 domain-containing subunit alpha OS=Homo sapiens OX=9606 GN=PIK3C2A PE=1 SV=2	0.001	6.314	1.89798	2	2	2	1	1686	190.6	8.02	Peak Found	High		0.716	116.5	83.5	0.042	0	6.56	2
FALSE	High	Master Protein	Q99755	Phosphatidylinositol 4-phosphate 5-kinase type-1 alpha OS=Homo sapiens OX=9606 GN=PIP5K1A PE=1 SV=1	0.005	4.466	3.55872	1	1	1	1	562	62.6	8.21	Not Found	Not Found					0.075	0	3.39	1
FALSE	High	Master Protein	Q8TBX8	Phosphatidylinositol 5-phosphate 4-kinase type-2 gamma OS=Homo sapiens OX=9606 GN=PIP4K2C PE=1 SV=3	0	24.888	10.9264	4	7	4	1	421	47.3	6.84	High	High		1.054	97.4	102.6	0.668	0	29.63	4
FALSE	High	Master Protein	Q13492	Phosphatidylinositol-binding clathrin assembly protein OS=Homo sapiens OX=9606 GN=PICALM PE=1 SV=2	0	24.167	9.20245	4	6	4	1	652	70.7	7.9	High	High		1.838	70.5	129.5	0.585	0	16.27	4
FALSE	Low	Master Protein	Q9UG56	Phosphatidylserine decarboxylase proenzyme, mitochondrial OS=Homo sapiens OX=9606 GN=PISD PE=2 SV=4	0.097	0.835	3.42298	1	1	1	1	409	46.6	9.42	Not Found	Not Found					0	0	0	1
FALSE	High	Master Protein	Q6VY07	Phosphofurin acidic cluster sorting protein 1 OS=Homo sapiens OX=9606 GN=PACS1 PE=1 SV=2	0.001	6.576	3.11526	2	2	2	1	963	104.8	7.74	High	Peak Found		1.12	94.4	105.6	0.049	0	2.85	2
FALSE	Medium	Master Protein	Q86VP3	Phosphofurin acidic cluster sorting protein 2 OS=Homo sapiens OX=9606 GN=PACS2 PE=1 SV=3	0.022	2.578	1.23735	1	1	1	1	889	97.6	6.6	High	Peak Found		1.144	93.3	106.7	0.054	0	0	1
FALSE	High	Master Protein	Q99570	Phosphoinositide 3-kinase regulatory subunit 4 OS=Homo sapiens OX=9606 GN=PIK3R4 PE=1 SV=3	0	152.704	24.0795	24	43	24	1	1358	153	7.17	High	High		0.998	100.1	99.9	2.073	0	125.71	24
FALSE	High	Master Protein	Q9Y263	Phospholipase A-2-activating protein OS=Homo sapiens OX=9606 GN=PLAA PE=1 SV=2	0	17.328	4.5283	2	4	2	1	795	87.1	6.37	High	Peak Found		0.717	116.5	83.5	0.194	0	11.08	2
FALSE	High	Master Protein	Q8IV08	Phospholipase D3 OS=Homo sapiens OX=9606 GN=PLD3 PE=1 SV=1	0	12.292	6.32653	3	5	3	1	490	54.7	6.47	High	High		0.75	114.3	85.7	0.65	0	12.12	3
FALSE	High	Master Protein	O15162	Phospholipid scramblase 1 OS=Homo sapiens OX=9606 GN=PLSCR1 PE=1 SV=1	0	7.765	9.43396	2	7	2	1	318	35	4.94	High	High		0.908	104.8	95.2	0.874	0	15.49	2
FALSE	High	Master Protein	Q15126	Phosphomevalonate kinase OS=Homo sapiens OX=9606 GN=PMVK PE=1 SV=3	0	43.66	45.8333	8	11	8	1	192	22	5.73	High	High		0.699	117.7	82.3	5.105	0	32.73	8
FALSE	High	Master Protein	Q9HAB8	Phosphopantothenate--cysteine ligase OS=Homo sapiens OX=9606 GN=PPCS PE=1 SV=2	0	26.771	16.7203	5	8	5	1	311	34	6.71	High	High		0.669	119.9	80.1	1.512	0	13.54	5
FALSE	High	Master Protein	P15735	Phosphorylase b kinase gamma catalytic chain, liver/testis isoform OS=Homo sapiens OX=9606 GN=PHKG2 PE=1 SV=1	0.001	6.041	4.6798	2	2	2	1	406	46.4	6.38	High	Peak Found		0.772	112.9	87.1	0.179	0	3.91	2
FALSE	Medium	Master Protein	P46019	Phosphorylase b kinase regulatory subunit alpha, liver isoform OS=Homo sapiens OX=9606 GN=PHKA2 PE=1 SV=1	0.045	1.563	1.61943	1	1	1	1	1235	138.3	6.44	Not Found	Not Found					0.034	0	0	1
FALSE	High	Master Protein	P46020	Phosphorylase b kinase regulatory subunit alpha, skeletal muscle isoform OS=Homo sapiens OX=9606 GN=PHKA1 PE=1 SV=2	0.006	4.356	1.14473	1	1	1	1	1223	137.2	6.19	High	Peak Found		1.698	74.1	125.9	0.032	0	3.75	1
FALSE	High	Master Protein	Q93100	Phosphorylase b kinase regulatory subunit beta OS=Homo sapiens OX=9606 GN=PHKB PE=1 SV=3	0	13.104	2.47027	2	3	2	1	1093	124.8	6.95	High	High		0.985	100.8	99.2	0.114	0	7.21	2
FALSE	High	Master Protein	Q9NWS0	PIH1 domain-containing protein 1 OS=Homo sapiens OX=9606 GN=PIH1D1 PE=1 SV=1	0.006	4.142	4.82759	1	1	1	1	290	32.3	5.14	Not Found	Not Found					0.129	0	3.64	1
FALSE	High	Master Protein	Q9H307	Pinin OS=Homo sapiens OX=9606 GN=PNN PE=1 SV=5	0	48.774	12.9707	8	14	8	1	717	81.6	7.14	High	High		1.257	88.6	111.4	1.116	0	32.21	8
FALSE	Low	Master Protein	P41586	Pituitary adenylate cyclase-activating polypeptide type I receptor OS=Homo sapiens OX=9606 GN=ADCYAP1R1 PE=1 SV=1	0.136	0.572	8.97436	1	1	1	1	468	53.3	5.78	Not Found	Not Found					0.116	0	0	1
FALSE	High	Master Protein	Q99959	Plakophilin-2 OS=Homo sapiens OX=9606 GN=PKP2 PE=1 SV=2	0.005	4.949	2.38365	2	2	2	1	881	97.4	9.33	High	Peak Found		0.481	135	65	0.081	0	1.8	2
FALSE	High	Master Protein	Q9Y446	Plakophilin-3 OS=Homo sapiens OX=9606 GN=PKP3 PE=1 SV=1	0	246.717	44.4166	24	96	24	1	797	87	9.32	High	High		1.095	95.5	104.5	9.908	0	364.95	24
FALSE	High	Master Protein	Q99569	Plakophilin-4 OS=Homo sapiens OX=9606 GN=PKP4 PE=1 SV=2	0.005	5.41	2.51678	2	3	2	1	1192	131.8	8.94	High	Not Found					0.062	0	3.47	2
FALSE	High	Master Protein	P20020	Plasma membrane calcium-transporting ATPase 1 OS=Homo sapiens OX=9606 GN=ATP2B1 PE=1 SV=3	0	49.743	7.86963	6	12	6	1	1258	138.7	6.04	High	High		1.255	88.7	111.3	0.429	0	38.32	6
FALSE	High	Master Protein	Q8NC51	Plasminogen activator inhibitor 1 RNA-binding protein OS=Homo sapiens OX=9606 GN=SERBP1 PE=1 SV=2	0	8.984	3.92157	1	2	1	1	408	44.9	8.65	High	High		1.045	97.8	102.2	0.233	0	6.89	1
FALSE	High	Master Protein	Q14651	Plastin-1 OS=Homo sapiens OX=9606 GN=PLS1 PE=1 SV=2	0	130.37	30.8426	14	37	9	1	629	70.2	5.41	High	High		1.219	90.1	109.9	4.456	4	138.15	14
FALSE	High	Master Protein	P13796	Plastin-2 OS=Homo sapiens OX=9606 GN=LCP1 PE=1 SV=6	0	84.515	27.9107	14	26	9	1	627	70.2	5.43	High	High		0.875	106.7	93.3	2.162	5	67.44	14
FALSE	High	Master Protein	P13797	Plastin-3 OS=Homo sapiens OX=9606 GN=PLS3 PE=1 SV=4	0	73.177	17.3016	10	26	3	1	630	70.8	5.6	High	High		1.037	98.2	101.8	1.54	0	77.69	10
FALSE	Medium	Master Protein	Q15102	Platelet-activating factor acetylhydrolase IB subunit gamma OS=Homo sapiens OX=9606 GN=PAFAH1B3 PE=1 SV=1	0.023	2.467	3.8961	1	1	1	1	231	25.7	6.84	Not Found	Not Found					0.145	0	2.24	1
FALSE	High	Master Protein	Q9HAU0	Pleckstrin homology domain-containing family A member 5 OS=Homo sapiens OX=9606 GN=PLEKHA5 PE=1 SV=1	0.007	3.88	1.43369	1	1	1	1	1116	127.4	7.53	High	Peak Found		0.356	147.5	52.5	0.032	0	4.46	1
FALSE	Medium	Master Protein	Q6IQ23	Pleckstrin homology domain-containing family A member 7 OS=Homo sapiens OX=9606 GN=PLEKHA7 PE=1 SV=2	0.011	3.394	1.24888	1	1	1	1	1121	127.1	9.35	High	Peak Found		0.25	160	40	0.031	0	2.6	1
FALSE	High	Master Protein	Q9H8W4	Pleckstrin homology domain-containing family F member 2 OS=Homo sapiens OX=9606 GN=PLEKHF2 PE=1 SV=1	0	18.132	25.3012	4	6	4	1	249	27.8	8.21	High	High		1.114	94.6	105.4	0.968	0	17.88	4
FALSE	High	Master Protein	A1L390	Pleckstrin homology domain-containing family G member 3 OS=Homo sapiens OX=9606 GN=PLEKHG3 PE=1 SV=1	0	7.74	1.80476	2	3	2	1	1219	134.3	6.55	High	High		1.034	98.4	101.6	0.105	0	4.75	2
FALSE	High	Master Protein	Q15149	Plectin OS=Homo sapiens OX=9606 GN=PLEC PE=1 SV=3	0	2033.79	49.4022	201	768	192	1	4684	531.5	5.96	High	High		1.118	94.4	105.6	22.654	12	2754.09	201
FALSE	High	Master Protein	O43660	Pleiotropic regulator 1 OS=Homo sapiens OX=9606 GN=PLRG1 PE=1 SV=1	0	14.281	3.30739	1	3	1	1	514	57.2	9.17	High	High		0.922	104.1	95.9	0.233	0	12.86	1
FALSE	Low	Master Protein	P54277	PMS1 protein homolog 1 OS=Homo sapiens OX=9606 GN=PMS1 PE=1 SV=1	0.077	1.047	1.28755	1	1	1	1	932	105.8	6.67	Not Found	Not Found					0.036	0	1.73	1
FALSE	High	Master Protein	Q9P215	Pogo transposable element with KRAB domain OS=Homo sapiens OX=9606 GN=POGK PE=1 SV=2	0	32.903	10.3448	4	8	4	1	609	69.4	5.14	High	High		0.889	105.9	94.1	0.604	0	32.53	4
FALSE	High	Master Protein	Q7Z3K3	Pogo transposable element with ZNF domain OS=Homo sapiens OX=9606 GN=POGZ PE=1 SV=2	0	59.95	7.94326	8	16	8	1	1410	155.2	7.4	High	High		0.817	110.1	89.9	0.528	0	56.51	8
FALSE	High	Master Protein	P09874	Poly [ADP-ribose] polymerase 1 OS=Homo sapiens OX=9606 GN=PARP1 PE=1 SV=4	0	15.35	4.93097	4	6	4	1	1014	113	8.88	High	High		1.151	93	107	0.191	0	11.84	4
FALSE	High	Master Protein	Q53GL7	Poly [ADP-ribose] polymerase 10 OS=Homo sapiens OX=9606 GN=PARP10 PE=1 SV=2	0.006	4.108	1.26829	1	1	1	1	1025	109.9	4.97	High	Not Found					0.043	0	1.92	1
FALSE	High	Master Protein	Q460N5	Poly [ADP-ribose] polymerase 14 OS=Homo sapiens OX=9606 GN=PARP14 PE=1 SV=3	0	9.706	2.38756	4	4	4	1	1801	202.7	7.18	High	Not Found					0.077	0	4.42	4
FALSE	High	Master Protein	Q8IXQ6	Poly [ADP-ribose] polymerase 9 OS=Homo sapiens OX=9606 GN=PARP9 PE=1 SV=2	0	129.547	28.8056	17	31	17	1	854	96.3	7.91	High	High		2.542	56.5	143.5	2.594	0	106.65	17
FALSE	High	Master Protein	P51003	Poly(A) polymerase alpha OS=Homo sapiens OX=9606 GN=PAPOLA PE=1 SV=4	0.005	5.075	3.3557	2	2	2	1	745	82.8	7.37	Peak Found	High		2.151	63.5	136.5	0.094	0	2.9	2
FALSE	High	Master Protein	O95453	Poly(A)-specific ribonuclease PARN OS=Homo sapiens OX=9606 GN=PARN PE=1 SV=1	0	61.926	25.6651	14	20	14	1	639	73.4	6.2	High	High		1.303	86.8	113.2	1.894	0	38.93	14
FALSE	High	Master Protein	Q15365	Poly(rC)-binding protein 1 OS=Homo sapiens OX=9606 GN=PCBP1 PE=1 SV=2	0	254.627	72.191	14	117	11	1	356	37.5	7.09	High	High		1.042	98	102	150.991	4	563.87	14
FALSE	High	Master Protein	Q15366	Poly(rC)-binding protein 2 OS=Homo sapiens OX=9606 GN=PCBP2 PE=1 SV=1	0	193.74	59.1781	13	103	9	1	365	38.6	6.79	High	High		1.03	98.5	101.5	64.793	1	433.72	13
FALSE	High	Master Protein	P57721	Poly(rC)-binding protein 3 OS=Homo sapiens OX=9606 GN=PCBP3 PE=2 SV=2	0	59.723	15.3639	4	47	1	1	371	39.4	8.07	High	High		1.006	99.7	100.3	2.899	0	194.65	4
FALSE	High	Master Protein	Q9UHX1	Poly(U)-binding-splicing factor PUF60 OS=Homo sapiens OX=9606 GN=PUF60 PE=1 SV=1	0	49.603	21.6458	8	11	8	1	559	59.8	5.29	High	High		1.218	90.2	109.8	1.154	0	39.63	8
FALSE	High	Master Protein	P11940	Polyadenylate-binding protein 1 OS=Homo sapiens OX=9606 GN=PABPC1 PE=1 SV=2	0	264.541	51.1006	25	114	17	1	636	70.6	9.5	High	High	Acetyl [N-Term]	1.079	96.2	103.8	22.101	8	396.98	25
FALSE	High	Master Protein	Q13310	Polyadenylate-binding protein 4 OS=Homo sapiens OX=9606 GN=PABPC4 PE=1 SV=1	0	134.363	25.6211	14	41	6	1	644	70.7	9.26	High	High		1.226	89.8	110.2	4.703	0	142.64	14
FALSE	High	Master Protein	Q3KNV8	Polycomb group RING finger protein 3 OS=Homo sapiens OX=9606 GN=PCGF3 PE=1 SV=1	0	10.81	11.5702	2	3	2	1	242	28.1	8.22	High	High		1.374	84.3	115.7	0.501	0	7.26	2
FALSE	High	Master Protein	O75530	Polycomb protein EED OS=Homo sapiens OX=9606 GN=EED PE=1 SV=2	0	12.67	5.89569	2	3	2	1	441	50.2	7.03	High	High		0.837	108.9	91.1	0.25	0	8.24	2
FALSE	High	Master Protein	Q5SY16	Polynucleotide 5'-hydroxyl-kinase NOL9 OS=Homo sapiens OX=9606 GN=NOL9 PE=1 SV=1	0	62.231	20.0855	8	13	8	1	702	79.3	9.13	High	High		1.296	87.1	112.9	1.548	0	55.65	8
FALSE	High	Master Protein	P26599	Polypyrimidine tract-binding protein 1 OS=Homo sapiens OX=9606 GN=PTBP1 PE=1 SV=1	0	257.65	60.452	17	88	15	1	531	57.2	9.17	High	High	Acetyl [N-Term]	1.218	90.2	109.8	90.201	1	391.45	17
FALSE	High	Master Protein	Q9UKA9	Polypyrimidine tract-binding protein 2 OS=Homo sapiens OX=9606 GN=PTBP2 PE=1 SV=1	0	10.425	4.51977	2	11	1	1	531	57.5	8.66	High	High					0.304	0	26.91	2
FALSE	High	Master Protein	O95758	Polypyrimidine tract-binding protein 3 OS=Homo sapiens OX=9606 GN=PTBP3 PE=1 SV=2	0	65.685	16.1232	6	25	4	1	552	59.7	9.04	High	High		1.207	90.6	109.4	3.062	0	77.47	6
FALSE	High	Master Protein	P08397	Porphobilinogen deaminase OS=Homo sapiens OX=9606 GN=HMBS PE=1 SV=2	0.004	5.749	7.75623	2	3	2	1	361	39.3	7.18	High	High		1.162	92.5	107.5	0.389	0	7.51	2
FALSE	High	Master Protein	P54707	Potassium-transporting ATPase alpha chain 2 OS=Homo sapiens OX=9606 GN=ATP12A PE=1 SV=3	0	26.719	4.33109	4	11	1	1	1039	115.4	6.55	Not Found	Not Found					0.381	0	16.71	4
FALSE	High	Master Protein	A5A3E0	POTE ankyrin domain family member F OS=Homo sapiens OX=9606 GN=POTEF PE=1 SV=2	0	127.256	12.186	10	309	2	1	1075	121.4	6.2	High	High		1.231	89.7	110.3	2.108	1	910.93	10
FALSE	High	Master Protein	P0CG38	POTE ankyrin domain family member I OS=Homo sapiens OX=9606 GN=POTEI PE=3 SV=1	0	99.851	9.02326	8	241	1	1	1075	121.2	6.21	High	Not Found		0.01	200		1.512	0	695.8	8
FALSE	High	Master Protein	P0CG39	POTE ankyrin domain family member J OS=Homo sapiens OX=9606 GN=POTEJ PE=3 SV=1	0	77.897	8.28516	6	180	1	1	1038	117.3	5.97	High	High		1.173	92	108	1.003	0	571.82	6
FALSE	High	Master Protein	O75915	PRA1 family protein 3 OS=Homo sapiens OX=9606 GN=ARL6IP5 PE=1 SV=1	0.004	5.668	5.85106	1	2	1	1	188	21.6	9.77	High	High		1.074	96.4	103.6	1.512	0	6.44	1
FALSE	High	Master Protein	Q6UN15	Pre-mRNA 3'-end-processing factor FIP1 OS=Homo sapiens OX=9606 GN=FIP1L1 PE=1 SV=1	0	20.416	5.55556	2	4	2	1	594	66.5	5.59	High	High		0.974	101.3	98.7	0.425	0	15.87	2
FALSE	High	Master Protein	Q9UMS4	Pre-mRNA-processing factor 19 OS=Homo sapiens OX=9606 GN=PRPF19 PE=1 SV=1	0	106.339	26.3889	9	25	9	1	504	55.1	6.61	High	High		1.502	79.9	120.1	6.017	0	105.6	9
FALSE	High	Master Protein	O94906	Pre-mRNA-processing factor 6 OS=Homo sapiens OX=9606 GN=PRPF6 PE=1 SV=1	0	145.912	27.4176	20	41	20	1	941	106.9	8.25	High	High		1.422	82.6	117.4	2.709	0	139.02	20
FALSE	High	Master Protein	Q6P2Q9	Pre-mRNA-processing-splicing factor 8 OS=Homo sapiens OX=9606 GN=PRPF8 PE=1 SV=2	0	384.884	28.651	51	107	51	1	2335	273.4	8.84	High	High		1.103	95.1	104.9	3.525	0	317.11	51
FALSE	Medium	Master Protein	Q5VTL8	Pre-mRNA-splicing factor 38B OS=Homo sapiens OX=9606 GN=PRPF38B PE=1 SV=1	0.014	3.105	1.4652	1	1	1	1	546	64.4	10.54	Not Found	Not Found					0.101	0	1.81	1
FALSE	High	Master Protein	O43143	Pre-mRNA-splicing factor ATP-dependent RNA helicase DHX15 OS=Homo sapiens OX=9606 GN=DHX15 PE=1 SV=2	0	185.523	31.5723	20	58	19	1	795	90.9	7.46	High	High		1.093	95.6	104.4	8.522	0	188.46	20
FALSE	High	Master Protein	Q92620	Pre-mRNA-splicing factor ATP-dependent RNA helicase PRP16 OS=Homo sapiens OX=9606 GN=DHX38 PE=1 SV=2	0	41.573	6.43847	6	10	6	1	1227	140.4	6.54	High	High		1.371	84.3	115.7	0.383	0	30.76	6
FALSE	High	Master Protein	Q9HCG8	Pre-mRNA-splicing factor CWC22 homolog OS=Homo sapiens OX=9606 GN=CWC22 PE=1 SV=3	0	24.999	3.0837	3	5	3	1	908	105.4	7.03	High	High		0.901	105.2	94.8	0.186	0	24.6	3
FALSE	High	Master Protein	Q9ULR0	Pre-mRNA-splicing factor ISY1 homolog OS=Homo sapiens OX=9606 GN=ISY1 PE=1 SV=3	0	8.318	5.26316	1	2	1	1	285	33	5.17	High	High		1.239	89.3	110.7	0.259	0	6.76	1
FALSE	High	Master Protein	Q9NW64	Pre-mRNA-splicing factor RBM22 OS=Homo sapiens OX=9606 GN=RBM22 PE=1 SV=1	0.005	5.23	2.61905	1	2	1	1	420	46.9	8.54	High	High					0.186	0	5.04	1
FALSE	High	Master Protein	O75934	Pre-mRNA-splicing factor SPF27 OS=Homo sapiens OX=9606 GN=BCAS2 PE=1 SV=1	0	12.264	16.4444	3	4	3	1	225	26.1	5.66	High	Not Found					0.931	0	4.65	3
FALSE	High	Master Protein	Q9HCS7	Pre-mRNA-splicing factor SYF1 OS=Homo sapiens OX=9606 GN=XAB2 PE=1 SV=2	0.006	4.037	1.28655	1	1	1	1	855	99.9	6.23	Peak Found	High		1.246	89.1	110.9	0.042	0	2.79	1
FALSE	High	Master Protein	Q8IY81	pre-rRNA processing protein FTSJ3 OS=Homo sapiens OX=9606 GN=FTSJ3 PE=1 SV=2	0	124.91	31.523	17	38	17	1	847	96.5	8.4	High	High		1.152	92.9	107.1	4.179	0	130.47	17
FALSE	High	Master Protein	Q9NRD5	PRKCA-binding protein OS=Homo sapiens OX=9606 GN=PICK1 PE=1 SV=2	0	41.47	21.6867	8	13	8	1	415	46.6	5.3	High	High		1.076	96.4	103.6	1.913	0	29.39	8
FALSE	High	Master Protein	Q96HY7	Probable 2-oxoglutarate dehydrogenase E1 component DHKTD1, mitochondrial OS=Homo sapiens OX=9606 GN=DHTKD1 PE=1 SV=2	0	8.712	1.74102	1	2	1	1	919	103	6.93	High	High					0.101	0	6.44	1
FALSE	High	Master Protein	Q96P11	Probable 28S rRNA (cytosine-C(5))-methyltransferase OS=Homo sapiens OX=9606 GN=NSUN5 PE=1 SV=2	0	13.945	10.4895	3	5	3	1	429	46.7	8.62	High	High		1.102	95.1	104.9	0.557	0	11.16	3
FALSE	High	Master Protein	Q92841	Probable ATP-dependent RNA helicase DDX17 OS=Homo sapiens OX=9606 GN=DDX17 PE=1 SV=2	0	72.954	18.7929	11	28	6	1	729	80.2	8.27	High	High		0.961	102	98	1.622	0	95.31	11
FALSE	High	Master Protein	Q9UHI6	Probable ATP-dependent RNA helicase DDX20 OS=Homo sapiens OX=9606 GN=DDX20 PE=1 SV=2	0	222.224	38.5922	23	59	23	1	824	92.2	6.95	High	High		1.028	98.6	101.4	7.405	0	216.22	23
FALSE	High	Master Protein	Q9BUQ8	Probable ATP-dependent RNA helicase DDX23 OS=Homo sapiens OX=9606 GN=DDX23 PE=1 SV=3	0	9.882	5.4878	4	4	4	1	820	95.5	9.55	High	Peak Found		1.606	76.7	123.3	0.186	0	10.66	4
FALSE	High	Master Protein	Q9UJV9	Probable ATP-dependent RNA helicase DDX41 OS=Homo sapiens OX=9606 GN=DDX41 PE=1 SV=2	0	80.371	26.5273	15	28	15	1	622	69.8	6.84	High	High		0.892	105.7	94.3	2.403	0	71.49	15
FALSE	High	Master Protein	Q7L014	Probable ATP-dependent RNA helicase DDX46 OS=Homo sapiens OX=9606 GN=DDX46 PE=1 SV=2	0	256.989	33.6566	32	102	32	1	1031	117.3	9.29	High	High		1.241	89.2	110.8	10.22	0	322.57	32
FALSE	High	Master Protein	Q9H0S4	Probable ATP-dependent RNA helicase DDX47 OS=Homo sapiens OX=9606 GN=DDX47 PE=1 SV=1	0	30.826	15.3846	5	7	5	1	455	50.6	9.1	High	High		1.322	86.1	113.9	0.859	0	28.86	5
FALSE	High	Master Protein	Q9Y6V7	Probable ATP-dependent RNA helicase DDX49 OS=Homo sapiens OX=9606 GN=DDX49 PE=1 SV=1	0	8.065	2.27743	1	2	1	1	483	54.2	9.06	High	High					0.172	0	6.64	1
FALSE	High	Master Protein	P17844	Probable ATP-dependent RNA helicase DDX5 OS=Homo sapiens OX=9606 GN=DDX5 PE=1 SV=1	0	159.209	37.9479	21	60	16	1	614	69.1	8.92	High	High		0.967	101.7	98.3	12.65	5	179.21	21
FALSE	High	Master Protein	Q9NY93	Probable ATP-dependent RNA helicase DDX56 OS=Homo sapiens OX=9606 GN=DDX56 PE=1 SV=1	0	32.484	9.68921	4	8	4	1	547	61.6	9.26	High	High		0.902	105.1	94.9	0.719	0	29.13	4
FALSE	High	Master Protein	O95786	Probable ATP-dependent RNA helicase DDX58 OS=Homo sapiens OX=9606 GN=DDX58 PE=1 SV=2	0	127.184	26.2703	19	32	19	1	925	106.5	6.4	High	High		0.716	116.5	83.5	2.415	0	102.43	19
FALSE	High	Master Protein	P26196	Probable ATP-dependent RNA helicase DDX6 OS=Homo sapiens OX=9606 GN=DDX6 PE=1 SV=2	0	289.4	60.8696	23	102	22	1	483	54.4	8.66	High	High		1.117	94.5	105.5	85.975	2	401.01	23
FALSE	High	Master Protein	Q8IY21	Probable ATP-dependent RNA helicase DDX60 OS=Homo sapiens OX=9606 GN=DDX60 PE=1 SV=3	0	18.594	4.6729	6	6	6	1	1712	197.7	7.59	High	High		0.525	131.2	68.8	0.112	0	11.31	6
FALSE	Medium	Master Protein	Q14147	Probable ATP-dependent RNA helicase DHX34 OS=Homo sapiens OX=9606 GN=DHX34 PE=1 SV=2	0.017	2.904	1.31234	1	1	1	1	1143	128	7.56	Peak Found	High		1.492	80.3	119.7	0.033	0	3.42	1
FALSE	High	Master Protein	Q9H5Z1	Probable ATP-dependent RNA helicase DHX35 OS=Homo sapiens OX=9606 GN=DHX35 PE=1 SV=2	0.005	4.97	2.84495	2	2	2	1	703	78.9	8.59	Peak Found	High		1.208	90.6	109.4	0.129	0	1.87	2
FALSE	High	Master Protein	Q8IY37	Probable ATP-dependent RNA helicase DHX37 OS=Homo sapiens OX=9606 GN=DHX37 PE=1 SV=1	0	16.111	2.50648	3	5	3	1	1157	129.5	8.1	High	High		1.116	94.5	105.5	0.182	0	9.57	3
FALSE	Low	Master Protein	Q8IX18	Probable ATP-dependent RNA helicase DHX40 OS=Homo sapiens OX=9606 GN=DHX40 PE=1 SV=2	0.097	0.827	2.31065	1	1	1	1	779	88.5	8.65	Not Found	Not Found					0	0	0	1
FALSE	High	Master Protein	O76071	Probable cytosolic iron-sulfur protein assembly protein CIAO1 OS=Homo sapiens OX=9606 GN=CIAO1 PE=1 SV=1	0	86.783	38.9381	7	23	7	1	339	37.8	4.97	High	High		0.816	110.1	89.9	9	0	96.38	7
FALSE	Medium	Master Protein	Q86WU2	Probable D-lactate dehydrogenase, mitochondrial OS=Homo sapiens OX=9606 GN=LDHD PE=1 SV=1	0.014	3.176	2.36686	1	1	1	1	507	54.8	6.65	High	Peak Found		1.176	91.9	108.1	0.089	0	3.09	1
FALSE	High	Master Protein	Q9UNQ2	Probable dimethyladenosine transferase OS=Homo sapiens OX=9606 GN=DIMT1 PE=1 SV=1	0	39.906	35.4633	9	13	9	1	313	35.2	9.99	High	High		1.205	90.7	109.3	3.467	0	32.12	9
FALSE	High	Master Protein	Q15751	Probable E3 ubiquitin-protein ligase HERC1 OS=Homo sapiens OX=9606 GN=HERC1 PE=1 SV=2	0.005	5.328	0.658301	2	2	2	1	4861	531.9	6.04	High	Peak Found		0.746	114.6	85.4	0.019	0	0	2
FALSE	High	Master Protein	Q5GLZ8	Probable E3 ubiquitin-protein ligase HERC4 OS=Homo sapiens OX=9606 GN=HERC4 PE=1 SV=1	0	141.476	27.5307	18	39	18	1	1057	118.5	6.19	High	High		1.15	93	107	2.548	0	131.15	18
FALSE	High	Master Protein	Q8IVU3	Probable E3 ubiquitin-protein ligase HERC6 OS=Homo sapiens OX=9606 GN=HERC6 PE=2 SV=2	0	14.507	4.69667	2	3	2	1	1022	115.1	7.96	High	High		0.804	110.9	89.1	0.114	0	11.44	2
FALSE	High	Master Protein	P28370	Probable global transcription activator SNF2L1 OS=Homo sapiens OX=9606 GN=SMARCA1 PE=1 SV=2	0	79.066	9.01328	11	27	1	1	1054	122.5	8.09	High	High					1.281	0	68.3	11
FALSE	High	Master Protein	Q5JPH6	Probable glutamate--tRNA ligase, mitochondrial OS=Homo sapiens OX=9606 GN=EARS2 PE=1 SV=2	0.001	7.142	4.39771	2	2	2	1	523	58.7	8.76	High	Not Found					0.15	0	4.41	2
FALSE	High	Master Protein	Q7Z333	Probable helicase senataxin OS=Homo sapiens OX=9606 GN=SETX PE=1 SV=4	0	52.332	6.4251	13	18	12	1	2677	302.7	7.17	High	High		0.781	112.3	87.7	0.252	1	40.21	13
FALSE	High	Master Protein	P42694	Probable helicase with zinc finger domain OS=Homo sapiens OX=9606 GN=HELZ PE=1 SV=2	0	16.592	3.34706	4	5	4	1	1942	218.8	7.42	High	High		1.124	94.2	105.8	0.087	0	12.31	4
FALSE	Medium	Master Protein	Q7L3T8	Probable proline--tRNA ligase, mitochondrial OS=Homo sapiens OX=9606 GN=PARS2 PE=1 SV=1	0.049	1.422	2.73684	1	1	1	1	475	53.2	8.1	Not Found	Not Found					0.086	0	1.7	1
FALSE	High	Master Protein	Q8WWH5	Probable tRNA pseudouridine synthase 1 OS=Homo sapiens OX=9606 GN=TRUB1 PE=1 SV=1	0	33.106	24.9284	6	10	6	1	349	37.2	8.25	High	High		1.012	99.4	100.6	1.291	0	31.35	6
FALSE	High	Master Protein	Q93008	Probable ubiquitin carboxyl-terminal hydrolase FAF-X OS=Homo sapiens OX=9606 GN=USP9X PE=1 SV=3	0	77.214	6.80934	14	20	14	1	2570	292.1	5.8	High	High		0.799	111.2	88.8	0.341	0	60.08	14
FALSE	Medium	Master Protein	O60568	Procollagen-lysine,2-oxoglutarate 5-dioxygenase 3 OS=Homo sapiens OX=9606 GN=PLOD3 PE=1 SV=1	0.015	3.064	1.89702	1	1	1	1	738	84.7	6.05	Not Found	Not Found					0.049	0	2.14	1
FALSE	High	Master Protein	Q8WUM4	Programmed cell death 6-interacting protein OS=Homo sapiens OX=9606 GN=PDCD6IP PE=1 SV=1	0	305.929	43.0876	28	124	28	1	868	96	6.52	High	High		0.942	103	97	15.907	0	386.43	28
FALSE	High	Master Protein	Q9BUL8	Programmed cell death protein 10 OS=Homo sapiens OX=9606 GN=PDCD10 PE=1 SV=1	0	15.966	10.8491	2	5	2	1	212	24.7	8.19	High	High		1.109	94.8	105.2	1.054	0	11.98	2
FALSE	High	Master Protein	Q16342	Programmed cell death protein 2 OS=Homo sapiens OX=9606 GN=PDCD2 PE=1 SV=2	0.009	3.664	3.48837	1	1	1	1	344	38.6	5.38	High	Not Found					0.116	0	2.71	1
FALSE	High	Master Protein	Q53EL6	Programmed cell death protein 4 OS=Homo sapiens OX=9606 GN=PDCD4 PE=1 SV=2	0	92.37	26.4392	8	21	8	1	469	51.7	5.21	High	High		0.725	116	84	4.878	0	77.6	8
FALSE	High	Master Protein	O75340	Programmed cell death protein 6 OS=Homo sapiens OX=9606 GN=PDCD6 PE=1 SV=1	0	57.209	42.4084	7	17	7	1	191	21.9	5.4	High	High		1.045	97.8	102.2	16.783	0	57.81	7
FALSE	High	Master Protein	P35232	Prohibitin OS=Homo sapiens OX=9606 GN=PHB PE=1 SV=1	0.005	4.466	7.35294	2	2	2	1	272	29.8	5.76	Peak Found	High					0.274	0	4.11	2
FALSE	High	Master Protein	Q99623	Prohibitin-2 OS=Homo sapiens OX=9606 GN=PHB2 PE=1 SV=2	0	8.751	4.01338	1	2	1	1	299	33.3	9.83	High	High					0.194	0	4.98	1
FALSE	High	Master Protein	P12004	Proliferating cell nuclear antigen OS=Homo sapiens OX=9606 GN=PCNA PE=1 SV=1	0	86.504	37.931	7	28	7	1	261	28.8	4.69	High	High		2.572	56	144	10.288	0	102.19	7
FALSE	High	Master Protein	Q8IZL8	Proline-, glutamic acid- and leucine-rich protein 1 OS=Homo sapiens OX=9606 GN=PELP1 PE=1 SV=2	0	129.653	24.4248	16	35	16	1	1130	119.6	4.34	High	High		0.947	102.7	97.3	3.885	0	126.04	16
FALSE	High	Master Protein	Q07954	Prolow-density lipoprotein receptor-related protein 1 OS=Homo sapiens OX=9606 GN=LRP1 PE=1 SV=2	0	25.612	2.55282	7	8	7	1	4544	504.3	5.39	High	High		0.637	122.1	77.9	0.071	0	17.21	7
FALSE	High	Master Protein	P13674	Prolyl 4-hydroxylase subunit alpha-1 OS=Homo sapiens OX=9606 GN=P4HA1 PE=1 SV=2	0	102.582	31.0861	13	41	13	1	534	61	6.01	High	High		1.067	96.8	103.2	5.579	0	130.62	13
FALSE	High	Master Protein	O15460	Prolyl 4-hydroxylase subunit alpha-2 OS=Homo sapiens OX=9606 GN=P4HA2 PE=1 SV=1	0	30.875	14.5794	6	10	6	1	535	60.9	5.71	High	High		1.704	74	126	0.896	0	23.98	6
FALSE	High	Master Protein	Q96B96	Promethin OS=Homo sapiens OX=9606 GN=TMEM159 PE=1 SV=2	0.001	7.278	8.07453	1	2	1	1	161	17.5	5.06	High	High					1.154	0	4.62	1
FALSE	High	Master Protein	P05166	Propionyl-CoA carboxylase beta chain, mitochondrial OS=Homo sapiens OX=9606 GN=PCCB PE=1 SV=3	0.006	4.095	2.78293	1	1	1	1	539	58.2	7.64	High	Peak Found		0.471	135.9	64.1	0.066	0	3.12	1
FALSE	High	Master Protein	P07602	Prosaposin OS=Homo sapiens OX=9606 GN=PSAP PE=1 SV=2	0	74.796	26.5267	10	22	10	1	524	58.1	5.17	High	High		0.938	103.2	96.8	2.268	0	61.79	10
FALSE	High	Master Protein	Q9H7Z7	Prostaglandin E synthase 2 OS=Homo sapiens OX=9606 GN=PTGES2 PE=1 SV=1	0.005	4.863	7.1618	1	1	1	1	377	41.9	9.16	Not Found	High		100		200	0.089	0	3.59	1
FALSE	High	Master Protein	Q15185	Prostaglandin E synthase 3 OS=Homo sapiens OX=9606 GN=PTGES3 PE=1 SV=1	0	25.158	31.25	4	10	4	1	160	18.7	4.54	High	High		9.558	18.9	181.1	4.012	0	30.79	4
FALSE	High	Master Protein	Q16651	Prostasin OS=Homo sapiens OX=9606 GN=PRSS8 PE=1 SV=1	0	32.998	13.1195	3	10	3	1	343	36.4	5.85	High	High		1.341	85.4	114.6	1.929	0	40.9	3
FALSE	High	Master Protein	Q9BRP4	Proteasomal ATPase-associated factor 1 OS=Homo sapiens OX=9606 GN=PAAF1 PE=1 SV=2	0	17.694	10.9694	4	6	4	1	392	42.2	6.32	High	High		0.768	113.1	86.9	0.668	0	11	4
FALSE	High	Master Protein	Q06323	Proteasome activator complex subunit 1 OS=Homo sapiens OX=9606 GN=PSME1 PE=1 SV=1	0	26.305	28.5141	7	10	7	1	249	28.7	6.02	High	High		1.72	73.5	126.5	2.162	0	23.45	7
FALSE	High	Master Protein	Q9UL46	Proteasome activator complex subunit 2 OS=Homo sapiens OX=9606 GN=PSME2 PE=1 SV=4	0	100.365	44.3515	7	24	7	1	239	27.4	5.73	High	High		1.016	99.2	100.8	13.678	0	95.69	7
FALSE	High	Master Protein	P61289	Proteasome activator complex subunit 3 OS=Homo sapiens OX=9606 GN=PSME3 PE=1 SV=1	0	128.473	59.0551	13	48	13	1	254	29.5	5.95	High	High		1.132	93.8	106.2	65.608	0	170.38	13
FALSE	Medium	Master Protein	Q14997	Proteasome activator complex subunit 4 OS=Homo sapiens OX=9606 GN=PSME4 PE=1 SV=2	0.05	1.414	0.379816	1	1	1	1	1843	211.2	6.9	Peak Found	High		1.96	67.6	132.4	0.021	0	0	1
FALSE	High	Master Protein	Q5VYK3	Proteasome adapter and scaffold protein ECM29 OS=Homo sapiens OX=9606 GN=ECPAS PE=1 SV=2	0	281.745	27.7507	38	72	38	1	1845	204.2	7.12	High	High		1.02	99	101	3.112	0	209.31	38
FALSE	High	Master Protein	O95456	Proteasome assembly chaperone 1 OS=Homo sapiens OX=9606 GN=PSMG1 PE=1 SV=1	0.008	3.728	6.94444	1	2	1	1	288	32.8	7.17	High	Peak Found		1.224	89.9	110.1	0.136	0	6.65	1
FALSE	High	Master Protein	Q92530	Proteasome inhibitor PI31 subunit OS=Homo sapiens OX=9606 GN=PSMF1 PE=1 SV=2	0	36.576	26.5683	6	12	6	1	271	29.8	5.74	High	High		0.904	105	95	3.87	0	23.72	6
FALSE	High	Master Protein	P25789	Proteasome subunit alpha type-4 OS=Homo sapiens OX=9606 GN=PSMA4 PE=1 SV=1	0	24.962	17.2414	3	6	3	1	261	29.5	7.72	High	High		0.522	131.4	68.6	1.512	0	18.77	3
FALSE	High	Master Protein	P28066	Proteasome subunit alpha type-5 OS=Homo sapiens OX=9606 GN=PSMA5 PE=1 SV=3	0	88.814	44.3983	7	22	7	1	241	26.4	4.79	High	High		1.029	98.5	101.5	23.245	0	92.64	7
FALSE	High	Master Protein	P60900	Proteasome subunit alpha type-6 OS=Homo sapiens OX=9606 GN=PSMA6 PE=1 SV=1	0	8.835	12.1951	2	3	2	1	246	27.4	6.76	High	High		1.791	71.7	128.3	0.501	0	6.84	2
FALSE	High	Master Protein	O14818	Proteasome subunit alpha type-7 OS=Homo sapiens OX=9606 GN=PSMA7 PE=1 SV=1	0.005	4.948	3.62903	1	2	1	1	248	27.9	8.46	High	High					0.334	0	4.57	1
FALSE	Medium	Master Protein	P20618	Proteasome subunit beta type-1 OS=Homo sapiens OX=9606 GN=PSMB1 PE=1 SV=2	0.024	2.352	4.56432	1	1	1	1	241	26.5	8.13	Not Found	Not Found					0.166	0	2.07	1
FALSE	High	Master Protein	P28074	Proteasome subunit beta type-5 OS=Homo sapiens OX=9606 GN=PSMB5 PE=1 SV=3	0.008	3.752	3.80228	1	1	1	1	263	28.5	6.92	High	Peak Found		1.21	90.5	109.5	0.136	0	3.01	1
FALSE	High	Master Protein	Q9Y312	Protein AAR2 homolog OS=Homo sapiens OX=9606 GN=AAR2 PE=1 SV=2	0	26.089	20.0521	5	7	5	1	384	43.4	5.96	High	High		1.38	84	116	1.081	0	19.68	5
FALSE	High	Master Protein	Q8NFV4	Protein ABHD11 OS=Homo sapiens OX=9606 GN=ABHD11 PE=1 SV=1	0	139.231	50.4762	11	45	11	1	315	34.7	9.48	High	High		1.1	95.2	104.8	36.276	0	148.02	11
FALSE	High	Master Protein	Q96IU4	Protein ABHD14B OS=Homo sapiens OX=9606 GN=ABHD14B PE=1 SV=1	0	11.797	6.66667	1	3	1	1	210	22.3	6.4	High	High		0.888	105.9	94.1	0.778	0	8.32	1
FALSE	Low	Master Protein	Q6UXT9	Protein ABHD15 OS=Homo sapiens OX=9606 GN=ABHD15 PE=1 SV=2	0.13	0.604	3.63248	1	1	1	1	468	51.7	7.61	Not Found	Not Found					0	0	0	1
FALSE	Medium	Master Protein	Q7L592	Protein arginine methyltransferase NDUFAF7, mitochondrial OS=Homo sapiens OX=9606 GN=NDUFAF7 PE=1 SV=1	0.017	3.02	2.49433	1	1	1	1	441	49.2	8.34	High	Peak Found		0.959	102.1	97.9	0.075	0	2.52	1
FALSE	High	Master Protein	Q99873	Protein arginine N-methyltransferase 1 OS=Homo sapiens OX=9606 GN=PRMT1 PE=1 SV=3	0	115.119	49.3261	14	32	14	1	371	42.4	5.35	High	High		1.179	91.8	108.2	15.876	0	88.93	14
FALSE	High	Master Protein	O14744	Protein arginine N-methyltransferase 5 OS=Homo sapiens OX=9606 GN=PRMT5 PE=1 SV=4	0	49.949	19.3093	8	13	8	1	637	72.6	6.29	High	High		1.185	91.6	108.4	1.075	0	39.75	8
FALSE	High	Master Protein	Q96LA8	Protein arginine N-methyltransferase 6 OS=Homo sapiens OX=9606 GN=PRMT6 PE=1 SV=1	0	11.112	5.6	1	2	1	1	375	41.9	5.44	High	High		1.22	90.1	109.9	0.274	0	9.41	1
FALSE	Low	Master Protein	Q6P2P2	Protein arginine N-methyltransferase 9 OS=Homo sapiens OX=9606 GN=PRMT9 PE=1 SV=1	0.132	0.584	2.01183	1	1	1	1	845	94.4	5.25	High	Peak Found		0.89	105.8	94.2	0.053	0	0	1
FALSE	High	Master Protein	Q9H9G7	Protein argonaute-3 OS=Homo sapiens OX=9606 GN=AGO3 PE=1 SV=2	0.007	3.879	1.51163	1	1	1	1	860	97.3	9.11	High	Peak Found		0.78	112.3	87.7	0.04	0	2.67	1
FALSE	Medium	Master Protein	O75081	Protein CBFA2T3 OS=Homo sapiens OX=9606 GN=CBFA2T3 PE=1 SV=2	0.031	2.016	1.68453	1	1	1	1	653	71.1	8.18	Peak Found	High		0.878	106.5	93.5	0.059	0	0	1
FALSE	High	Master Protein	Q8TCG1	Protein CIP2A OS=Homo sapiens OX=9606 GN=CIP2A PE=1 SV=2	0	69.492	16.5746	13	19	13	1	905	102.1	6.23	High	High		0.786	112	88	0.94	0	44.4	13
FALSE	High	Master Protein	Q9BQ75	Protein CMSS1 OS=Homo sapiens OX=9606 GN=CMSS1 PE=1 SV=2	0	18.804	15.7706	4	7	4	1	279	31.9	9.19	High	High		0.01	200		1.929	0	14.17	4
FALSE	High	Master Protein	Q9P219	Protein Daple OS=Homo sapiens OX=9606 GN=CCDC88C PE=1 SV=3	0	35.118	4.88166	7	9	7	1	2028	228.1	6.23	High	High		1.165	92.4	107.6	0.156	0	26.28	7
FALSE	High	Master Protein	O60610	Protein diaphanous homolog 1 OS=Homo sapiens OX=9606 GN=DIAPH1 PE=1 SV=2	0	361.007	38.2862	39	110	39	1	1272	141.3	5.41	High	High		0.912	104.6	95.4	14.244	0	380.09	39
FALSE	High	Master Protein	Q9NSV4	Protein diaphanous homolog 3 OS=Homo sapiens OX=9606 GN=DIAPH3 PE=1 SV=4	0.007	3.94	1.17351	1	1	1	1	1193	136.8	7.03	High	Peak Found		1.719	73.6	126.4	0.032	0	2.14	1
FALSE	High	Master Protein	P13667	Protein disulfide-isomerase A4 OS=Homo sapiens OX=9606 GN=PDIA4 PE=1 SV=2	0	22.495	7.5969	4	6	4	1	645	72.9	5.07	High	High		0.964	101.8	98.2	0.359	0	15.63	4
FALSE	High	Master Protein	Q15084	Protein disulfide-isomerase A6 OS=Homo sapiens OX=9606 GN=PDIA6 PE=1 SV=1	0	269.979	48.6364	19	111	19	1	440	48.1	5.08	High	High		1.052	97.5	102.5	107.902	0	468.41	19
FALSE	High	Master Protein	P07237	Protein disulfide-isomerase OS=Homo sapiens OX=9606 GN=P4HB PE=1 SV=3	0	56.313	20.4724	9	14	9	1	508	57.1	4.87	High	High		0.939	103.2	96.8	1.239	0	35.84	9
FALSE	High	Master Protein	Q9Y3R5	Protein dopey-2 OS=Homo sapiens OX=9606 GN=DOPEY2 PE=1 SV=5	0	26.707	4.22106	7	7	7	1	2298	258.1	6.29	High	High		0.718	116.4	83.6	0.131	0	16.4	7
FALSE	Low	Master Protein	O95905	Protein ecdysoneless homolog OS=Homo sapiens OX=9606 GN=ECD PE=1 SV=1	0.081	1.002	2.32919	1	1	1	1	644	72.7	4.87	High	Not Found					0.072	0	0	1
FALSE	High	Master Protein	Q9H8V3	Protein ECT2 OS=Homo sapiens OX=9606 GN=ECT2 PE=1 SV=4	0	22.32	10.1751	7	9	7	1	914	103.4	7.71	High	High		0.47	136.1	63.9	0.405	0	12.99	7
FALSE	Medium	Master Protein	Q14156	Protein EFR3 homolog A OS=Homo sapiens OX=9606 GN=EFR3A PE=1 SV=2	0.028	2.128	1.70524	1	1	1	1	821	92.9	6.7	Not Found	Not Found					0.046	0	2.14	1
FALSE	High	Master Protein	Q9NRY5	Protein FAM114A2 OS=Homo sapiens OX=9606 GN=FAM114A2 PE=1 SV=4	0	12.975	6.33663	2	3	2	1	505	55.4	4.88	High	High		1.284	87.6	112.4	0.233	0	6.04	2
FALSE	High	Master Protein	Q5W0V3	Protein FAM160B1 OS=Homo sapiens OX=9606 GN=FAM160B1 PE=1 SV=1	0	56.606	21.1765	11	14	11	1	765	86.5	5.29	High	High		1.126	94.1	105.9	1.239	0	42.58	11
FALSE	High	Master Protein	Q86V87	Protein FAM160B2 OS=Homo sapiens OX=9606 GN=FAM160B2 PE=2 SV=2	0	28.973	7.80619	5	8	5	1	743	82.3	5.47	High	High		1.273	88	112	0.551	0	18.23	5
FALSE	High	Master Protein	Q8WUF8	Protein FAM172A OS=Homo sapiens OX=9606 GN=FAM172A PE=2 SV=1	0.008	3.799	4.80769	1	1	1	1	416	47.9	6.09	High	Not Found		0.01	200		0.116	0	3.63	1
FALSE	High	Master Protein	P78312	Protein FAM193A OS=Homo sapiens OX=9606 GN=FAM193A PE=1 SV=2	0	11.816	2.84585	2	3	2	1	1265	139.9	6.48	High	High		0.941	103	97	0.107	0	6.71	2
FALSE	High	Master Protein	Q96PV7	Protein FAM193B OS=Homo sapiens OX=9606 GN=FAM193B PE=1 SV=3	0	10.313	1.55211	1	2	1	1	902	96.5	7.9	High	High		1.174	92	108	0.108	0	10.66	1
FALSE	High	Master Protein	Q8TCE6	Protein FAM45A OS=Homo sapiens OX=9606 GN=FAM45A PE=2 SV=1	0	24.739	13.7255	4	7	4	1	357	40.5	6.61	High	High		1.913	68.6	131.4	0.778	0	18.6	4
FALSE	High	Master Protein	Q9NUQ9	Protein FAM49B OS=Homo sapiens OX=9606 GN=FAM49B PE=1 SV=1	0	10.961	9.87654	2	3	2	1	324	36.7	6.06	High	High		0.978	101.1	98.9	0.35	0	11.15	2
FALSE	High	Master Protein	Q14320	Protein FAM50A OS=Homo sapiens OX=9606 GN=FAM50A PE=1 SV=2	0	33.758	16.5192	4	8	4	1	339	40.2	6.83	High	High		0.845	108.4	91.6	1.228	0	27.34	4
FALSE	High	Master Protein	Q5T0W9	Protein FAM83B OS=Homo sapiens OX=9606 GN=FAM83B PE=1 SV=1	0	185.279	30.4649	23	60	23	1	1011	114.7	8.97	High	High	Acetyl [N-Term]	0.995	100.3	99.7	3.924	0	203.91	23
FALSE	High	Master Protein	Q6ZRV2	Protein FAM83H OS=Homo sapiens OX=9606 GN=FAM83H PE=1 SV=3	0	379.072	48.0068	35	112	35	1	1179	127	6.98	High	High		0.938	103.2	96.8	12.769	0	486.83	35
FALSE	High	Master Protein	Q96KN1	Protein FAM84B OS=Homo sapiens OX=9606 GN=FAM84B PE=1 SV=1	0	65.122	46.4516	8	18	8	1	310	34.5	5.54	High	High		1.276	87.9	112.1	4.623	0	69.29	8
FALSE	High	Master Protein	Q658Y4	Protein FAM91A1 OS=Homo sapiens OX=9606 GN=FAM91A1 PE=1 SV=3	0	243.879	39.7375	25	65	25	1	838	93.9	6.39	High	High		1.185	91.5	108.5	12.335	0	246.94	25
FALSE	High	Master Protein	Q8NCA5	Protein FAM98A OS=Homo sapiens OX=9606 GN=FAM98A PE=1 SV=1	0.005	5.227	2.89017	1	2	1	1	519	55.4	9.03	Not Found	Not Found					0.089	0	9.48	1
FALSE	High	Master Protein	Q52LJ0	Protein FAM98B OS=Homo sapiens OX=9606 GN=FAM98B PE=1 SV=1	0	10.557	7.27273	2	3	2	1	330	37.2	6.29	Not Found	Not Found					0.438	0	6.52	2
FALSE	High	Master Protein	Q17RN3	Protein FAM98C OS=Homo sapiens OX=9606 GN=FAM98C PE=2 SV=1	0.005	5.391	9.16905	2	2	2	1	349	37.3	7.18	High	Peak Found		1.629	76.1	123.9	0.222	0	5.31	2
FALSE	High	Master Protein	Q9UK73	Protein fem-1 homolog B OS=Homo sapiens OX=9606 GN=FEM1B PE=1 SV=1	0.01	3.529	2.07337	1	1	1	1	627	70.2	6.61	High	Not Found		0.01	200		0.056	0	2.64	1
FALSE	High	Master Protein	Q13045	Protein flightless-1 homolog OS=Homo sapiens OX=9606 GN=FLII PE=1 SV=2	0	52.226	9.37746	10	16	10	1	1269	144.7	6.05	High	High		1.046	97.8	102.2	0.595	0	35.34	10
FALSE	Low	Master Protein	Q5TBA9	Protein furry homolog OS=Homo sapiens OX=9606 GN=FRY PE=1 SV=1	0.141	0.524	0.398274	1	1	1	1	3013	338.7	5.99	Peak Found	High		2.08	64.9	135.1	0.013	0	2.17	1
FALSE	High	Master Protein	O94915	Protein furry homolog-like OS=Homo sapiens OX=9606 GN=FRYL PE=1 SV=2	0	29.804	2.78792	7	9	7	1	3013	339.4	5.58	High	High		1.253	88.8	111.2	0.136	0	23.23	7
FALSE	High	Master Protein	Q4ZG55	Protein GREB1 OS=Homo sapiens OX=9606 GN=GREB1 PE=2 SV=1	0	363.701	31.606	40	94	40	1	1949	216.3	6.95	High	High		0.709	117.1	82.9	6.122	0	352.81	40
FALSE	High	Master Protein	Q9BTY7	Protein HGH1 homolog OS=Homo sapiens OX=9606 GN=HGH1 PE=1 SV=1	0.005	5.282	5.38462	2	2	2	1	390	42.1	4.81	Not Found	Not Found					0.212	0	3.03	2
FALSE	High	Master Protein	Q8IV36	Protein HID1 OS=Homo sapiens OX=9606 GN=HID1 PE=1 SV=1	0	89.035	25.8883	16	32	16	1	788	88.7	6.06	High	High		1.217	90.2	109.8	3.307	0	98.37	16
FALSE	High	Master Protein	Q53FT3	Protein Hikeshi OS=Homo sapiens OX=9606 GN=HIKESHI PE=1 SV=2	0	10.734	10.1523	2	5	2	1	197	21.6	5.45	High	High		0.798	111.2	88.8	1.371	0	12.55	2
FALSE	High	Master Protein	Q9UJC3	Protein Hook homolog 1 OS=Homo sapiens OX=9606 GN=HOOK1 PE=1 SV=2	0	21.913	8.79121	4	6	4	1	728	84.6	5.15	High	High		0.856	107.8	92.2	0.271	0	19.86	4
FALSE	High	Master Protein	Q96ED9	Protein Hook homolog 2 OS=Homo sapiens OX=9606 GN=HOOK2 PE=1 SV=3	0	119.809	28.5118	13	29	13	1	719	83.2	5.47	High	High		0.8	111.1	88.9	2.675	0	119.27	13
FALSE	High	Master Protein	Q9P2X3	Protein IMPACT OS=Homo sapiens OX=9606 GN=IMPACT PE=1 SV=2	0	10.828	5.625	1	2	1	1	320	36.5	4.97	High	High		0.797	111.3	88.7	0.259	0	10.05	1
FALSE	High	Master Protein	Q14667	Protein KIAA0100 OS=Homo sapiens OX=9606 GN=KIAA0100 PE=1 SV=3	0	8.836	0.581655	1	2	1	1	2235	253.5	7.14	High	High		1.084	96	104	0.038	0	6.34	1
FALSE	High	Master Protein	Q9UKS6	Protein kinase C and casein kinase substrate in neurons protein 3 OS=Homo sapiens OX=9606 GN=PACSIN3 PE=1 SV=2	0	8.64	8.25472	3	3	3	1	424	48.5	6.18	High	High		2.65	54.8	145.2	0.304	0	7.6	3
FALSE	High	Master Protein	Q05655	Protein kinase C delta type OS=Homo sapiens OX=9606 GN=PRKCD PE=1 SV=2	0	127.198	34.9112	18	33	18	1	676	77.5	7.75	High	High		1.121	94.3	105.7	3.885	0	106.35	18
FALSE	High	Master Protein	P41743	Protein kinase C iota type OS=Homo sapiens OX=9606 GN=PRKCI PE=1 SV=2	0	68.165	22.651	8	16	8	1	596	68.2	5.85	High	High		1.035	98.3	101.7	1.929	0	66.12	8
FALSE	Medium	Master Protein	Q05513	Protein kinase C zeta type OS=Homo sapiens OX=9606 GN=PRKCZ PE=1 SV=4	0.037	1.794	2.7027	1	1	1	1	592	67.6	5.77	Not Found	Not Found					0.077	0	0	1
FALSE	High	Master Protein	A5PL33	Protein KRBA1 OS=Homo sapiens OX=9606 GN=KRBA1 PE=1 SV=3	0	19.703	8.34951	5	5	5	1	1030	107.4	7.83	High	High		0.963	101.9	98.1	0.233	0	15.75	5
FALSE	High	Master Protein	A4D1U4	Protein LCHN OS=Homo sapiens OX=9606 GN=LCHN PE=1 SV=1	0	24.552	10.1099	4	8	4	1	455	51.4	5.31	High	High		1.135	93.7	106.3	0.743	0	21.94	4
FALSE	High	Master Protein	O14910	Protein lin-7 homolog A OS=Homo sapiens OX=9606 GN=LIN7A PE=1 SV=2	0	19.456	11.1588	2	4	2	1	233	26	8.72	High	High		1.058	97.2	102.8	0.931	0	16.96	2
FALSE	High	Master Protein	Q9BXY0	Protein MAK16 homolog OS=Homo sapiens OX=9606 GN=MAK16 PE=1 SV=2	0	12.401	10	2	3	2	1	300	35.3	5.38	High	Peak Found		0.806	110.8	89.2	0.501	0	8.1	2
FALSE	High	Master Protein	Q969L2	Protein MAL2 OS=Homo sapiens OX=9606 GN=MAL2 PE=1 SV=1	0.002	5.978	6.25	1	4	1	1	176	19.1	6.24	High	High		1.122	94.2	105.8	9	0	6.57	1
FALSE	High	Master Protein	O15151	Protein Mdm4 OS=Homo sapiens OX=9606 GN=MDM4 PE=1 SV=2	0	10.004	3.06122	1	2	1	1	490	54.8	5	High	High		0.671	119.7	80.3	0.166	0	8.57	1
FALSE	High	Master Protein	Q9NYP9	Protein Mis18-alpha OS=Homo sapiens OX=9606 GN=MIS18A PE=1 SV=1	0	37.5	31.3305	5	10	5	1	233	25.8	5.2	High	High		0.922	104.1	95.9	2.652	0	31.04	5
FALSE	High	Master Protein	O43482	Protein Mis18-beta OS=Homo sapiens OX=9606 GN=OIP5 PE=1 SV=2	0	20.082	13.9738	2	4	2	1	229	24.7	7.37	High	High		1.025	98.8	101.2	0.931	0	16.61	2
FALSE	High	Master Protein	Q9BUK6	Protein misato homolog 1 OS=Homo sapiens OX=9606 GN=MSTO1 PE=1 SV=1	0	24.927	11.9298	6	8	6	1	570	61.8	6.11	High	High		0.991	100.4	99.6	0.848	0	20.25	6
FALSE	High	Master Protein	Q7Z3U7	Protein MON2 homolog OS=Homo sapiens OX=9606 GN=MON2 PE=1 SV=3	0	150.518	14.9097	22	39	22	1	1717	190.2	6.06	High	High		1.005	99.7	100.3	1.412	0	112.8	22
FALSE	High	Master Protein	Q92597	Protein NDRG1 OS=Homo sapiens OX=9606 GN=NDRG1 PE=1 SV=1	0	38.244	21.8274	5	9	5	1	394	42.8	5.82	High	High		1.824	70.8	129.2	1.783	0	38.62	5
FALSE	High	Master Protein	Q9UGV2	Protein NDRG3 OS=Homo sapiens OX=9606 GN=NDRG3 PE=1 SV=2	0	64.604	24	6	16	6	1	375	41.4	5.31	High	High		0.805	110.8	89.2	5.158	0	56.32	6
FALSE	High	Master Protein	Q9BPW8	Protein NipSnap homolog 1 OS=Homo sapiens OX=9606 GN=NIPSNAP1 PE=1 SV=1	0	14.298	13.7324	2	4	2	1	284	33.3	9.31	High	Not Found		0.01	200		0.624	0	12.25	2
FALSE	High	Master Protein	Q9HAS0	Protein Njmu-R1 OS=Homo sapiens OX=9606 GN=C17orf75 PE=1 SV=2	0	66.709	33.0808	9	15	9	1	396	44.6	5.03	High	High		1.046	97.8	102.2	2.594	0	52.21	9
FALSE	High	Master Protein	Q9H7Z3	Protein NRDE2 homolog OS=Homo sapiens OX=9606 GN=NRDE2 PE=1 SV=3	0	27.669	5.49828	5	7	5	1	1164	132.6	7.68	High	High		1.257	88.6	111.4	0.286	0	21.53	5
FALSE	High	Master Protein	P49757	Protein numb homolog OS=Homo sapiens OX=9606 GN=NUMB PE=1 SV=2	0	12.013	1.68971	1	3	1	1	651	70.8	8.51	High	High		1.19	91.3	108.7	0.241	0	9.85	1
FALSE	High	Master Protein	Q86TB9	Protein PAT1 homolog 1 OS=Homo sapiens OX=9606 GN=PATL1 PE=1 SV=2	0	8.089	3.63636	2	2	2	1	770	86.8	6.67	High	High		1.087	95.8	104.2	0.101	0	6.52	2
FALSE	High	Master Protein	Q9BRX2	Protein pelota homolog OS=Homo sapiens OX=9606 GN=PELO PE=1 SV=2	0	21.305	11.4286	4	7	4	1	385	43.3	6.34	High	High		1.126	94.1	105.9	0.532	0	14.79	4
FALSE	High	Master Protein	O14974	Protein phosphatase 1 regulatory subunit 12A OS=Homo sapiens OX=9606 GN=PPP1R12A PE=1 SV=1	0.005	4.688	1.5534	1	4	1	1	1030	115.2	5.4	High	High		0.693	118.1	81.9	0.179	0	0	1
FALSE	Medium	Master Protein	Q5SWA1	Protein phosphatase 1 regulatory subunit 15B OS=Homo sapiens OX=9606 GN=PPP1R15B PE=1 SV=1	0.029	2.117	1.96353	1	1	1	1	713	79.1	4.69	High	Not Found		0.01	200		0.07	0	2.01	1
FALSE	Medium	Master Protein	O15355	Protein phosphatase 1G OS=Homo sapiens OX=9606 GN=PPM1G PE=1 SV=1	0.022	2.6	2.9304	1	1	1	1	546	59.2	4.36	High	Peak Found		1.514	79.6	120.4	0.08	0	3.22	1
FALSE	High	Master Protein	Q9Y570	Protein phosphatase methylesterase 1 OS=Homo sapiens OX=9606 GN=PPME1 PE=1 SV=3	0	16.813	13.9896	4	5	4	1	386	42.3	5.97	High	High		0.948	102.6	97.4	0.688	0	13.95	4
FALSE	High	Master Protein	Q8TE77	Protein phosphatase Slingshot homolog 3 OS=Homo sapiens OX=9606 GN=SSH3 PE=1 SV=2	0	13.041	4.7041	3	6	3	1	659	73	5.3	High	High		0.627	123	77	0.354	0	13.33	3
FALSE	High	Master Protein	P29590	Protein PML OS=Homo sapiens OX=9606 GN=PML PE=1 SV=3	0	354.108	45.5782	27	118	27	1	882	97.5	6.21	High	High		0.793	111.5	88.5	19.962	0	500.25	27
FALSE	High	Master Protein	Q8WVV4	Protein POF1B OS=Homo sapiens OX=9606 GN=POF1B PE=1 SV=3	0	280.932	46.0102	20	93	20	1	589	68	6.32	High	High		1.25	88.9	111.1	79.025	0	402.69	20
FALSE	High	Master Protein	Q5THK1	Protein PRR14L OS=Homo sapiens OX=9606 GN=PRR14L PE=1 SV=1	0	283.993	23.2915	33	71	33	1	2151	237.2	6.33	High	High		1.001	99.9	100.1	1.887	0	251.19	33
FALSE	High	Master Protein	Q96M27	Protein PRRC1 OS=Homo sapiens OX=9606 GN=PRRC1 PE=1 SV=1	0	9.602	3.37079	1	2	1	1	445	46.7	5.83	High	High		0.997	100.1	99.9	0.468	0	7.98	1
FALSE	High	Master Protein	Q9Y520	Protein PRRC2C OS=Homo sapiens OX=9606 GN=PRRC2C PE=1 SV=4	0	8.557	0.621547	1	2	1	1	2896	316.7	9.13	Not Found	Not Found					0.033	0	6.76	1
FALSE	High	Master Protein	Q9H871	Protein RMD5 homolog A OS=Homo sapiens OX=9606 GN=RMND5A PE=1 SV=1	0.001	6.439	3.32481	1	2	1	1	391	44	6.06	High	High		1.716	73.6	126.4	0.186	0	7.01	1
FALSE	Medium	Master Protein	Q9GZN7	Protein rogdi homolog OS=Homo sapiens OX=9606 GN=ROGDI PE=1 SV=1	0.043	1.629	4.52962	1	1	1	1	287	32.2	8.16	High	Not Found					0.122	0	0	1
FALSE	High	Master Protein	Q7L099	Protein RUFY3 OS=Homo sapiens OX=9606 GN=RUFY3 PE=1 SV=1	0	13.324	6.39659	3	6	2	1	469	52.9	5.49	Not Found	High					0.301	0	14.85	3
FALSE	High	Master Protein	P06702	Protein S100-A9 OS=Homo sapiens OX=9606 GN=S100A9 PE=1 SV=1	0.006	4.354	24.5614	2	2	2	1	114	13.2	6.13	High	Not Found		0.01	200		0.668	0	2.97	2
FALSE	High	Master Protein	Q96ER3	Protein SAAL1 OS=Homo sapiens OX=9606 GN=SAAL1 PE=1 SV=2	0	34.866	11.8143	5	10	5	1	474	53.5	4.5	High	High		1.476	80.8	119.2	1.346	0	19.44	5
FALSE	High	Master Protein	Q9UPN6	Protein SCAF8 OS=Homo sapiens OX=9606 GN=SCAF8 PE=1 SV=1	0	36.714	6.845	5	9	5	1	1271	140.4	8.29	High	High		0.935	103.3	96.7	0.438	0	36.89	5
FALSE	High	Master Protein	Q14160	Protein scribble homolog OS=Homo sapiens OX=9606 GN=SCRIB PE=1 SV=4	0	481.184	38.9571	48	149	46	1	1630	174.8	5.07	High	High		1.066	96.8	103.2	13.556	2	555.47	48
FALSE	High	Master Protein	Q9NVU7	Protein SDA1 homolog OS=Homo sapiens OX=9606 GN=SDAD1 PE=1 SV=3	0	107.255	24.7453	13	27	13	1	687	79.8	9.25	High	High		1.129	93.9	106.1	3.072	0	84.57	13
FALSE	High	Master Protein	P55735	Protein SEC13 homolog OS=Homo sapiens OX=9606 GN=SEC13 PE=1 SV=3	0	68.777	38.1988	7	15	7	1	322	35.5	5.48	High	High		0.991	100.4	99.6	9	0	61.19	7
FALSE	High	Master Protein	Q01105	Protein SET OS=Homo sapiens OX=9606 GN=SET PE=1 SV=3	0	13.2	13.4483	2	3	2	1	290	33.5	4.32	Not Found	Not Found					0.778	0	10.61	2
FALSE	High	Master Protein	Q9Y2Z0	Protein SGT1 homolog OS=Homo sapiens OX=9606 GN=SUGT1 PE=1 SV=3	0	52.736	33.1507	10	17	10	1	365	41	5.16	High	High		0.915	104.4	95.6	3.489	0	45.39	10
FALSE	High	Master Protein	Q9UPR3	Protein SMG5 OS=Homo sapiens OX=9606 GN=SMG5 PE=1 SV=3	0	11.443	3.14961	3	4	3	1	1016	113.9	5.91	High	High		1.195	91.1	108.9	0.194	0	6.85	3
FALSE	High	Master Protein	Q92540	Protein SMG7 OS=Homo sapiens OX=9606 GN=SMG7 PE=1 SV=2	0	11.833	3.60598	4	4	4	1	1137	127.2	8.72	High	Peak Found		1.558	78.2	121.8	0.175	0	7.82	4
FALSE	High	Master Protein	Q9H0W8	Protein SMG9 OS=Homo sapiens OX=9606 GN=SMG9 PE=1 SV=1	0.007	3.965	2.88462	1	2	1	1	520	57.6	7.01	High	High		1.154	92.8	107.2	0.179	0	0	1
FALSE	Low	Master Protein	O94964	Protein SOGA1 OS=Homo sapiens OX=9606 GN=SOGA1 PE=1 SV=2	0.141	0.522	0.773015	1	1	1	1	1423	159.7	6.46	High	Peak Found					0.024	0	2.72	1
FALSE	High	Master Protein	Q08AE8	Protein spire homolog 1 OS=Homo sapiens OX=9606 GN=SPIRE1 PE=1 SV=3	0	12.372	4.89418	2	3	2	1	756	85.5	8.62	High	High		0.94	103.1	96.9	0.174	0	9.94	2
FALSE	High	Master Protein	A3KN83	Protein strawberry notch homolog 1 OS=Homo sapiens OX=9606 GN=SBNO1 PE=1 SV=1	0	23.754	4.45083	5	8	5	1	1393	154.2	7.88	High	High		2.297	60.7	139.3	0.23	0	16.76	5
FALSE	Medium	Master Protein	Q9C0D5	Protein TANC1 OS=Homo sapiens OX=9606 GN=TANC1 PE=1 SV=3	0.028	2.189	0.752284	1	1	1	1	1861	202.1	8.32	Peak Found	High		1.207	90.6	109.4	0.02	0	2.03	1
FALSE	High	Master Protein	Q9UNS1	Protein timeless homolog OS=Homo sapiens OX=9606 GN=TIMELESS PE=1 SV=2	0	96.451	19.4536	18	26	18	1	1208	138.6	5.4	High	High		0.903	105.1	94.9	1.352	0	82.55	18
FALSE	High	Master Protein	O15027	Protein transport protein Sec16A OS=Homo sapiens OX=9606 GN=SEC16A PE=1 SV=3	0	311.534	28.1322	36	84	36	1	2179	233.4	5.63	High	High		1.085	95.9	104.1	3.748	0	320.25	36
FALSE	High	Master Protein	Q15436	Protein transport protein Sec23A OS=Homo sapiens OX=9606 GN=SEC23A PE=1 SV=2	0	60.044	15.2941	9	17	6	1	765	86.1	7.08	High	High		3.886	40.9	159.1	1.276	0	51.61	9
FALSE	High	Master Protein	Q15437	Protein transport protein Sec23B OS=Homo sapiens OX=9606 GN=SEC23B PE=1 SV=2	0	75.231	17.8618	10	19	7	1	767	86.4	6.89	High	High		1.04	98	102	1.622	3	53.9	10
FALSE	High	Master Protein	O95487	Protein transport protein Sec24B OS=Homo sapiens OX=9606 GN=SEC24B PE=1 SV=2	0	8.869	0.946372	1	2	1	1	1268	137.3	6.67	High	High		0.922	104.1	95.9	0.103	0	3.52	1
FALSE	High	Master Protein	P53992	Protein transport protein Sec24C OS=Homo sapiens OX=9606 GN=SEC24C PE=1 SV=3	0	57.976	12.1572	9	14	9	1	1094	118.2	7.06	High	High		1.024	98.8	101.2	0.931	0	43.99	9
FALSE	High	Master Protein	O94855	Protein transport protein Sec24D OS=Homo sapiens OX=9606 GN=SEC24D PE=1 SV=2	0	12.331	3.10078	2	3	2	1	1032	112.9	7.25	High	High		0.761	113.6	86.4	0.162	0	8.63	2
FALSE	High	Master Protein	O94979	Protein transport protein Sec31A OS=Homo sapiens OX=9606 GN=SEC31A PE=1 SV=3	0	65.14	15.1639	12	21	12	1	1220	132.9	6.89	High	High		0.84	108.7	91.3	1.31	0	68.6	12
FALSE	Medium	Master Protein	Q93096	Protein tyrosine phosphatase type IVA 1 OS=Homo sapiens OX=9606 GN=PTP4A1 PE=1 SV=2	0.024	2.336	5.20231	1	1	1	1	173	19.8	8.97	Not Found	Not Found					0	0	0	1
FALSE	Medium	Master Protein	Q13432	Protein unc-119 homolog A OS=Homo sapiens OX=9606 GN=UNC119 PE=1 SV=1	0.03	2.064	6.25	1	1	1	1	240	26.9	6.42	High	Peak Found		1.079	96.2	103.8	0.166	0	1.7	1
FALSE	High	Master Protein	Q70J99	Protein unc-13 homolog D OS=Homo sapiens OX=9606 GN=UNC13D PE=1 SV=1	0	12.536	4.22018	3	4	3	1	1090	123.2	6.65	High	High					0.172	0	14.84	3
FALSE	High	Master Protein	Q9H3U1	Protein unc-45 homolog A OS=Homo sapiens OX=9606 GN=UNC45A PE=1 SV=1	0	335.771	50.5297	37	117	37	1	944	103	6.07	High	High		1.003	99.9	100.1	13.765	0	407.21	37
FALSE	High	Master Protein	Q08AM6	Protein VAC14 homolog OS=Homo sapiens OX=9606 GN=VAC14 PE=1 SV=1	0	75.576	19.9488	11	21	11	1	782	87.9	6.13	High	High		1.138	93.5	106.5	1.387	0	59.89	11
FALSE	High	Master Protein	Q69YN4	Protein virilizer homolog OS=Homo sapiens OX=9606 GN=VIRMA PE=1 SV=2	0	114.519	11.8102	18	30	18	1	1812	201.9	5.01	High	High		1.108	94.9	105.1	0.815	0	102.4	18
FALSE	Medium	Master Protein	Q9ULE0	Protein WWC3 OS=Homo sapiens OX=9606 GN=WWC3 PE=1 SV=3	0.047	1.489	0.732601	1	2	1	1	1092	122.6	6.37	Not Found	Not Found					0.065	0	0	1
FALSE	High	Master Protein	Q9H900	Protein zwilch homolog OS=Homo sapiens OX=9606 GN=ZWILCH PE=1 SV=2	0	31.272	8.96785	4	8	4	1	591	67.2	6.27	High	High		0.909	104.7	95.3	0.607	0	23.38	4
FALSE	High	Master Protein	Q8IZE3	Protein-associating with the carboxyl-terminal domain of ezrin OS=Homo sapiens OX=9606 GN=SCYL3 PE=1 SV=3	0	80.903	16.9811	9	19	9	1	742	82.8	5.05	High	High		1.154	92.8	107.2	1.703	0	62.87	9
FALSE	High	Master Protein	Q96MG8	Protein-L-isoaspartate O-methyltransferase domain-containing protein 1 OS=Homo sapiens OX=9606 GN=PCMTD1 PE=1 SV=2	0.001	6.714	7.28291	2	3	2	1	357	40.7	5.66	High	High		1.344	85.3	114.7	0.35	0	3.7	2
FALSE	High	Master Protein	P22061	Protein-L-isoaspartate(D-aspartate) O-methyltransferase OS=Homo sapiens OX=9606 GN=PCMT1 PE=1 SV=4	0	49.717	43.1718	6	11	6	1	227	24.6	7.21	High	High		1.025	98.8	101.2	6.017	0	40.87	6
FALSE	High	Master Protein	P12931	Proto-oncogene tyrosine-protein kinase Src OS=Homo sapiens OX=9606 GN=SRC PE=1 SV=3	0	62.322	27.0522	11	18	6	1	536	59.8	7.42	High	High		1.021	99	101	2.808	4	43.72	11
FALSE	Low	Master Protein	Q6V1P9	Protocadherin-23 OS=Homo sapiens OX=9606 GN=DCHS2 PE=2 SV=1	0.073	1.082	0.48011	1	1	1	1	2916	322	4.77	High	Peak Found		1.332	85.8	114.2	0.017	0	0	1
FALSE	Low	Master Protein	Q9UBP9	PTB domain-containing engulfment adapter protein 1 OS=Homo sapiens OX=9606 GN=GULP1 PE=1 SV=1	0.14	0.547	3.61842	1	1	1	1	304	34.5	7.9	High	Peak Found		1.011	99.4	100.6	0.116	0	0	1
FALSE	High	Master Protein	Q14671	Pumilio homolog 1 OS=Homo sapiens OX=9606 GN=PUM1 PE=1 SV=3	0	124.036	19.0556	17	33	14	1	1186	126.4	6.84	High	High		1.268	88.2	111.8	3.292	3	100.47	17
FALSE	High	Master Protein	Q8TB72	Pumilio homolog 2 OS=Homo sapiens OX=9606 GN=PUM2 PE=1 SV=2	0	44.088	7.97373	7	12	4	1	1066	114.1	7.08	High	High		0.663	120.3	79.7	0.874	0	39.17	7
FALSE	High	Master Protein	Q58EX7	Puratrophin-1 OS=Homo sapiens OX=9606 GN=PLEKHG4 PE=1 SV=1	0	11.451	2.77078	2	3	2	1	1191	130.7	5.64	High	High		1.197	91	109	0.11	0	10.05	2
FALSE	High	Master Protein	Q9BYX7	Putative beta-actin-like protein 3 OS=Homo sapiens OX=9606 GN=POTEKP PE=5 SV=1	0	75.353	13.8667	5	197	1	1	375	42	6.33	High	Not Found		0.01	200		4.484	0	671.89	5
FALSE	Medium	Master Protein	P0C7P4	Putative cytochrome b-c1 complex subunit Rieske-like protein 1 OS=Homo sapiens OX=9606 GN=UQCRFS1P1 PE=5 SV=1	0.037	1.822	2.82686	1	1	1	1	283	30.8	8.87	High	Not Found					0.155	0	0	1
FALSE	High	Master Protein	Q58FF3	Putative endoplasmin-like protein OS=Homo sapiens OX=9606 GN=HSP90B2P PE=5 SV=1	0	11.907	6.51629	3	13	1	1	399	45.8	5.26	High	Peak Found		1.028	98.6	101.4	0.585	0	23.96	3
FALSE	High	Master Protein	Q9HCE1	Putative helicase MOV-10 OS=Homo sapiens OX=9606 GN=MOV10 PE=1 SV=2	0	126.071	27.9163	20	35	20	1	1003	113.6	8.82	High	High		0.801	111	89	2.107	0	105.88	20
FALSE	Medium	Master Protein	Q13394	Putative nucleotidyltransferase MAB21L1 OS=Homo sapiens OX=9606 GN=MAB21L1 PE=1 SV=1	0.014	3.146	4.17827	1	1	1	1	359	40.9	8.66	Not Found	High		100		200	0.101	0	2.42	1
FALSE	High	Master Protein	Q7L7V1	Putative pre-mRNA-splicing factor ATP-dependent RNA helicase DHX32 OS=Homo sapiens OX=9606 GN=DHX32 PE=1 SV=1	0	68.77	21.2651	13	19	13	1	743	84.4	4.97	High	High		0.587	126.1	73.9	1.644	0	52.85	13
FALSE	Low	Master Protein	Q8IXW5	Putative RNA polymerase II subunit B1 CTD phosphatase RPAP2 OS=Homo sapiens OX=9606 GN=RPAP2 PE=1 SV=1	0.103	0.781	2.61438	1	1	1	1	612	69.5	7.78	Not Found	Not Found					0.055	0	0	1
FALSE	High	Master Protein	Q9NQ29	Putative RNA-binding protein Luc7-like 1 OS=Homo sapiens OX=9606 GN=LUC7L PE=1 SV=1	0.007	4.012	4.04313	1	1	1	1	371	43.7	9.92	High	Not Found					0.122	0	2.3	1
FALSE	High	Master Protein	Q9Y383	Putative RNA-binding protein Luc7-like 2 OS=Homo sapiens OX=9606 GN=LUC7L2 PE=1 SV=2	0	9.612	3.82653	1	2	1	1	392	46.5	10.01	High	High		1.246	89.1	110.9	0.274	0	8.65	1
FALSE	High	Master Protein	B7Z6K7	Putative uncharacterized zinc finger protein 814 OS=Homo sapiens OX=9606 GN=ZNF814 PE=1 SV=2	0	11.743	2.10526	1	3	1	1	855	97.3	8.85	High	High		1.054	97.4	102.6	0.11	0	7.37	1
FALSE	Medium	Master Protein	A8MWX3	Putative WAS protein family homolog 4 OS=Homo sapiens OX=9606 GN=WASH4P PE=5 SV=1	0.017	2.975	2.51572	1	1	1	1	477	51.6	6.67	High	Peak Found					0.101	0	2.41	1
FALSE	High	Master Protein	Q9BRQ0	Pygopus homolog 2 OS=Homo sapiens OX=9606 GN=PYGO2 PE=1 SV=2	0.006	4.076	3.69458	1	1	1	1	406	41.2	7.28	High	Not Found					0.155	0	3.08	1
FALSE	Medium	Master Protein	Q8TCD6	Pyridoxal phosphate phosphatase PHOSPHO2 OS=Homo sapiens OX=9606 GN=PHOSPHO2 PE=1 SV=1	0.042	1.661	11.2033	1	1	1	1	241	27.8	6.79	High	Not Found		0.01	200		0.233	0	0	1
FALSE	High	Master Protein	Q6P996	Pyridoxal-dependent decarboxylase domain-containing protein 1 OS=Homo sapiens OX=9606 GN=PDXDC1 PE=1 SV=2	0	249.84	51.269	27	75	27	1	788	86.7	5.38	High	High		1.06	97.1	102.9	18.449	0	266.37	27
FALSE	High	Master Protein	P32322	Pyrroline-5-carboxylate reductase 1, mitochondrial OS=Homo sapiens OX=9606 GN=PYCR1 PE=1 SV=2	0	62	31.9749	6	19	6	1	319	33.3	7.61	High	High		1.571	77.8	122.2	4.817	0	72.72	6
FALSE	High	Master Protein	Q96C36	Pyrroline-5-carboxylate reductase 2 OS=Homo sapiens OX=9606 GN=PYCR2 PE=1 SV=1	0.006	4.287	5	1	1	1	1	320	33.6	7.77	Not Found	Not Found					0.155	0	3.87	1
FALSE	High	Master Protein	Q53H96	Pyrroline-5-carboxylate reductase 3 OS=Homo sapiens OX=9606 GN=PYCR3 PE=1 SV=3	0	94.039	45.6204	9	27	9	1	274	28.6	7.72	High	High		0.966	101.7	98.3	22.714	0	89.66	9
FALSE	High	Master Protein	P11498	Pyruvate carboxylase, mitochondrial OS=Homo sapiens OX=9606 GN=PC PE=1 SV=2	0	55.65	14.5161	12	19	12	1	1178	129.6	6.84	High	High		1.115	94.6	105.4	0.722	0	46.75	12
FALSE	High	Master Protein	P14618	Pyruvate kinase PKM OS=Homo sapiens OX=9606 GN=PKM PE=1 SV=4	0	415.392	68.5499	31	160	31	1	531	57.9	7.84	High	High		0.992	100.4	99.6	205.914	0	660.87	31
FALSE	High	Master Protein	P50395	Rab GDP dissociation inhibitor beta OS=Homo sapiens OX=9606 GN=GDI2 PE=1 SV=2	0	13.45	10.1124	3	3	3	1	445	50.6	6.47	High	High		1.091	95.7	104.3	0.259	0	7.23	3
FALSE	High	Master Protein	Q9Y3P9	Rab GTPase-activating protein 1 OS=Homo sapiens OX=9606 GN=RABGAP1 PE=1 SV=3	0	158.335	22.638	19	45	17	1	1069	121.7	5.25	High	High		0.971	101.5	98.5	2.49	2	138.29	19
FALSE	High	Master Protein	B7ZAP0	Rab GTPase-activating protein 1-like, isoform 10 OS=Homo sapiens OX=9606 GN=RABGAP1L PE=1 SV=1	0	31.832	17.3913	3	7	1	1	253	29	5.33	Not Found	Not Found					1.015	0	24.43	3
FALSE	High	Master Protein	Q3YEC7	Rab-like protein 6 OS=Homo sapiens OX=9606 GN=RABL6 PE=1 SV=2	0.005	4.9	2.88066	2	2	2	1	729	79.5	5.22	Not Found	Not Found					0.133	0	3.28	2
FALSE	High	Master Protein	Q15042	Rab3 GTPase-activating protein catalytic subunit OS=Homo sapiens OX=9606 GN=RAB3GAP1 PE=1 SV=3	0	145.434	27.5229	20	39	20	1	981	110.5	5.55	High	High		0.94	103.1	96.9	2.687	0	126.99	20
FALSE	High	Master Protein	Q9H2M9	Rab3 GTPase-activating protein non-catalytic subunit OS=Homo sapiens OX=9606 GN=RAB3GAP2 PE=1 SV=1	0	160.078	21.6798	25	44	25	1	1393	155.9	5.62	High	High		0.996	100.2	99.8	2.618	0	120.71	25
FALSE	High	Master Protein	Q9UJ41	Rab5 GDP/GTP exchange factor OS=Homo sapiens OX=9606 GN=RABGEF1 PE=1 SV=2	0.001	6.287	2.9661	2	2	2	1	708	79.3	6.81	Not Found	High					0.108	0	2.73	2
FALSE	Medium	Master Protein	Q4ADV7	RAB6A-GEF complex partner protein 1 OS=Homo sapiens OX=9606 GN=RIC1 PE=1 SV=2	0.012	3.291	1.19466	1	1	1	1	1423	159.2	6.38	High	Not Found		0.01	200		0.031	0	2.34	1
FALSE	Medium	Master Protein	Q9P2R3	Rabankyrin-5 OS=Homo sapiens OX=9606 GN=ANKFY1 PE=1 SV=2	0.012	3.273	1.11206	1	1	1	1	1169	128.3	6.1	High	Peak Found		0.988	100.6	99.4	0.036	0	2.04	1
FALSE	High	Master Protein	Q9H1K0	Rabenosyn-5 OS=Homo sapiens OX=9606 GN=RBSN PE=1 SV=2	0	8.803	1.65816	1	2	1	1	784	88.8	5.5	High	High		1.625	76.2	123.8	0.113	0	5.64	1
FALSE	High	Master Protein	P31749	RAC-alpha serine/threonine-protein kinase OS=Homo sapiens OX=9606 GN=AKT1 PE=1 SV=2	0	78.273	28.75	10	25	7	1	480	55.7	6.07	High	High		0.914	104.5	95.5	2.594	2	74.85	10
FALSE	High	Master Protein	P31751	RAC-beta serine/threonine-protein kinase OS=Homo sapiens OX=9606 GN=AKT2 PE=1 SV=2	0	40.798	17.4636	7	15	4	1	481	55.7	6.37	High	High		1.006	99.7	100.3	1.021	0	43.35	7
FALSE	High	Master Protein	Q6NUQ1	RAD50-interacting protein 1 OS=Homo sapiens OX=9606 GN=RINT1 PE=1 SV=1	0	27.958	5.68182	3	8	3	1	792	90.6	5.45	High	High		1.163	92.5	107.5	0.455	0	21.48	3
FALSE	High	Master Protein	P04049	RAF proto-oncogene serine/threonine-protein kinase OS=Homo sapiens OX=9606 GN=RAF1 PE=1 SV=1	0	21.747	8.02469	4	7	2	1	648	73	9.2	High	High		1.044	97.9	102.1	0.359	0	22.28	4
FALSE	High	Master Protein	Q6IAA8	Ragulator complex protein LAMTOR1 OS=Homo sapiens OX=9606 GN=LAMTOR1 PE=1 SV=2	0	66.355	74.5342	8	20	8	1	161	17.7	5.15	High	High		1.418	82.7	117.3	45.416	0	71.67	8
FALSE	High	Master Protein	Q6GYQ0	Ral GTPase-activating protein subunit alpha-1 OS=Homo sapiens OX=9606 GN=RALGAPA1 PE=1 SV=1	0	37.83	4.0275	7	10	7	1	2036	229.7	6.19	High	High		0.517	131.9	68.1	0.238	0	25.97	7
FALSE	High	Master Protein	Q86X10	Ral GTPase-activating protein subunit beta OS=Homo sapiens OX=9606 GN=RALGAPB PE=1 SV=1	0	52.969	16.2651	13	18	13	1	1494	166.7	6.79	High	High		0.968	101.6	98.4	0.436	0	58.54	13
FALSE	High	Master Protein	O15211	Ral guanine nucleotide dissociation stimulator-like 2 OS=Homo sapiens OX=9606 GN=RGL2 PE=1 SV=1	0	7.694	1.5444	1	2	1	1	777	83.5	6.18	Not Found	Not Found					0.119	0	5.15	1
FALSE	High	Master Protein	P46060	Ran GTPase-activating protein 1 OS=Homo sapiens OX=9606 GN=RANGAP1 PE=1 SV=1	0	302.017	57.7513	31	105	31	1	587	63.5	4.68	High	High		1.04	98	102	86.671	0	393.64	31
FALSE	High	Master Protein	Q6VN20	Ran-binding protein 10 OS=Homo sapiens OX=9606 GN=RANBP10 PE=1 SV=1	0.008	3.719	2.25806	1	1	1	1	620	67.2	6.77	Peak Found	High		2.538	56.5	143.5	0.083	0	3.27	1
FALSE	High	Master Protein	O60518	Ran-binding protein 6 OS=Homo sapiens OX=9606 GN=RANBP6 PE=1 SV=2	0	39.989	7.69231	7	14	4	1	1105	124.6	5.01	High	High		0.907	104.9	95.1	0.459	0	43.09	7
FALSE	High	Master Protein	Q96S59	Ran-binding protein 9 OS=Homo sapiens OX=9606 GN=RANBP9 PE=1 SV=1	0	38.117	10.2881	5	9	5	1	729	77.8	6.79	High	High		1.084	96	104	1.043	0	30.86	5
FALSE	High	Master Protein	Q9BYM8	RanBP-type and C3HC4-type zinc finger-containing protein 1 OS=Homo sapiens OX=9606 GN=RBCK1 PE=1 SV=2	0.005	5.017	3.52941	1	1	1	1	510	57.5	5.67	High	Not Found					0.062	0	3.46	1
FALSE	High	Master Protein	Q8TEU7	Rap guanine nucleotide exchange factor 6 OS=Homo sapiens OX=9606 GN=RAPGEF6 PE=1 SV=2	0	12.907	1.06184	1	3	1	1	1601	179.3	6.4	High	High		0.829	109.4	90.6	0.078	0	11.71	1
FALSE	Medium	Master Protein	P52306	Rap1 GTPase-GDP dissociation stimulator 1 OS=Homo sapiens OX=9606 GN=RAP1GDS1 PE=1 SV=3	0.017	2.914	2.30643	1	1	1	1	607	66.3	5.31	Peak Found	High					0.058	0	0	1
FALSE	High	Master Protein	Q6R327	Rapamycin-insensitive companion of mTOR OS=Homo sapiens OX=9606 GN=RICTOR PE=1 SV=1	0.006	4.165	0.819672	1	1	1	1	1708	192.1	7.47	High	Peak Found		1.016	99.2	100.8	0.023	0	3.46	1
FALSE	High	Master Protein	Q13283	Ras GTPase-activating protein-binding protein 1 OS=Homo sapiens OX=9606 GN=G3BP1 PE=1 SV=1	0	118.167	34.3348	11	35	11	1	466	52.1	5.52	High	High		0.874	106.7	93.3	12.043	0	105.7	11
FALSE	High	Master Protein	Q9UN86	Ras GTPase-activating protein-binding protein 2 OS=Homo sapiens OX=9606 GN=G3BP2 PE=1 SV=2	0	52.316	18.8797	5	15	5	1	482	54.1	5.55	High	High		0.928	103.7	96.3	1.395	0	70.03	5
FALSE	High	Master Protein	P46940	Ras GTPase-activating-like protein IQGAP1 OS=Homo sapiens OX=9606 GN=IQGAP1 PE=1 SV=1	0	711.868	52.8063	64	222	63	1	1657	189.1	6.48	High	High		1.078	96.2	103.8	40.549	1	842.57	64
FALSE	High	Master Protein	Q86VI3	Ras GTPase-activating-like protein IQGAP3 OS=Homo sapiens OX=9606 GN=IQGAP3 PE=1 SV=2	0	16.061	1.34887	2	6	1	1	1631	184.6	7.65	High	High		0.959	102.1	97.9	0.093	0	17.3	2
FALSE	High	Master Protein	Q15404	Ras suppressor protein 1 OS=Homo sapiens OX=9606 GN=RSU1 PE=1 SV=3	0	12.959	11.9134	2	3	2	1	277	31.5	8.65	High	High		0.918	104.3	95.7	0.54	0	11.18	2
FALSE	High	Master Protein	Q70E73	Ras-associated and pleckstrin homology domains-containing protein 1 OS=Homo sapiens OX=9606 GN=RAPH1 PE=1 SV=3	0	26.967	5.36	3	7	3	1	1250	135.2	8.85	High	High		0.883	106.2	93.8	0.233	0	22.78	3
FALSE	High	Master Protein	P63000	Ras-related C3 botulinum toxin substrate 1 OS=Homo sapiens OX=9606 GN=RAC1 PE=1 SV=1	0	10.54	16.6667	3	4	3	1	192	21.4	8.5	High	High		0.677	119.3	80.7	1.31	0	8.96	3
FALSE	High	Master Protein	Q7L523	Ras-related GTP-binding protein A OS=Homo sapiens OX=9606 GN=RRAGA PE=1 SV=1	0	55.845	22.3642	7	16	7	1	313	36.5	7.72	High	High		0.888	105.9	94.1	5.813	0	43.54	7
FALSE	High	Master Protein	Q9NQL2	Ras-related GTP-binding protein D OS=Homo sapiens OX=9606 GN=RRAGD PE=1 SV=1	0	24.51	8.75	3	6	3	1	400	45.6	4.92	High	High		1.158	92.7	107.3	0.931	0	17.41	3
FALSE	High	Master Protein	P61026	Ras-related protein Rab-10 OS=Homo sapiens OX=9606 GN=RAB10 PE=1 SV=1	0	50.219	32	5	18	3	1	200	22.5	8.38	High	High		1.045	97.8	102.2	4.08	2	54.6	5
FALSE	High	Master Protein	Q15907	Ras-related protein Rab-11B OS=Homo sapiens OX=9606 GN=RAB11B PE=1 SV=4	0	16.596	11.0092	2	4	2	1	218	24.5	5.94	High	High		1.053	97.4	102.6	0.778	0	14.41	2
FALSE	High	Master Protein	P51153	Ras-related protein Rab-13 OS=Homo sapiens OX=9606 GN=RAB13 PE=1 SV=1	0	26.271	22.6601	4	9	3	1	203	22.8	9.19	High	High		1.082	96.1	103.9	1.738	0	22.71	4
FALSE	High	Master Protein	P61106	Ras-related protein Rab-14 OS=Homo sapiens OX=9606 GN=RAB14 PE=1 SV=4	0	40.072	28.8372	4	15	3	1	215	23.9	6.21	High	High		1.338	85.6	114.4	2.652	0	50.46	4
FALSE	High	Master Protein	Q9NP72	Ras-related protein Rab-18 OS=Homo sapiens OX=9606 GN=RAB18 PE=1 SV=1	0	25.498	25.2427	4	7	4	1	206	23	5.24	High	High		1.486	80.4	119.6	2.162	0	16.25	4
FALSE	High	Master Protein	P62820	Ras-related protein Rab-1A OS=Homo sapiens OX=9606 GN=RAB1A PE=1 SV=3	0	24.775	18.5366	3	12	1	1	205	22.7	6.21	High	High		1.122	94.3	105.7	1.154	0	36.36	3
FALSE	High	Master Protein	Q9UL25	Ras-related protein Rab-21 OS=Homo sapiens OX=9606 GN=RAB21 PE=1 SV=3	0.006	4.08	4.44444	1	1	1	1	225	24.3	7.94	High	Peak Found		0.706	117.3	82.7	0.166	0	2.78	1
FALSE	High	Master Protein	Q9ULC3	Ras-related protein Rab-23 OS=Homo sapiens OX=9606 GN=RAB23 PE=1 SV=1	0.005	4.747	6.75105	1	1	1	1	237	26.6	6.6	High	Not Found		0.01	200		0.166	0	2.6	1
FALSE	High	Master Protein	P57735	Ras-related protein Rab-25 OS=Homo sapiens OX=9606 GN=RAB25 PE=1 SV=2	0	24.908	19.7183	3	6	3	1	213	23.5	5.96	High	High		1.048	97.7	102.3	1.371	0	21.72	3
FALSE	Medium	Master Protein	P51159	Ras-related protein Rab-27A OS=Homo sapiens OX=9606 GN=RAB27A PE=1 SV=3	0.034	1.91	14.9321	3	3	3	1	221	24.9	5.22	High	High		1.254	88.8	111.2	0.389	0	0	3
FALSE	High	Master Protein	O00194	Ras-related protein Rab-27B OS=Homo sapiens OX=9606 GN=RAB27B PE=1 SV=4	0.001	6.986	5.04587	1	2	1	1	218	24.6	5.52	High	High		1.708	73.9	126.1	0.389	0	4.7	1
FALSE	High	Master Protein	P61019	Ras-related protein Rab-2A OS=Homo sapiens OX=9606 GN=RAB2A PE=1 SV=1	0	17.807	14.1509	2	4	2	1	212	23.5	6.54	High	High		1.151	93	107	0.848	0	12.1	2
FALSE	High	Master Protein	P20339	Ras-related protein Rab-5A OS=Homo sapiens OX=9606 GN=RAB5A PE=1 SV=2	0	11.062	11.6279	2	3	1	1	215	23.6	8.15	Not Found	Not Found					0.638	0	6.53	2
FALSE	High	Master Protein	P51148	Ras-related protein Rab-5C OS=Homo sapiens OX=9606 GN=RAB5C PE=1 SV=2	0	16.052	17.1296	3	4	2	1	216	23.5	8.41	High	Peak Found		1.019	99.1	100.9	0.931	1	10.34	3
FALSE	High	Master Protein	P20340	Ras-related protein Rab-6A OS=Homo sapiens OX=9606 GN=RAB6A PE=1 SV=3	0	27.35	22.1154	4	14	3	1	208	23.6	5.54	High	High		1.329	85.9	114.1	1.955	0	36.75	4
FALSE	High	Master Protein	P61006	Ras-related protein Rab-8A OS=Homo sapiens OX=9606 GN=RAB8A PE=1 SV=1	0	33.367	16.4251	3	14	1	1	207	23.7	9.07	High	High		0.998	100.1	99.9	1.955	0	43.57	3
FALSE	High	Master Protein	Q92930	Ras-related protein Rab-8B OS=Homo sapiens OX=9606 GN=RAB8B PE=1 SV=2	0	19.527	16.4251	3	11	1	1	207	23.6	9.07	High	Peak Found		0.902	105.2	94.8	1.054	0	27.73	3
FALSE	High	Master Protein	P61224	Ras-related protein Rap-1b OS=Homo sapiens OX=9606 GN=RAP1B PE=1 SV=1	0	10.413	12.5	2	3	2	1	184	20.8	5.78	High	High		1.009	99.6	100.4	0.778	0	8.54	2
FALSE	High	Master Protein	P61225	Ras-related protein Rap-2b OS=Homo sapiens OX=9606 GN=RAP2B PE=1 SV=1	0.008	3.812	6.55738	1	2	1	1	183	20.5	4.81	High	High					0.52	0	3.33	1
FALSE	High	Master Protein	Q86X27	Ras-specific guanine nucleotide-releasing factor RalGPS2 OS=Homo sapiens OX=9606 GN=RALGPS2 PE=1 SV=1	0.006	4.089	2.40137	1	1	1	1	583	65.1	8.73	Not Found	High					0.066	0	2.01	1
FALSE	High	Master Protein	Q8TDY2	RB1-inducible coiled-coil protein 1 OS=Homo sapiens OX=9606 GN=RB1CC1 PE=1 SV=3	0	18.353	2.44668	3	5	2	1	1594	183	5.41	High	High		1.143	93.3	106.7	0.117	0	14.94	3
FALSE	High	Master Protein	Q8NC74	RBBP8 N-terminal-like protein OS=Homo sapiens OX=9606 GN=RBBP8NL PE=2 SV=3	0.006	4.163	4.06627	1	2	1	1	664	71.4	6.51	High	Peak Found		1.424	82.5	117.5	0.061	0	10.17	1
FALSE	High	Master Protein	Q9H6H4	Receptor expression-enhancing protein 4 OS=Homo sapiens OX=9606 GN=REEP4 PE=1 SV=1	0.001	6.001	8.94942	1	1	1	1	257	29.4	9.73	Not Found	Not Found					0.166	0	5.2	1
FALSE	High	Master Protein	Q00765	Receptor expression-enhancing protein 5 OS=Homo sapiens OX=9606 GN=REEP5 PE=1 SV=3	0	12.764	14.2857	3	5	3	1	189	21.5	8.1	High	High		0.224	163.3	36.7	2.594	0	9.27	3
FALSE	High	Master Protein	Q96HR9	Receptor expression-enhancing protein 6 OS=Homo sapiens OX=9606 GN=REEP6 PE=1 SV=2	0.001	6.704	6.16114	1	2	1	1	211	23.4	8.56	High	High					0.425	0	4.48	1
FALSE	High	Master Protein	P63244	Receptor of activated protein C kinase 1 OS=Homo sapiens OX=9606 GN=RACK1 PE=1 SV=3	0	187.685	64.0379	15	79	15	1	317	35.1	7.69	High	High		1.093	95.5	104.5	72.053	0	294.59	15
FALSE	High	Master Protein	P04626	Receptor tyrosine-protein kinase erbB-2 OS=Homo sapiens OX=9606 GN=ERBB2 PE=1 SV=1	0	12.363	3.58566	4	4	4	1	1255	137.8	5.91	High	High		1.04	98.1	101.9	0.157	0	11.69	4
FALSE	High	Master Protein	Q13546	Receptor-interacting serine/threonine-protein kinase 1 OS=Homo sapiens OX=9606 GN=RIPK1 PE=1 SV=3	0	32.578	18.3308	6	9	6	1	671	75.9	6.33	High	High		1.128	94	106	0.567	0	26.82	6
FALSE	High	Master Protein	O43353	Receptor-interacting serine/threonine-protein kinase 2 OS=Homo sapiens OX=9606 GN=RIPK2 PE=1 SV=2	0	77.625	27.037	10	22	10	1	540	61.2	7.09	High	High		0.846	108.4	91.6	3.758	0	63.78	10
FALSE	Low	Master Protein	Q15262	Receptor-type tyrosine-protein phosphatase kappa OS=Homo sapiens OX=9606 GN=PTPRK PE=1 SV=2	0.107	0.757	0.903405	1	1	1	1	1439	162	5.9	High	Not Found		0.01	200		0.029	0	0	1
FALSE	High	Master Protein	Q96P16	Regulation of nuclear pre-mRNA domain-containing protein 1A OS=Homo sapiens OX=9606 GN=RPRD1A PE=1 SV=1	0	51.377	25	6	12	5	1	312	35.7	7.55	High	High		1.013	99.3	100.7	2.981	1	38.44	6
FALSE	High	Master Protein	Q9NQG5	Regulation of nuclear pre-mRNA domain-containing protein 1B OS=Homo sapiens OX=9606 GN=RPRD1B PE=1 SV=1	0	17.008	14.1104	3	4	2	1	326	36.9	5.97	High	Not Found					0.668	0	13.15	3
FALSE	High	Master Protein	Q5VT52	Regulation of nuclear pre-mRNA domain-containing protein 2 OS=Homo sapiens OX=9606 GN=RPRD2 PE=1 SV=1	0	79.373	12.7995	12	19	12	1	1461	155.9	7.42	High	High		0.996	100.2	99.8	0.628	0	66.2	12
FALSE	High	Master Protein	P49796	Regulator of G-protein signaling 3 OS=Homo sapiens OX=9606 GN=RGS3 PE=1 SV=2	0	12.626	3.00501	2	3	2	1	1198	132.3	6.28	High	High		0.723	116.1	83.9	0.091	0	10.53	2
FALSE	High	Master Protein	Q96DB5	Regulator of microtubule dynamics protein 1 OS=Homo sapiens OX=9606 GN=RMDN1 PE=1 SV=1	0	14.227	14.0127	4	4	4	1	314	35.8	8.5	High	Peak Found		1.148	93.1	106.9	0.468	0	9.53	4
FALSE	High	Master Protein	Q92900	Regulator of nonsense transcripts 1 OS=Homo sapiens OX=9606 GN=UPF1 PE=1 SV=2	0	324.468	44.6413	38	101	38	1	1129	124.3	6.61	High	High		1.063	96.9	103.1	16.154	0	318.45	38
FALSE	High	Master Protein	Q9HAU5	Regulator of nonsense transcripts 2 OS=Homo sapiens OX=9606 GN=UPF2 PE=1 SV=1	0	73.363	14.8585	14	20	14	1	1272	147.7	5.69	High	High		1.222	90	110	0.863	0	49.54	14
FALSE	High	Master Protein	Q9BZI7	Regulator of nonsense transcripts 3B OS=Homo sapiens OX=9606 GN=UPF3B PE=1 SV=1	0	10.05	4.14079	2	3	2	1	483	57.7	9.48	High	High					0.389	0	7.01	2
FALSE	High	Master Protein	Q9NZ71	Regulator of telomere elongation helicase 1 OS=Homo sapiens OX=9606 GN=RTEL1 PE=1 SV=2	0	8.534	1.31255	1	2	1	1	1219	133.6	8.29	High	High		0.751	114.2	85.8	0.058	0	9.01	1
FALSE	High	Master Protein	Q8WUF5	RelA-associated inhibitor OS=Homo sapiens OX=9606 GN=PPP1R13L PE=1 SV=4	0	11.611	4.22705	2	3	2	1	828	89	6.81	High	High		0.751	114.2	85.8	0.179	0	10.61	2
FALSE	High	Master Protein	Q96T23	Remodeling and spacing factor 1 OS=Homo sapiens OX=9606 GN=RSF1 PE=1 SV=2	0	167.834	20.6801	20	43	20	1	1441	163.7	5.01	High	High		0.98	101	99	2.162	0	141.21	20
FALSE	High	Master Protein	P35251	Replication factor C subunit 1 OS=Homo sapiens OX=9606 GN=RFC1 PE=1 SV=4	0	56.515	11.324	10	15	10	1	1148	128.2	9.36	High	High		0.894	105.6	94.4	0.701	0	44.58	10
FALSE	High	Master Protein	P35250	Replication factor C subunit 2 OS=Homo sapiens OX=9606 GN=RFC2 PE=1 SV=3	0	106.128	51.1299	12	28	12	1	354	39.1	6.44	High	High		1.162	92.5	107.5	7.318	0	102.86	12
FALSE	High	Master Protein	P40938	Replication factor C subunit 3 OS=Homo sapiens OX=9606 GN=RFC3 PE=1 SV=2	0	146.367	57.3034	14	37	14	1	356	40.5	8.34	High	High		0.98	101	99	15.681	0	134.29	14
FALSE	High	Master Protein	P35249	Replication factor C subunit 4 OS=Homo sapiens OX=9606 GN=RFC4 PE=1 SV=2	0	69.997	39.1185	11	25	11	1	363	39.7	8.02	High	High		1.003	99.9	100.1	3.125	0	82.8	11
FALSE	High	Master Protein	P40937	Replication factor C subunit 5 OS=Homo sapiens OX=9606 GN=RFC5 PE=1 SV=1	0	137.197	47.3529	13	37	13	1	340	38.5	7.2	High	High		1.064	96.9	103.1	11.69	0	134.85	13
FALSE	High	Master Protein	Q9BWE0	Replication initiator 1 OS=Homo sapiens OX=9606 GN=REPIN1 PE=1 SV=1	0.001	6.23	2.6455	1	2	1	1	567	63.5	9.98	High	High		0.665	120.1	79.9	0.116	0	5.33	1
FALSE	High	Master Protein	P35244	Replication protein A 14 kDa subunit OS=Homo sapiens OX=9606 GN=RPA3 PE=1 SV=1	0.005	4.687	14.0496	1	1	1	1	121	13.6	5.08	Not Found	Not Found					0.292	0	5.21	1
FALSE	High	Master Protein	P15927	Replication protein A 32 kDa subunit OS=Homo sapiens OX=9606 GN=RPA2 PE=1 SV=1	0	57.944	44.0741	6	16	6	1	270	29.2	6.15	High	High		1.145	93.2	106.8	7.483	0	74.1	6
FALSE	High	Master Protein	P27694	Replication protein A 70 kDa DNA-binding subunit OS=Homo sapiens OX=9606 GN=RPA1 PE=1 SV=2	0	111.747	29.8701	13	32	13	1	616	68.1	7.21	High	High		1.075	96.4	103.6	2.849	0	120.38	13
FALSE	High	Master Protein	Q9UKL0	REST corepressor 1 OS=Homo sapiens OX=9606 GN=RCOR1 PE=1 SV=2	0	73.767	28.4536	11	20	11	1	485	53.3	7.03	High	High		1.024	98.8	101.2	3.417	0	47.55	11
FALSE	High	Master Protein	Q15293	Reticulocalbin-1 OS=Homo sapiens OX=9606 GN=RCN1 PE=1 SV=1	0	39.438	25.0755	6	9	6	1	331	38.9	5	High	High		1.309	86.6	113.4	2.652	0	30.98	6
FALSE	High	Master Protein	Q14257	Reticulocalbin-2 OS=Homo sapiens OX=9606 GN=RCN2 PE=1 SV=1	0	144.261	43.2177	11	44	11	1	317	36.9	4.4	High	High		1.089	95.7	104.3	43.367	0	190.82	11
FALSE	High	Master Protein	O95197	Reticulon-3 OS=Homo sapiens OX=9606 GN=RTN3 PE=1 SV=2	0	25.345	2.22868	2	11	2	1	1032	112.5	4.96	High	High		1.055	97.3	102.7	0.28	0	35.5	2
FALSE	High	Master Protein	Q9NQC3	Reticulon-4 OS=Homo sapiens OX=9606 GN=RTN4 PE=1 SV=2	0	129.505	17.198	8	39	8	1	1192	129.9	4.5	High	High	Acetyl [N-Term]	0.928	103.7	96.3	1.653	0	185.4	8
FALSE	High	Master Protein	Q8NC44	Reticulophagy regulator 2 OS=Homo sapiens OX=9606 GN=RETREG2 PE=1 SV=3	0	11.449	4.60405	1	2	1	1	543	57.8	4.45	High	High		0.559	128.3	71.7	0.245	0	9.9	1
FALSE	High	Master Protein	Q86VR2	Reticulophagy regulator 3 OS=Homo sapiens OX=9606 GN=RETREG3 PE=1 SV=1	0	15.545	9.65665	3	4	3	1	466	51.4	4.97	High	High		0.96	102.1	97.9	0.492	0	13.42	3
FALSE	High	Master Protein	Q15291	Retinoblastoma-binding protein 5 OS=Homo sapiens OX=9606 GN=RBBP5 PE=1 SV=2	0.007	3.911	2.23048	1	1	1	1	538	59.1	5.1	High	Peak Found		0.875	106.7	93.3	0.075	0	2.35	1
FALSE	Medium	Master Protein	Q8NFJ5	Retinoic acid-induced protein 3 OS=Homo sapiens OX=9606 GN=GPRC5A PE=1 SV=2	0.01	3.484	3.64146	1	1	1	1	357	40.2	8.15	Not Found	High					0.166	0	2.78	1
FALSE	High	Master Protein	Q9HB40	Retinoid-inducible serine carboxypeptidase OS=Homo sapiens OX=9606 GN=SCPEP1 PE=1 SV=1	0	17.816	9.29204	3	4	3	1	452	50.8	5.81	High	High		0.838	108.8	91.2	0.445	0	13.63	3
FALSE	Low	Master Protein	P10745	Retinol-binding protein 3 OS=Homo sapiens OX=9606 GN=RBP3 PE=1 SV=2	0.13	0.606	0.64154	1	1	1	1	1247	135.3	5.11	High	Not Found					0.039	0	1.76	1
FALSE	High	Master Protein	Q6ZS17	Rho family-interacting cell polarization regulator 1 OS=Homo sapiens OX=9606 GN=RIPOR1 PE=1 SV=1	0	42.021	9.23957	10	13	10	1	1223	132.2	6.28	High	High		2.549	56.4	143.6	0.608	0	32.99	10
FALSE	High	Master Protein	Q07960	Rho GTPase-activating protein 1 OS=Homo sapiens OX=9606 GN=ARHGAP1 PE=1 SV=1	0	264.902	73.8041	22	87	22	1	439	50.4	6.29	High	High	Acetyl [N-Term]	1.292	87.3	112.7	62.096	0	335.57	22
FALSE	High	Master Protein	A1A4S6	Rho GTPase-activating protein 10 OS=Homo sapiens OX=9606 GN=ARHGAP10 PE=1 SV=1	0	16.602	6.10687	4	5	4	1	786	89.3	7.18	High	High		0.818	110	90	0.233	0	10.19	4
FALSE	High	Master Protein	Q68EM7	Rho GTPase-activating protein 17 OS=Homo sapiens OX=9606 GN=ARHGAP17 PE=1 SV=1	0	27.523	7.60499	4	9	4	1	881	95.4	7.62	High	High		1.295	87.2	112.8	0.431	0	26.23	4
FALSE	Low	Master Protein	Q14CB8	Rho GTPase-activating protein 19 OS=Homo sapiens OX=9606 GN=ARHGAP19 PE=1 SV=1	0.054	1.339	3.64372	1	1	1	1	494	55.7	9.36	High	Not Found					0.075	0	0	1
FALSE	High	Master Protein	Q5T5U3	Rho GTPase-activating protein 21 OS=Homo sapiens OX=9606 GN=ARHGAP21 PE=1 SV=1	0	14.429	1.99285	2	3	2	1	1957	217.2	7.8	High	Peak Found		0.489	134.3	65.7	0.054	0	10.39	2
FALSE	Medium	Master Protein	Q9C0H5	Rho GTPase-activating protein 39 OS=Homo sapiens OX=9606 GN=ARHGAP39 PE=1 SV=2	0.048	1.468	1.47738	1	1	1	1	1083	121.2	7.5	Not Found	High		100		200	0.033	0	0	1
FALSE	High	Master Protein	Q92888	Rho guanine nucleotide exchange factor 1 OS=Homo sapiens OX=9606 GN=ARHGEF1 PE=1 SV=2	0	160.489	31.3596	23	46	23	1	912	102.4	5.66	High	High		1.071	96.6	103.4	4.803	0	137.07	23
FALSE	High	Master Protein	Q9HCE6	Rho guanine nucleotide exchange factor 10-like protein OS=Homo sapiens OX=9606 GN=ARHGEF10L PE=1 SV=3	0	14.312	2.50195	2	3	2	1	1279	140.3	5.88	High	High		0.976	101.2	98.8	0.118	0	12.94	2
FALSE	High	Master Protein	O15085	Rho guanine nucleotide exchange factor 11 OS=Homo sapiens OX=9606 GN=ARHGEF11 PE=1 SV=1	0	37.348	7.55585	7	12	7	1	1522	167.6	5.5	High	High		0.915	104.4	95.6	0.342	0	30.54	7
FALSE	High	Master Protein	Q9NZN5	Rho guanine nucleotide exchange factor 12 OS=Homo sapiens OX=9606 GN=ARHGEF12 PE=1 SV=1	0	11.484	1.5544	2	3	2	1	1544	173.1	5.74	High	High		1.135	93.7	106.3	0.078	0	10.89	2
FALSE	High	Master Protein	Q5VV41	Rho guanine nucleotide exchange factor 16 OS=Homo sapiens OX=9606 GN=ARHGEF16 PE=1 SV=1	0	8.37	1.97461	1	2	1	1	709	80.1	7.36	High	High		0.698	117.8	82.2	0.122	0	8.39	1
FALSE	High	Master Protein	Q96PE2	Rho guanine nucleotide exchange factor 17 OS=Homo sapiens OX=9606 GN=ARHGEF17 PE=1 SV=1	0	8.118	1.59961	2	2	2	1	2063	221.5	6.29	High	High		1.05	97.6	102.4	0.041	0	6.09	2
FALSE	High	Master Protein	Q6ZSZ5	Rho guanine nucleotide exchange factor 18 OS=Homo sapiens OX=9606 GN=ARHGEF18 PE=1 SV=3	0	12.924	3.06905	2	3	2	1	1173	130.7	7.08	High	High		1.011	99.5	100.5	0.107	0	10.85	2
FALSE	High	Master Protein	Q92974	Rho guanine nucleotide exchange factor 2 OS=Homo sapiens OX=9606 GN=ARHGEF2 PE=1 SV=4	0.005	5.361	1.92698	2	2	2	1	986	111.5	7.27	High	Peak Found		0.475	135.6	64.4	0.075	0	5.77	2
FALSE	High	Master Protein	Q8N1W1	Rho guanine nucleotide exchange factor 28 OS=Homo sapiens OX=9606 GN=ARHGEF28 PE=1 SV=3	0	15.606	2.46334	3	4	3	1	1705	191.8	6.04	High	High		1.068	96.7	103.3	0.105	0	11.83	3
FALSE	High	Master Protein	Q12774	Rho guanine nucleotide exchange factor 5 OS=Homo sapiens OX=9606 GN=ARHGEF5 PE=1 SV=3	0.005	4.894	2.56731	3	3	3	1	1597	176.7	5.53	Not Found	High		100		200	0.076	0	4.15	3
FALSE	High	Master Protein	Q15052	Rho guanine nucleotide exchange factor 6 OS=Homo sapiens OX=9606 GN=ARHGEF6 PE=1 SV=2	0	14.524	5.28351	4	6	1	1	776	87.4	6.05	Peak Found	High		0.964	101.8	98.2	0.271	0	12.93	4
FALSE	High	Master Protein	Q14155	Rho guanine nucleotide exchange factor 7 OS=Homo sapiens OX=9606 GN=ARHGEF7 PE=1 SV=2	0	80.672	18.1818	10	20	7	1	803	90	7.09	High	High		1.165	92.4	107.6	1.219	2	81.41	10
FALSE	High	Master Protein	Q13464	Rho-associated protein kinase 1 OS=Homo sapiens OX=9606 GN=ROCK1 PE=1 SV=1	0.006	4.22	2.51108	3	3	2	1	1354	158.1	5.9	Peak Found	High		1.428	82.4	117.6	0.072	0	4.58	3
FALSE	High	Master Protein	O75116	Rho-associated protein kinase 2 OS=Homo sapiens OX=9606 GN=ROCK2 PE=1 SV=4	0	18.958	4.82709	5	6	4	1	1388	160.8	6.02	High	High		1.097	95.4	104.6	0.15	0	15.28	5
FALSE	High	Master Protein	O94955	Rho-related BTB domain-containing protein 3 OS=Homo sapiens OX=9606 GN=RHOBTB3 PE=1 SV=2	0.001	7.31	3.60065	2	4	2	1	611	69.4	7.62	High	High		1.9	69	131	0.205	0	9.47	2
FALSE	High	Master Protein	Q9HBH0	Rho-related GTP-binding protein RhoF OS=Homo sapiens OX=9606 GN=RHOF PE=1 SV=1	0.004	5.524	4.73934	1	2	1	1	211	23.6	8.65	High	High		1.027	98.7	101.3	0.468	0	4.82	1
FALSE	High	Master Protein	Q8IUC4	Rhophilin-2 OS=Homo sapiens OX=9606 GN=RHPN2 PE=1 SV=1	0	38.23	17.2012	8	10	8	1	686	76.9	6.8	High	High		0.84	108.7	91.3	0.668	0	30.38	8
FALSE	High	Master Protein	Q9BST9	Rhotekin OS=Homo sapiens OX=9606 GN=RTKN PE=1 SV=2	0	13.292	4.97336	2	3	2	1	563	62.6	7.44	High	Peak Found		0.899	105.3	94.7	0.225	0	9.84	2
FALSE	High	Master Protein	O75792	Ribonuclease H2 subunit A OS=Homo sapiens OX=9606 GN=RNASEH2A PE=1 SV=2	0	12.787	8.3612	2	3	2	1	299	33.4	5.25	High	High		0.834	109	91	0.501	0	9.24	2
FALSE	High	Master Protein	P13489	Ribonuclease inhibitor OS=Homo sapiens OX=9606 GN=RNH1 PE=1 SV=2	0	201.175	64.4252	17	64	17	1	461	49.9	4.82	High	High		1.012	99.4	100.6	23.709	0	268.14	17
[truncated: 674 more rows]

## Sheet: Nucleus
Checked	Protein FDR Confidence	Master	Accession	Description	Exp. q-value	Sum PEP Score	Coverage	# Peptides	# PSMs	# Unique Peptides	# Protein Groups	# AAs	MW [kDa]	calc. pI	Found in Sample: [S2] F2: Light, Control	Found in Sample: [S4] F2: Heavy, Sample	Modifications	Abundance Ratio: (Heavy) / (Light)	Abundances (Scaled): F2: Light, Control	Abundances (Scaled): F2: Heavy, Sample	emPAI	# Razor Peptides	Score Sequest HT	# Peptides Sequest HT
FALSE	High	Master Protein	Q15029	116 kDa U5 small nuclear ribonucleoprotein component OS=Homo sapiens OX=9606 GN=EFTUD2 PE=1 SV=1	0	353.843	47.428	35	95	34	1	972	109.4	5	High	High		1.023	98.9	101.1	18.872	1	284.36	35
FALSE	High	Master Protein	P31946	14-3-3 protein beta/alpha OS=Homo sapiens OX=9606 GN=YWHAB PE=1 SV=3	0	36.626	25.2033	5	9	3	1	246	28.1	4.83	High	High		0.728	115.8	84.2	2.384	0	21.14	5
FALSE	High	Master Protein	P62258	14-3-3 protein epsilon OS=Homo sapiens OX=9606 GN=YWHAE PE=1 SV=1	0	39.079	30.9804	6	9	4	1	255	29.2	4.74	High	High	Acetyl [N-Term]	1.117	94.5	105.5	2.162	0	26.56	6
FALSE	High	Master Protein	P61981	14-3-3 protein gamma OS=Homo sapiens OX=9606 GN=YWHAG PE=1 SV=2	0	29.048	24.6964	5	8	3	1	247	28.3	4.89	High	High		2.039	65.8	134.2	1.783	0	19.31	5
FALSE	High	Master Protein	P27348	14-3-3 protein theta OS=Homo sapiens OX=9606 GN=YWHAQ PE=1 SV=1	0	35.206	25.7143	5	8	3	1	245	27.7	4.78	High	High		0.497	133.6	66.4	1.783	0	21.41	5
FALSE	High	Master Protein	P63104	14-3-3 protein zeta/delta OS=Homo sapiens OX=9606 GN=YWHAZ PE=1 SV=1	0	60.818	37.9592	7	13	5	1	245	27.7	4.79	High	High		1.248	89	111	3.833	2	41.28	7
FALSE	High	Master Protein	Q9C0C2	182 kDa tankyrase-1-binding protein OS=Homo sapiens OX=9606 GN=TNKS1BP1 PE=1 SV=4	0	176.197	21.631	26	40	26	1	1729	181.7	4.86	High	High		1.083	96	104	1.391	0	121.57	26
FALSE	High	Master Protein	Q16698	2,4-dienoyl-CoA reductase, mitochondrial OS=Homo sapiens OX=9606 GN=DECR1 PE=1 SV=1	0	47.387	28.3582	7	12	7	1	335	36	9.28	High	High		0.987	100.6	99.4	2.511	0	26.7	7
FALSE	High	Master Protein	P00973	2'-5'-oligoadenylate synthase 1 OS=Homo sapiens OX=9606 GN=OAS1 PE=1 SV=4	0	157.856	49.5	16	42	16	1	400	46	8.22	High	High		0.608	124.4	75.6	30.623	0	131.44	16
FALSE	High	Master Protein	P29728	2'-5'-oligoadenylate synthase 2 OS=Homo sapiens OX=9606 GN=OAS2 PE=1 SV=3	0	73.402	19.8887	12	21	12	1	719	82.4	8.25	High	High		0.394	143.5	56.5	1.683	0	49.56	12
FALSE	High	Master Protein	Q9Y6K5	2'-5'-oligoadenylate synthase 3 OS=Homo sapiens OX=9606 GN=OAS3 PE=1 SV=3	0	376.19	42.1343	40	117	40	1	1087	121.1	8.4	High	High	Acetyl [N-Term]	0.66	120.5	79.5	18.602	0	368.25	40
FALSE	High	Master Protein	P09543	2',3'-cyclic-nucleotide 3'-phosphodiesterase OS=Homo sapiens OX=9606 GN=CNP PE=1 SV=2	0	80.942	29.4537	11	18	11	1	421	47.5	9.07	High	High		1.006	99.7	100.3	2.535	0	49.94	11
FALSE	High	Master Protein	Q99460	26S proteasome non-ATPase regulatory subunit 1 OS=Homo sapiens OX=9606 GN=PSMD1 PE=1 SV=2	0	35.48	9.96852	7	8	7	1	953	105.8	5.39	High	High		0.876	106.6	93.4	0.398	0	23.67	7
FALSE	High	Master Protein	O00231	26S proteasome non-ATPase regulatory subunit 11 OS=Homo sapiens OX=9606 GN=PSMD11 PE=1 SV=3	0	33.251	12.5592	4	7	4	1	422	47.4	6.48	High	High		0.823	109.7	90.3	0.655	0	22.25	4
FALSE	High	Master Protein	O00232	26S proteasome non-ATPase regulatory subunit 12 OS=Homo sapiens OX=9606 GN=PSMD12 PE=1 SV=3	0	17.631	8.77193	4	6	4	1	456	52.9	7.65	High	High		0.714	116.7	83.3	0.501	0	10.85	4
FALSE	High	Master Protein	Q9UNM6	26S proteasome non-ATPase regulatory subunit 13 OS=Homo sapiens OX=9606 GN=PSMD13 PE=1 SV=2	0	59.327	29.7872	9	13	9	1	376	42.9	5.81	High	High		0.995	100.2	99.8	2.162	0	33.22	9
FALSE	High	Master Protein	O00487	26S proteasome non-ATPase regulatory subunit 14 OS=Homo sapiens OX=9606 GN=PSMD14 PE=1 SV=1	0	14.037	9.35484	3	5	3	1	310	34.6	6.52	High	High		0.799	111.2	88.8	0.833	0	8.62	3
FALSE	High	Master Protein	Q13200	26S proteasome non-ATPase regulatory subunit 2 OS=Homo sapiens OX=9606 GN=PSMD2 PE=1 SV=3	0	177.13	28.304	22	40	22	1	908	100.1	5.2	High	High		0.889	105.9	94.1	3.299	0	118.82	22
FALSE	High	Master Protein	O43242	26S proteasome non-ATPase regulatory subunit 3 OS=Homo sapiens OX=9606 GN=PSMD3 PE=1 SV=2	0	59.666	22.6592	11	16	11	1	534	60.9	8.44	High	High		1.092	95.6	104.4	1.285	0	37.79	11
FALSE	High	Master Protein	P55036	26S proteasome non-ATPase regulatory subunit 4 OS=Homo sapiens OX=9606 GN=PSMD4 PE=1 SV=1	0.007	4.126	3.97878	1	1	1	1	377	40.7	4.79	High	Peak Found		0.7	117.7	82.3	0.155	0	2.49	1
FALSE	High	Master Protein	Q15008	26S proteasome non-ATPase regulatory subunit 6 OS=Homo sapiens OX=9606 GN=PSMD6 PE=1 SV=1	0	28.427	14.91	5	9	5	1	389	45.5	5.62	High	High		1.945	67.9	132.1	1.043	0	19.66	5
FALSE	High	Master Protein	P51665	26S proteasome non-ATPase regulatory subunit 7 OS=Homo sapiens OX=9606 GN=PSMD7 PE=1 SV=2	0.005	4.933	8.64198	2	2	2	1	324	37	6.77	High	High		1.095	95.5	104.5	0.359	0	1.71	2
FALSE	High	Master Protein	P48556	26S proteasome non-ATPase regulatory subunit 8 OS=Homo sapiens OX=9606 GN=PSMD8 PE=1 SV=2	0.003	5.731	9.14286	3	3	3	1	350	39.6	9.7	High	Not Found		0.01	200		0.318	0	2.9	3
FALSE	High	Master Protein	P62333	26S proteasome regulatory subunit 10B OS=Homo sapiens OX=9606 GN=PSMC6 PE=1 SV=1	0	33.387	26.4781	7	9	7	1	389	44.1	7.49	High	High		1.305	86.8	113.2	1.219	0	19.3	7
FALSE	High	Master Protein	P62191	26S proteasome regulatory subunit 4 OS=Homo sapiens OX=9606 GN=PSMC1 PE=1 SV=1	0	86.942	32.9545	11	24	10	1	440	49.2	6.21	High	High		0.724	116	84	4.179	0	78.6	11
FALSE	High	Master Protein	P17980	26S proteasome regulatory subunit 6A OS=Homo sapiens OX=9606 GN=PSMC3 PE=1 SV=3	0	57.804	29.8405	9	14	9	1	439	49.2	5.24	High	High		0.662	120.3	79.7	1.683	0	42.75	9
FALSE	High	Master Protein	P43686	26S proteasome regulatory subunit 6B OS=Homo sapiens OX=9606 GN=PSMC4 PE=1 SV=2	0	42.487	18.4211	6	9	6	1	418	47.3	5.21	High	High	Acetyl [N-Term]	0.786	112	88	1.154	0	25.22	6
FALSE	High	Master Protein	P35998	26S proteasome regulatory subunit 7 OS=Homo sapiens OX=9606 GN=PSMC2 PE=1 SV=3	0	98.493	37.6443	13	29	13	1	433	48.6	5.95	High	High		0.811	110.4	89.6	3.87	0	80.12	13
FALSE	High	Master Protein	P62195	26S proteasome regulatory subunit 8 OS=Homo sapiens OX=9606 GN=PSMC5 PE=1 SV=1	0	53.448	26.601	9	18	8	1	406	45.6	7.55	High	High		1.356	84.9	115.1	2.162	0	43.22	9
FALSE	Medium	Master Protein	Q9Y399	28S ribosomal protein S2, mitochondrial OS=Homo sapiens OX=9606 GN=MRPS2 PE=1 SV=1	0.014	3.238	3.37838	1	1	1	1	296	33.2	9.26	Not Found	Not Found					0.11	0	1.96	1
FALSE	High	Master Protein	P82650	28S ribosomal protein S22, mitochondrial OS=Homo sapiens OX=9606 GN=MRPS22 PE=1 SV=1	0.004	5.209	6.11111	2	2	2	1	360	41.3	7.9	High	Peak Found		0.551	129	71	0.202	0	2.48	2
FALSE	High	Master Protein	Q9Y3D9	28S ribosomal protein S23, mitochondrial OS=Homo sapiens OX=9606 GN=MRPS23 PE=1 SV=2	0.004	5.417	5.26316	1	2	1	1	190	21.8	8.9	High	High					0.389	0	4.42	1
FALSE	High	Master Protein	P82663	28S ribosomal protein S25, mitochondrial OS=Homo sapiens OX=9606 GN=MRPS25 PE=1 SV=1	0.009	3.781	6.93642	1	1	1	1	173	20.1	8.82	High	Peak Found		0.573	127.1	72.9	0.233	0	1.72	1
[truncated: 2,791 more rows]
