# Supplementary material for: The Dual Function of KDM5C in Both Gene Transcriptional Activation and Repression Promotes Breast Cancer Cell Growth and Tumorigenesis
Source: Adv Sci (Weinh). 2021 Feb 18;8(9):2004635. doi: 10.1002/advs.202004635 (PMC8097366; doi:10.1002/advs.202004635)
Supplement: Supplementary file 3 — Supporting Information [file ADVS-8-2004635-s003.xlsx]

## Sheet: Sheet1
Name	Application	Sequence(5'→3')		Table S2. Sequence information for all qPCR primers used in the current study. Sequence information of qPCR primers designed to detect gene expression (mRNA) or factor binding on chromatin (ChIP) were shown. F: forward; R: reverse.
ACTIN	mRNA	F: CTCTTCCAGCCTTCCTTCCT
		R: AGCACTGTGTTGGCGTACAG
KDM5C	mRNA	F: TTGCCAAATTCTGGGAAATC
		R: AGCGTAGCAAGGAGCCAATA
ZMYND8	mRNA	F: GGGACTGGTTTTGTCCTGAA
		R: TGAATGGCAAACTTGAGCAG
TFF1	mRNA	F: CACCATGGAGAACAAGGTGA
		R: TCGAAACAGCAGCCCTTATT
GREB1	mRNA	F: ATTCCAGCACCCAAAATCTG
		R: GTGCCTCCGTGTCTAGCTTC
PGR	mRNA	F: GTCAGTGGGCAGATGCTGTA
		R: AGCCCTTCCAAAGGAATTGT
NRIP1	mRNA	F: CGGAAGAGGCTGTCTGATTC
		R: AGGGCATATCCTTGCTCCTT
FOXC1	mRNA	F: CTCACCTCGTGGTACCTGAA
		R: GGAAGGCCATTTGACAGCTA
SIAH2	mRNA	F: TCAGGAACCTGGCTATGGAG
		R: GGCAGGAGTAGGGACGGTAT
P2RY2	mRNA	F: TACCTGCCCAGAAAAATGCT
		R: CTCTCCAGGTCAGGATGCTC
RNF223	mRNA	F: CCTGGAGTGCTCCATCTGTT
		R: GCAAGGTACAGCCTCACCAC
MYC	mRNA	F: CCTACCCTCTCAACGACAGC
		R: CTCTGACCTTTTGCCAGGAG
ADORA1	mRNA	F: ATTGCTGTGGACCGCTACCT
		R: ACTCAGATTGTTCCAGCCAAACA
IFNb	mRNA	F: GCCATCAGTCACTTAAACAGC
		R: GAAACTGAAGATCTCCTAGCCT
IL28A	mRNA	F: TCCAGTCACGGTCAGCA
		R: CAGCCTCAGAGTGTTTCTTCT
ISG15	mRNA	F: CCTTCAGCTCTGACACC
		R: CGAACTCATCTTTGCCAGTACA
OASL	mRNA	F: GCAGAAATTTCCAGGACCAC
		R: CCCATCACGGTCACCATTG
IS56	mRNA	F: CAAAGGGCAAAACGAGGCAG
		R: CCCAGGCATAGTTTCCCCAG
IL6	mRNA	F: TACCCCCAGGAGAAGATTCC
		R: TTTTCTGCCAGTGCCTCTTT
CCL5	mRNA	F: CCCAGCAGTCGTCTTTGTCA
		R: TCCCGAACCCATTTCTTCTCT
OAS1	mRNA	F: GCCATTGACATCATCTGTGG
		R: AGCCTGGACCTCAAACTTCA
IFI27	mRNA	F: TCTGGCTCTGCCGTAGTTTT
		R: GAACTTGGTCAATCCGGAGA
STAT1	mRNA	F: CCGTTTTCATGACCTCCTGT
		R: TGAATATTCCCCGACTGAGC
Actin	mRNA	F: TGTTACCAACTGGGACGACA
		R: GGGGTGTTGAAGGTCTCAAA
Cd8a	mRNA	F: TCAGTTCTGTCGTGCCAGTC
		R: ATCACAGGCGAAGTCCAATC
Greb1	mRNA	F: GCCTACCTGCAGTTCCTCAG
		R: TTCCTGGACATCCCTCTGTC
Nrip1	mRNA	F: CCTGTGAGCGCTTGTATTGA
		R: AGTGGGACCATTGCTTTGAC
Foxc1	mRNA	F: AGTTCATCATGGACCGCTTC
		R: CCTTCACTGCGTCCTTCTTC
Siah2	mRNA	F: CAGGAACCTGGCTATGGAGA
		R: CATCATCACCCAGTCCACAG
Myc	mRNA	F: TCCTGTACCTCGTCCGATTC
		R: GGTTTGCCTCTTCTCCACAG
Isg15	mRNA	F: GGTGTCCGTGACTAACTCCAT
		R: TGGAAAGGGTAAGACCGTCCT
Oasl	mRNA	F: CAGGAGCTGTACGGCTTCC
		R: CCTACCTTGAGTACCTTGAGCAC
Isg56	mRNA	F: GTCAAGGCAGGTTTCTGAGG
		R: AGGAACTGGACCTGCTCTGA
Ccl5	mRNA	F: ATATGGCTCGGACACCACTC
		R: TCCTTCGAGTGACAAACACG
Oas1a	mRNA	F: ATCTGCATCAGGAGGTGGAG
		R: GCTCCGTGAAGCAGGTAGAG
Ifi27	mRNA	F: GGAGGGAGGAGAGGAAATTG
		R: AAAATGGTGCCAACCTTCAG
Stat1	mRNA	F: TGGTGAAATTGCAAGAGCTG
		R: TGTGTGCGTACCCAAGATGT
TFF1	ChIP (Promoter)	F: GCTTAGGCCTAGACGGAATGGGC
		R: CCAGGTCCTACTCATATCTGAGAG
TFF1	ChIP (enhancer)	F: AGGGGATGTGTGTGAGAAGG
		R: GCTTCGAGACAGTGGGAGTC
GREB1	ChIP (enhancer)	F: GAGCTGACCTTGTGGTAGGC
		R: GGTTTTTAAGCAGCCAGCAG
NRIP1	ChIP (enhancer)	F: GGCTCGTCATTAGCTTCCAG
		R: CAAAAAGGGGTGTTGAAGGA
PGR	ChIP (enhancer)	F: ACGACTCAGTCTCAGTTTTAGC
		R: GTATACAGGCCCAGAGTCAC
FOXC1	ChIP (enhancer)	F: CTGAGGAACACAAGACTAGCC
		R: ACTGGACTCATTTTGGGACATC
SIAH2	ChIP (enhancer)	F: TTTCCTCGACTCCAAAATGG
		R: GCAGTTGCCATCCATTAGGT
MYC	ChIP (enhancer)	F: AACTGGCCATTTCATTCTGC
		R: CCATCTGCCCAAGATCTCAT
ADORA1	ChIP (enhancer)	F: TCCACCCCGAATGTGTTTAT
		R: TCCACCCCGAATGTGTTTAT
