# Supplementary material for: The Dual Function of KDM5C in Both Gene Transcriptional Activation and Repression Promotes Breast Cancer Cell Growth and Tumorigenesis
Source: Adv Sci (Weinh). 2021 Feb 18;8(9):2004635. doi: 10.1002/advs.202004635 (PMC8097366; doi:10.1002/advs.202004635)
Supplement: Supplementary file 4 — Supporting Information [file ADVS-8-2004635-s001.xlsx]

## Sheet: Sheet1
Antibodies	Vendor	Catalog number	Applications in this study	Table S3. Antibodies used in the current study. Vendor, catalog number and application information of antibodies used in this study were shown. IB: immunoblotting; IP: immunoprecipitation; ChIP-seq: chromatin immunoprecipitation coupled with high throughput sequencing; IHC: Immunohistochemistry.
Rabbit polyclonal anti-KDM5C	Bethyl Laboratories, Inc	A301-034A	ChIP-seq; IP; IB
Rabbit polyclonal anti-ZMYND8	Bethyl Laboratories, Inc	A302-090A	ChIP-seq; IB
Rabbit anti-Cyclin T1 Antibody	Bethyl Laboratories, Inc	A303-496A	IB
ERα Antibody (HC-20)	Santa Cruz Biotechnology	sc-543	IB
Rabbit monoclonal anti-CDK9	Cell Signaling Technology	2316S	ChIP-seq; IB
Mouse monoclonal anti-FLAG M2	Sigma	F1804	IB
Mouse monoclonal anti-GAPDH(0411)	Santa Cruz Biotechnology	sc-47724	IB
Rat monoclonal anti-HA(3F10)	Roche	11867431001	IB
IRF-3 Antibody (SL-12)	Santa Cruz Biotechnology	sc-33641	IB
Phospho-IRF-3 (Ser396) (4D4G) Rabbit mAb	Cell Signaling Technology	4947S	IB
TBK1/NAK (D1B4) Rabbit mAb	Cell Signaling Technology	3504S	IP; IB
Phospho-TBK1/NAK (Ser172) (D52C2) XP® Rabbit mAb	Cell Signaling Technology	5483S	IB
PARP-1 (H-250)	Santa Cruz Biotechnology	sc-7150	IB
HSP 60 Antibody (H-1)	Santa Cruz Biotechnology	sc-13115	IB
Stat1 p84/p91 Antibody (C-136)	Santa Cruz Biotechnology	sc-464	IB
p-Stat1 Antibody (pY701.4A)	Santa Cruz Biotechnology	sc-136229	IB
Histone H3, C-terminal antibody (pAb)	Active Motif	39163	IB
Rabbit polyclonal anti-H3K4me3	Abcam	ab8580	ChIP-qPCR, IB
Rabbit polyclonal anti-H3K4me2	Abcam	ab7766	ChIP-qPCR
Anti-FLAG M2 Affinity Gel	Sigma	A2220	IP
Monoclonal Anti-HA-Agarose, clone HA-7	Sigma	A2095	IP
CD8a Monoclonal Antibody (4SM15)	eBioscience	14-0808-82	IHC
Rabbit anti-p300 Antibody	Bethyl Laboratories, Inc	A300-358A	ChIP-qPCR, IB
GST (56C1)	Santa Cruz Biotechnology	sc-80998	IB
